# Supplementary material for: Structural reorganization of the fungal endoplasmic reticulum upon induction of mycotoxin biosynthesis
Source: Sci Rep. 2017 Mar 13;7:44296. doi: 10.1038/srep44296 (PMC5347122; doi:10.1038/srep44296)
Supplement: Supplementary Dataset S1 [file srep44296-s5.xls]

## Sheet: final protein set
		PSM counts
Reference	Description	avg RFP plus - avg RFP minus	total counts RFP minus biorep1	total counts RFP minus biorep2	total counts RFP minus biorep3	total RFP minus counts	avg RFP minus counts		total counts RFP plus biorep1	total counts RFP plus biorep2	total counts RFP plus biorep3	total RFP plus counts	avg RFP plus counts
FGSG_00043T0	| FGSG_00043 | Fusarium graminearum PH-1 hypothetical protein (345 aa)	1.3	2	1	0	3	1		3	1	3	7	2.33333
FGSG_00046T0	| FGSG_00046 | Fusarium graminearum PH-1 hypothetical protein (1446 aa)	4.3	2	1	1	4	1.33333		11	2	4	17	5.66667
FGSG_00071T0	| FGSG_00071 | Fusarium graminearum PH-1 hypothetical protein (513 aa)	17.3	1	0	0	1	0.333333		37	7	9	53	17.6667
FGSG_00491T0	| FGSG_00491 | Fusarium graminearum PH-1 hypothetical protein (563 aa)	8.7	1	0	0	1	0.333333		19	2	6	27	9
FGSG_00838T0	| FGSG_00838 | Fusarium graminearum PH-1 heat shock protein 70 (654 aa)	1.3	1	4	0	5	1.66667		5	2	2	9	3
FGSG_00898T0	| FGSG_00898 | Fusarium graminearum PH-1 hypothetical protein (214 aa)	2	0	0	0	0	0		4	0	2	6	2
FGSG_01111T0	| FGSG_01111 | Fusarium graminearum PH-1 6-phosphogluconate dehydrogenase (493 aa)	-1.7	6	8	0	14	4.66667		3	6	0	9	3
FGSG_01241T0	| FGSG_01241 | Fusarium graminearum PH-1 hypothetical protein (274 aa)	0	4	7	0	11	3.66667		3	5	3	11	3.66667
FGSG_01422T0	| FGSG_01422 | Fusarium graminearum PH-1 citrate synthase (471 aa)	-2	4	4	0	8	2.66667		0	2	0	2	0.666667
FGSG_01425T0	| FGSG_01425 | Fusarium graminearum PH-1 plasma membrane ATPase (923 aa)	-26	48	22	20	90	30		6	6	0	12	4
FGSG_01528T0	| FGSG_01528 | Fusarium graminearum PH-1 hypothetical protein (114 aa)	1.7	0	0	0	0	0		3	0	2	5	1.66667
FGSG_01956T0	| FGSG_01956 | Fusarium graminearum PH-1 hypothetical protein (129 aa)	-0.3	1	5	0	6	2		2	2	1	5	1.66667
FGSG_03535T0	| FGSG_03535 | Fusarium graminearum PH-1 trichodiene oxygenase (521 aa)	39	5	3	8	16	5.33333		84	20	29	133	44.3333
FGSG_03540T0	| FGSG_03540 | Fusarium graminearum PH-1 isotrichodermin C-15 hydroxylase (493 aa)	5.3	0	0	0	0	0		15	1	0	16	5.33333
FGSG_03543T0	| FGSG_03543 | Fusarium graminearum PH-1 hypothetical protein (372 aa)	35.7	5	7	1	13	4.33333		55	38	27	120	40
FGSG_04289T0	| FGSG_04289 | Fusarium graminearum PH-1 hypothetical protein (104 aa)	2	0	4	0	4	1.33333		0	3	7	10	3.33333
FGSG_04312T0	| FGSG_04312 | Fusarium graminearum PH-1 hypothetical protein (514 aa)	-8.3	24	21	17	62	20.6667		17	13	7	37	12.3333
FGSG_04826T0	| FGSG_04826 | Fusarium graminearum PH-1 L-xylulose reductase (267 aa)	-0.7	4	3	1	8	2.66667		3	3	0	6	2
FGSG_05177T0	| FGSG_05177 | Fusarium graminearum PH-1 hypothetical protein (183 aa)	-2.3	5	0	2	7	2.33333		0	0	0	0	0
FGSG_05446T0	| FGSG_05446 | Fusarium graminearum PH-1 hypothetical protein (391 aa)	1.7	0	0	0	0	0		2	1	2	5	1.66667
FGSG_05973T0	| FGSG_05973 | Fusarium graminearum PH-1 hypothetical protein (964 aa)	2.7	0	0	0	0	0		2	6	0	8	2.66667
FGSG_06021T0	| FGSG_06021 | Fusarium graminearum PH-1 ADP,ATP carrier protein (312 aa)	-4.7	6	9	5	20	6.66667		3	3	0	6	2
FGSG_06039T0	| FGSG_06039 | Fusarium graminearum PH-1 hypothetical protein (490 aa)	-1.7	6	8	0	14	4.66667		3	6	0	9	3
FGSG_06043T0	| FGSG_06043 | Fusarium graminearum PH-1 hypothetical protein (260 aa)	4	0	0	0	0	0		8	0	4	12	4
FGSG_06847T0	| FGSG_06847 | Fusarium graminearum PH-1 hypothetical protein (273 aa)	0.7	1	3	0	4	1.33333		0	4	2	6	2
FGSG_07180T0	| FGSG_07180 | Fusarium graminearum PH-1 protein disulfide-isomerase erp38 precursor (381 aa)	6.3	0	0	0	0	0		14	1	4	19	6.33333
FGSG_07335T0	| FGSG_07335 | Fusarium graminearum PH-1 actin (376 aa)	-3.3	5	22	8	35	11.6667		9	6	10	25	8.33333
FGSG_07439T0	| FGSG_07439 | Fusarium graminearum PH-1 peptidyl-prolyl cis-trans isomerase B precursor (249 aa)	4.3	0	0	0	0	0		7	3	3	13	4.33333
FGSG_07863T0	| FGSG_07863 | Fusarium graminearum PH-1 hypothetical protein (165 aa)	-0.3	2	3	2	7	2.33333		3	2	1	6	2
FGSG_07896T0	| FGSG_07896 | Fusarium graminearum PH-1 hypothetical protein (452 aa)	-0.3	1	4	0	5	1.66667		1	2	1	4	1.33333
FGSG_08343T0	| FGSG_08343 | Fusarium graminearum PH-1 plasma membrane ATPase (1007 aa)	-8.3	13	5	7	25	8.33333		0	0	0	0	0
FGSG_08737T0	| FGSG_08737 | Fusarium graminearum PH-1 hypothetical protein (515 aa)	-13.3	23	15	18	56	18.6667		4	6	6	16	5.33333
FGSG_08811T0	| FGSG_08811 | Fusarium graminearum PH-1 elongation factor 1-alpha (461 aa)	-1.3	4	3	2	9	3		2	1	2	5	1.66667
FGSG_09197T0	| FGSG_09197 | Fusarium graminearum PH-1 3-hydroxy-3-methylglutaryl-coenzyme A reductase (1182 aa)	5.3	0	0	0	0	0		14	0	2	16	5.33333
FGSG_09471T0	| FGSG_09471 | Fusarium graminearum PH-1 glucose-regulated protein (664 aa)	25.3	2	2	2	6	2		48	16	18	82	27.3333
FGSG_10825T0	| FGSG_10825 | Fusarium graminearum PH-1 5-methyltetrahydropteroyltriglutamate-homocysteine methyltransferase (767 aa)	-1.3	8	13	3	24	8		6	13	1	20	6.66667
FGSG_11655T0	| FGSG_11655 | Fusarium graminearum PH-1 hypothetical protein (409 aa)	3.3	0	0	0	0	0		9	1	0	10	3.33333
FGSG_11894T0	| FGSG_11894 | Fusarium graminearum PH-1 ATP synthase subunit alpha (389 aa)	-3	5	8	5	18	6		2	3	4	9	3
FGSG_11915T0	| FGSG_11915 | Fusarium graminearum PH-1 protein disulfide-isomerase precursor (508 aa)	38.3	3	0	2	5	1.66667		48	42	30	120	40
gi|187373121|gb|ACD03281.1|	monomeric red fluorescent protein TagRFP-T [synthetic construct]	11	2	4	1	7	2.33333		25	5	10	40	13.3333

## Sheet: total protein counts
		PSM counts
Reference	Description	RFP minus 1.1	RFP minus 1.2	total counts RFP minus biorep1	RFP minus 2.1	RFP minus 2.2	total counts RFP minus biorep2	RFP minus 3.1	RFP minus 3.2	total counts RFP minus biorep3	total counts RFP minus	avg counts RFP minus		RFP plus 1.1	RFP plus 1.2	total counts RFP plus biorep1	RFP plus 2.1	RFP plus 2.2	total counts RFP plus biorep2	RFP plus 3.1	RFP plus 3.2	total counts RFP plus biorep3	total counts RFP plus	avg counts RFP plus
FGSG_00043T0	| FGSG_00043 | Fusarium graminearum PH-1 hypothetical protein (345 aa)	2	0	2	0	1	1	0	0	0	3	1		2	1	3	1	0	1	2	1	3	7	2.33333
FGSG_00046T0	| FGSG_00046 | Fusarium graminearum PH-1 hypothetical protein (1446 aa)	0	2	2	0	1	1	0	1	1	4	1.33333		4	7	11	0	2	2	0	4	4	17	5.66667
FGSG_00071T0	| FGSG_00071 | Fusarium graminearum PH-1 hypothetical protein (513 aa)	0	1	1	0	0	0	0	0	0	1	0.333333		21	16	37	2	5	7	1	8	9	53	17.6667
FGSG_00491T0	| FGSG_00491 | Fusarium graminearum PH-1 hypothetical protein (563 aa)	0	1	1	0	0	0	0	0	0	1	0.333333		9	10	19	0	2	2	0	6	6	27	9
FGSG_00777T0	| FGSG_00777 | Fusarium graminearum PH-1 hypothetical protein (181 aa)	0	0	0	0	0	0	0	0	0	0	0		0	2	2	0	0	0	1	0	1	3	1
FGSG_00838T0	| FGSG_00838 | Fusarium graminearum PH-1 heat shock protein 70 (654 aa)	1	0	1	3	1	4	0	0	0	5	1.66667		3	2	5	0	2	2	0	2	2	9	3
FGSG_00898T0	| FGSG_00898 | Fusarium graminearum PH-1 hypothetical protein (214 aa)	0	0	0	0	0	0	0	0	0	0	0		2	2	4	0	0	0	0	2	2	6	2
FGSG_01111T0	| FGSG_01111 | Fusarium graminearum PH-1 6-phosphogluconate dehydrogenase (493 aa)	3	3	6	0	8	8	0	0	0	14	4.66667		1	2	3	0	6	6	0	0	0	9	3
FGSG_01241T0	| FGSG_01241 | Fusarium graminearum PH-1 hypothetical protein (274 aa)	0	4	4	2	5	7	0	0	0	11	3.66667		0	3	3	1	4	5	0	3	3	11	3.66667
FGSG_01422T0	| FGSG_01422 | Fusarium graminearum PH-1 citrate synthase (471 aa)	1	3	4	0	4	4	0	0	0	8	2.66667		0	0	0	1	1	2	0	0	0	2	0.666667
FGSG_01425T0	| FGSG_01425 | Fusarium graminearum PH-1 plasma membrane ATPase (923 aa)	18	30	48	0	22	22	1	19	20	90	30		2	4	6	0	6	6	0	0	0	12	4
FGSG_01528T0	| FGSG_01528 | Fusarium graminearum PH-1 hypothetical protein (114 aa)	0	0	0	0	0	0	0	0	0	0	0		2	1	3	0	0	0	0	2	2	5	1.66667
FGSG_01956T0	| FGSG_01956 | Fusarium graminearum PH-1 hypothetical protein (129 aa)	1	0	1	4	1	5	0	0	0	6	2		0	2	2	2	0	2	1	0	1	5	1.66667
FGSG_02751T0	| FGSG_02751 | Fusarium graminearum PH-1 inositol oxygenase 4 (309 aa)	0	0	0	1	0	1	0	0	0	1	0.333333		0	0	0	0	0	0	0	1	1	1	0.333333
FGSG_02758T0	| FGSG_02758 | Fusarium graminearum PH-1 hypothetical protein (172 aa)	0	0	0	0	0	0	0	0	0	0	0		2	4	6	0	0	0	0	0	0	6	2
FGSG_03295T0	| FGSG_03295 | Fusarium graminearum PH-1 hypothetical protein (194 aa)	0	0	0	0	0	0	0	0	0	0	0		6	2	8	0	0	0	0	0	0	8	2.66667
FGSG_03535T0	| FGSG_03535 | Fusarium graminearum PH-1 trichodiene oxygenase (521 aa)	1	4	5	0	3	3	0	8	8	16	5.33333		45	39	84	5	15	20	6	23	29	133	44.3333
FGSG_03540T0	| FGSG_03540 | Fusarium graminearum PH-1 isotrichodermin C-15 hydroxylase (493 aa)	0	0	0	0	0	0	0	0	0	0	0		6	9	15	0	1	1	0	0	0	16	5.33333
FGSG_03543T0	| FGSG_03543 | Fusarium graminearum PH-1 hypothetical protein (372 aa)	0	5	5	0	7	7	0	1	1	13	4.33333		25	30	55	18	20	38	9	18	27	120	40
FGSG_04289T0	| FGSG_04289 | Fusarium graminearum PH-1 hypothetical protein (104 aa)	0	0	0	4	0	4	0	0	0	4	1.33333		0	0	0	2	1	3	3	4	7	10	3.33333
FGSG_04312T0	| FGSG_04312 | Fusarium graminearum PH-1 hypothetical protein (514 aa)	8	16	24	0	21	21	0	17	17	62	20.6667		8	9	17	1	12	13	0	7	7	37	12.3333
FGSG_04400T0	| FGSG_04400 | Fusarium graminearum PH-1 hypothetical protein (196 aa)	0	1	1	0	0	0	0	1	1	2	0.666667		1	3	4	0	0	0	0	0	0	4	1.33333
FGSG_04826T0	| FGSG_04826 | Fusarium graminearum PH-1 L-xylulose reductase (267 aa)	1	3	4	0	3	3	0	1	1	8	2.66667		1	2	3	0	3	3	0	0	0	6	2
FGSG_05177T0	| FGSG_05177 | Fusarium graminearum PH-1 hypothetical protein (183 aa)	2	3	5	0	0	0	0	2	2	7	2.33333		0	0	0	0	0	0	0	0	0	0	0
FGSG_05446T0	| FGSG_05446 | Fusarium graminearum PH-1 hypothetical protein (391 aa)	0	0	0	0	0	0	0	0	0	0	0		2	0	2	1	0	1	1	1	2	5	1.66667
FGSG_05972T0	| FGSG_05972 | Fusarium graminearum PH-1 nucleoside diphosphate kinase (239 aa)	0	0	0	0	1	1	0	0	0	1	0.333333		1	1	2	0	1	1	0	0	0	3	1
FGSG_05973T0	| FGSG_05973 | Fusarium graminearum PH-1 hypothetical protein (964 aa)	0	0	0	0	0	0	0	0	0	0	0		2	0	2	2	4	6	0	0	0	8	2.66667
FGSG_06021T0	| FGSG_06021 | Fusarium graminearum PH-1 ADP,ATP carrier protein (312 aa)	1	5	6	0	9	9	0	5	5	20	6.66667		2	1	3	0	3	3	0	0	0	6	2
FGSG_06039T0	| FGSG_06039 | Fusarium graminearum PH-1 hypothetical protein (490 aa)	1	5	6	0	8	8	0	0	0	14	4.66667		1	2	3	0	6	6	0	0	0	9	3
FGSG_06043T0	| FGSG_06043 | Fusarium graminearum PH-1 hypothetical protein (260 aa)	0	0	0	0	0	0	0	0	0	0	0		2	6	8	0	0	0	0	4	4	12	4
FGSG_06267T0	| FGSG_06267 | Fusarium graminearum PH-1 hypothetical protein (95 aa)	0	1	1	0	1	1	0	0	0	2	0.666667		1	0	1	0	0	0	0	0	0	1	0.333333
FGSG_06583T0	| FGSG_06583 | Fusarium graminearum PH-1 hypothetical protein (1205 aa)	0	0	0	0	0	0	0	0	0	0	0		1	1	2	0	0	0	0	0	0	2	0.666667
FGSG_06847T0	| FGSG_06847 | Fusarium graminearum PH-1 hypothetical protein (273 aa)	0	1	1	1	2	3	0	0	0	4	1.33333		0	0	0	3	1	4	2	0	2	6	2
FGSG_06875T0	| FGSG_06875 | Fusarium graminearum PH-1 hypothetical protein (302 aa)	1	0	1	0	2	2	0	0	0	3	1		0	0	0	0	0	0	0	0	0	0	0
FGSG_06947T0	| FGSG_06947 | Fusarium graminearum PH-1 hypothetical protein (315 aa)	0	0	0	0	0	0	0	0	0	0	0		1	1	2	0	0	0	0	0	0	2	0.666667
FGSG_07180T0	| FGSG_07180 | Fusarium graminearum PH-1 protein disulfide-isomerase erp38 precursor (381 aa)	0	0	0	0	0	0	0	0	0	0	0		7	7	14	0	1	1	0	4	4	19	6.33333
FGSG_07237T0	| FGSG_07237 | Fusarium graminearum PH-1 hypothetical protein (1058 aa)	0	0	0	0	1	1	1	0	1	2	0.666667		0	0	0	2	0	2	2	0	2	4	1.33333
FGSG_07335T0	| FGSG_07335 | Fusarium graminearum PH-1 actin (376 aa)	1	4	5	17	5	22	5	3	8	35	11.6667		8	1	9	3	3	6	4	6	10	25	8.33333
FGSG_07439T0	| FGSG_07439 | Fusarium graminearum PH-1 peptidyl-prolyl cis-trans isomerase B precursor (249 aa)	0	0	0	0	0	0	0	0	0	0	0		5	2	7	0	3	3	1	2	3	13	4.33333
FGSG_07863T0	| FGSG_07863 | Fusarium graminearum PH-1 hypothetical protein (165 aa)	2	0	2	0	3	3	1	1	2	7	2.33333		2	1	3	1	1	2	0	1	1	6	2
FGSG_07896T0	| FGSG_07896 | Fusarium graminearum PH-1 hypothetical protein (452 aa)	0	1	1	0	4	4	0	0	0	5	1.66667		1	0	1	1	1	2	1	0	1	4	1.33333
FGSG_08343T0	| FGSG_08343 | Fusarium graminearum PH-1 plasma membrane ATPase (1007 aa)	6	7	13	0	5	5	0	7	7	25	8.33333		0	0	0	0	0	0	0	0	0	0	0
FGSG_08737T0	| FGSG_08737 | Fusarium graminearum PH-1 hypothetical protein (515 aa)	7	16	23	6	9	15	8	10	18	56	18.6667		3	1	4	0	6	6	1	5	6	16	5.33333
FGSG_08811T0	| FGSG_08811 | Fusarium graminearum PH-1 elongation factor 1-alpha (461 aa)	1	3	4	3	0	3	0	2	2	9	3		1	1	2	1	0	1	1	1	2	5	1.66667
FGSG_09197T0	| FGSG_09197 | Fusarium graminearum PH-1 3-hydroxy-3-methylglutaryl-coenzyme A reductase (1182 aa)	0	0	0	0	0	0	0	0	0	0	0		6	8	14	0	0	0	0	2	2	16	5.33333
FGSG_09471T0	| FGSG_09471 | Fusarium graminearum PH-1 glucose-regulated protein (664 aa)	0	2	2	0	2	2	0	2	2	6	2		24	24	48	7	9	16	3	15	18	82	27.3333
FGSG_10825T0	| FGSG_10825 | Fusarium graminearum PH-1 5-methyltetrahydropteroyltriglutamate-homocysteine methyltransferase (767 aa)	3	5	8	0	13	13	0	3	3	24	8		1	5	6	5	8	13	1	0	1	20	6.66667
FGSG_11655T0	| FGSG_11655 | Fusarium graminearum PH-1 hypothetical protein (409 aa)	0	0	0	0	0	0	0	0	0	0	0		6	3	9	0	1	1	0	0	0	10	3.33333
FGSG_11894T0	| FGSG_11894 | Fusarium graminearum PH-1 ATP synthase subunit alpha (389 aa)	2	3	5	1	7	8	1	4	5	18	6		1	1	2	0	3	3	1	3	4	9	3
FGSG_11915T0	| FGSG_11915 | Fusarium graminearum PH-1 protein disulfide-isomerase precursor (508 aa)	3	0	3	0	0	0	1	1	2	5	1.66667		30	18	48	24	18	42	17	13	30	120	40
FGSG_13887T0	| FGSG_13887 | Fusarium graminearum PH-1 hypothetical protein (308 aa)	0	0	0	1	1	2	0	0	0	2	0.666667		0	0	0	0	0	0	0	0	0	0	0
gi|187373121|gb|ACD03281.1|	monomeric red fluorescent protein TagRFP-T [synthetic construct]	0	2	2	0	4	4	0	1	1	7	2.33333		18	7	25	2	3	5	3	7	10	40	13.3333
	Proteins removed from analysis:
	Present in only one rep in either RFP plus or RFP minus
	Total counts less than 5 in RFP plus and/ or RFP minus, even if present in more than one rep

## Sheet: proteins in both sort 1 and 2
		PSM counts
Reference	Description	RFP minus 1.1	RFP minus 2.1	RFP minus 3.1	RFP plus 1.1	RFP plus 2.1	RFP plus 3.1	RFP minus 1.2	RFP minus 2.2	RFP minus 3.2	RFP plus 1.2	RFP plus 2.2	RFP plus 3.2
FGSG_00043T0	| FGSG_00043 | Fusarium graminearum PH-1 hypothetical protein (345 aa)	2	0	0	2	1	2	0	1	0	1	0	1
FGSG_00046T0	| FGSG_00046 | Fusarium graminearum PH-1 hypothetical protein (1446 aa)	0	0	0	4	0	0	2	1	1	7	2	4
FGSG_00071T0	| FGSG_00071 | Fusarium graminearum PH-1 hypothetical protein (513 aa)	0	0	0	21	2	1	1	0	0	16	5	8
FGSG_00491T0	| FGSG_00491 | Fusarium graminearum PH-1 hypothetical protein (563 aa)	0	0	0	9	0	0	1	0	0	10	2	6
FGSG_00777T0	| FGSG_00777 | Fusarium graminearum PH-1 hypothetical protein (181 aa)	0	0	0	0	0	1	0	0	0	2	0	0
FGSG_00838T0	| FGSG_00838 | Fusarium graminearum PH-1 heat shock protein 70 (654 aa)	1	3	0	3	0	0	0	1	0	2	2	2
FGSG_00898T0	| FGSG_00898 | Fusarium graminearum PH-1 hypothetical protein (214 aa)	0	0	0	2	0	0	0	0	0	2	0	2
FGSG_01111T0	| FGSG_01111 | Fusarium graminearum PH-1 6-phosphogluconate dehydrogenase (493 aa)	3	0	0	1	0	0	3	8	0	2	6	0
FGSG_01241T0	| FGSG_01241 | Fusarium graminearum PH-1 hypothetical protein (274 aa)	0	2	0	0	1	0	4	5	0	3	4	3
FGSG_01422T0	| FGSG_01422 | Fusarium graminearum PH-1 citrate synthase (471 aa)	1	0	0	0	1	0	3	4	0	0	1	0
FGSG_01425T0	| FGSG_01425 | Fusarium graminearum PH-1 plasma membrane ATPase (923 aa)	18	0	1	2	0	0	30	22	19	4	6	0
FGSG_01528T0	| FGSG_01528 | Fusarium graminearum PH-1 hypothetical protein (114 aa)	0	0	0	2	0	0	0	0	0	1	0	2
FGSG_01956T0	| FGSG_01956 | Fusarium graminearum PH-1 hypothetical protein (129 aa)	1	4	0	0	2	1	0	1	0	2	0	0
FGSG_02751T0	| FGSG_02751 | Fusarium graminearum PH-1 inositol oxygenase 4 (309 aa)	0	1	0	0	0	0	0	0	0	0	0	1
FGSG_02758T0	| FGSG_02758 | Fusarium graminearum PH-1 hypothetical protein (172 aa)	0	0	0	2	0	0	0	0	0	4	0	0
FGSG_03295T0	| FGSG_03295 | Fusarium graminearum PH-1 hypothetical protein (194 aa)	0	0	0	6	0	0	0	0	0	2	0	0
FGSG_03535T0	| FGSG_03535 | Fusarium graminearum PH-1 trichodiene oxygenase (521 aa)	1	0	0	45	5	6	4	3	8	39	15	23
FGSG_03540T0	| FGSG_03540 | Fusarium graminearum PH-1 isotrichodermin C-15 hydroxylase (493 aa)	0	0	0	6	0	0	0	0	0	9	1	0
FGSG_03543T0	| FGSG_03543 | Fusarium graminearum PH-1 hypothetical protein (372 aa)	0	0	0	25	18	9	5	7	1	30	20	18
FGSG_04289T0	| FGSG_04289 | Fusarium graminearum PH-1 hypothetical protein (104 aa)	0	4	0	0	2	3	0	0	0	0	1	4
FGSG_04312T0	| FGSG_04312 | Fusarium graminearum PH-1 hypothetical protein (514 aa)	8	0	0	8	1	0	16	21	17	9	12	7
FGSG_04400T0	| FGSG_04400 | Fusarium graminearum PH-1 hypothetical protein (196 aa)	0	0	0	1	0	0	1	0	1	3	0	0
FGSG_04826T0	| FGSG_04826 | Fusarium graminearum PH-1 L-xylulose reductase (267 aa)	1	0	0	1	0	0	3	3	1	2	3	0
FGSG_05177T0	| FGSG_05177 | Fusarium graminearum PH-1 hypothetical protein (183 aa)	2	0	0	0	0	0	3	0	2	0	0	0
FGSG_05446T0	| FGSG_05446 | Fusarium graminearum PH-1 hypothetical protein (391 aa)	0	0	0	2	1	1	0	0	0	0	0	1
FGSG_05972T0	| FGSG_05972 | Fusarium graminearum PH-1 nucleoside diphosphate kinase (239 aa)	0	0	0	1	0	0	0	1	0	1	1	0
FGSG_05973T0	| FGSG_05973 | Fusarium graminearum PH-1 hypothetical protein (964 aa)	0	0	0	2	2	0	0	0	0	0	4	0
FGSG_06021T0	| FGSG_06021 | Fusarium graminearum PH-1 ADP,ATP carrier protein (312 aa)	1	0	0	2	0	0	5	9	5	1	3	0
FGSG_06039T0	| FGSG_06039 | Fusarium graminearum PH-1 hypothetical protein (490 aa)	1	0	0	1	0	0	5	8	0	2	6	0
FGSG_06043T0	| FGSG_06043 | Fusarium graminearum PH-1 hypothetical protein (260 aa)	0	0	0	2	0	0	0	0	0	6	0	4
FGSG_06267T0	| FGSG_06267 | Fusarium graminearum PH-1 hypothetical protein (95 aa)	0	0	0	1	0	0	1	1	0	0	0	0
FGSG_06583T0	| FGSG_06583 | Fusarium graminearum PH-1 hypothetical protein (1205 aa)	0	0	0	1	0	0	0	0	0	1	0	0
FGSG_06847T0	| FGSG_06847 | Fusarium graminearum PH-1 hypothetical protein (273 aa)	0	1	0	0	3	2	1	2	0	0	1	0
FGSG_06875T0	| FGSG_06875 | Fusarium graminearum PH-1 hypothetical protein (302 aa)	1	0	0	0	0	0	0	2	0	0	0	0
FGSG_06947T0	| FGSG_06947 | Fusarium graminearum PH-1 hypothetical protein (315 aa)	0	0	0	1	0	0	0	0	0	1	0	0
FGSG_07180T0	| FGSG_07180 | Fusarium graminearum PH-1 protein disulfide-isomerase erp38 precursor (381 aa)	0	0	0	7	0	0	0	0	0	7	1	4
FGSG_07237T0	| FGSG_07237 | Fusarium graminearum PH-1 hypothetical protein (1058 aa)	0	0	1	0	2	2	0	1	0	0	0	0
FGSG_07335T0	| FGSG_07335 | Fusarium graminearum PH-1 actin (376 aa)	1	17	5	8	3	4	4	5	3	1	3	6
FGSG_07439T0	| FGSG_07439 | Fusarium graminearum PH-1 peptidyl-prolyl cis-trans isomerase B precursor (249 aa)	0	0	0	5	0	1	0	0	0	2	3	2
FGSG_07863T0	| FGSG_07863 | Fusarium graminearum PH-1 hypothetical protein (165 aa)	2	0	1	2	1	0	0	3	1	1	1	1
FGSG_07896T0	| FGSG_07896 | Fusarium graminearum PH-1 hypothetical protein (452 aa)	0	0	0	1	1	1	1	4	0	0	1	0
FGSG_08343T0	| FGSG_08343 | Fusarium graminearum PH-1 plasma membrane ATPase (1007 aa)	6	0	0	0	0	0	7	5	7	0	0	0
FGSG_08737T0	| FGSG_08737 | Fusarium graminearum PH-1 hypothetical protein (515 aa)	7	6	8	3	0	1	16	9	10	1	6	5
FGSG_08811T0	| FGSG_08811 | Fusarium graminearum PH-1 elongation factor 1-alpha (461 aa)	1	3	0	1	1	1	3	0	2	1	0	1
FGSG_09197T0	| FGSG_09197 | Fusarium graminearum PH-1 3-hydroxy-3-methylglutaryl-coenzyme A reductase (1182 aa)	0	0	0	6	0	0	0	0	0	8	0	2
FGSG_09471T0	| FGSG_09471 | Fusarium graminearum PH-1 glucose-regulated protein (664 aa)	0	0	0	24	7	3	2	2	2	24	9	15
FGSG_10825T0	| FGSG_10825 | Fusarium graminearum PH-1 5-methyltetrahydropteroyltriglutamate-homocysteine methyltransferase (767 aa)	3	0	0	1	5	1	5	13	3	5	8	0
FGSG_11655T0	| FGSG_11655 | Fusarium graminearum PH-1 hypothetical protein (409 aa)	0	0	0	6	0	0	0	0	0	3	1	0
FGSG_11894T0	| FGSG_11894 | Fusarium graminearum PH-1 ATP synthase subunit alpha (389 aa)	2	1	1	1	0	1	3	7	4	1	3	3
FGSG_11915T0	| FGSG_11915 | Fusarium graminearum PH-1 protein disulfide-isomerase precursor (508 aa)	3	0	1	30	24	17	0	0	1	18	18	13
FGSG_13887T0	| FGSG_13887 | Fusarium graminearum PH-1 hypothetical protein (308 aa)	0	1	0	0	0	0	0	1	0	0	0	0
gi|187373121|gb|ACD03281.1|	monomeric red fluorescent protein TagRFP-T [synthetic construct]	0	0	0	18	2	3	2	4	1	7	3	7

## Sheet: sort 1 SQL
FDR gives 170 reversed results from 19,934 total passing results, or 1.07% FDR
USE EMSL_48096_Kistler --on localhost server on WE22494
SELECT COUNT(ResultID) AS Expr1
FROM [EMSL_48096_Kistler_FASP_SpectralCount_2015-05-27]
WHERE (MSGFDB_SpecEValue <= 1.5E-10) AND (Protein LIKE 'XXX%')
Filtered Results
USE EMSL_48096_Kistler --on localhost server on WE22494
SELECT [EMSL_48096_Kistler_FASP_SpectralCount_2015-05-27].Job, [EMSL_48096_Kistler_FASP_SpectralCount_2015-05-27_metadata].Dataset_ID,
[EMSL_48096_Kistler_FASP_SpectralCount_2015-05-27_metadata].Dataset, [EMSL_48096_Kistler_FASP_SpectralCount_2015-05-27_metadata].Experiment,
CASE WHEN Experiment = 'EMSL_48096_Kistler_FASP_001' THEN 'TAO + RFP, Rep1' WHEN Experiment = 'EMSL_48096_Kistler_FASP_002' THEN 'TAO + RFP, Rep2'
WHEN Experiment = 'EMSL_48096_Kistler_FASP_003' THEN 'TAO + RFP, Rep3' WHEN Experiment = 'EMSL_48096_Kistler_FASP_004' THEN 'TAO - RFP, Rep1' WHEN
Experiment = 'EMSL_48096_Kistler_FASP_005' THEN 'TAO - RFP, Rep2' WHEN Experiment = 'EMSL_48096_Kistler_FASP_006' THEN 'TAO - RFP, Rep3' ELSE '' END AS
Sample, [EMSL_48096_Kistler_FASP_SpectralCount_2015-05-27].MSGF_SpecProb, [EMSL_48096_Kistler_FASP_SpectralCount_2015-05-27].ResultID,
[EMSL_48096_Kistler_FASP_SpectralCount_2015-05-27].Scan, [EMSL_48096_Kistler_FASP_SpectralCount_2015-05-27].FragMethod,
[EMSL_48096_Kistler_FASP_SpectralCount_2015-05-27].SpecIndex, [EMSL_48096_Kistler_FASP_SpectralCount_2015-05-27].Charge,
[EMSL_48096_Kistler_FASP_SpectralCount_2015-05-27].PrecursorMZ, [EMSL_48096_Kistler_FASP_SpectralCount_2015-05-27].DelM,
[EMSL_48096_Kistler_FASP_SpectralCount_2015-05-27].DelM_PPM, [EMSL_48096_Kistler_FASP_SpectralCount_2015-05-27].MH,
[EMSL_48096_Kistler_FASP_SpectralCount_2015-05-27].Peptide, [EMSL_48096_Kistler_FASP_SpectralCount_2015-05-27].Protein,
Protein_Files.dbo.ID_004410_FF0E742E.Description, [EMSL_48096_Kistler_FASP_SpectralCount_2015-05-27].NTT,
[EMSL_48096_Kistler_FASP_SpectralCount_2015-05-27].DeNovoScore, [EMSL_48096_Kistler_FASP_SpectralCount_2015-05-27].MSGFScore,
[EMSL_48096_Kistler_FASP_SpectralCount_2015-05-27].MSGFDB_SpecEValue, [EMSL_48096_Kistler_FASP_SpectralCount_2015-05-27].Rank_MSGFDB_SpecEValue,
[EMSL_48096_Kistler_FASP_SpectralCount_2015-05-27].EValue, [EMSL_48096_Kistler_FASP_SpectralCount_2015-05-27].QValue,
[EMSL_48096_Kistler_FASP_SpectralCount_2015-05-27].PepQValue, [EMSL_48096_Kistler_FASP_SpectralCount_2015-05-27].IsotopeError
FROM [EMSL_48096_Kistler_FASP_SpectralCount_2015-05-27] INNER JOIN
[EMSL_48096_Kistler_FASP_SpectralCount_2015-05-27_metadata] ON
[EMSL_48096_Kistler_FASP_SpectralCount_2015-05-27].Job = [EMSL_48096_Kistler_FASP_SpectralCount_2015-05-27_metadata].Job INNER JOIN
Protein_Files.dbo.ID_004410_FF0E742E ON
[EMSL_48096_Kistler_FASP_SpectralCount_2015-05-27].Protein = Protein_Files.dbo.ID_004410_FF0E742E.ProteinName
WHERE ([EMSL_48096_Kistler_FASP_SpectralCount_2015-05-27].MSGF_SpecProb <= 1.5E-10) AND
(NOT ([EMSL_48096_Kistler_FASP_SpectralCount_2015-05-27].Protein LIKE 'XXX%'))
ORDER BY [EMSL_48096_Kistler_FASP_SpectralCount_2015-05-27_metadata].Dataset, [EMSL_48096_Kistler_FASP_SpectralCount_2015-05-27].Scan,
[EMSL_48096_Kistler_FASP_SpectralCount_2015-05-27].Charge
Protein sheet
USE EMSL_48096_Kistler --on localhost server on WE22494
SELECT Sample, Protein, Description, COUNT(DISTINCT Peptide) AS [Unique Peptide Count], COUNT(ResultID) AS [PSM Counts]
FROM (SELECT CASE WHEN Experiment = 'EMSL_48096_Kistler_FASP_001' THEN 'TAO + RFP, Rep1' WHEN Experiment = 'EMSL_48096_Kistler_FASP_002' THEN 'TAO + RFP, Rep2'
WHEN Experiment = 'EMSL_48096_Kistler_FASP_003' THEN 'TAO + RFP, Rep3' WHEN Experiment = 'EMSL_48096_Kistler_FASP_004' THEN 'TAO - RFP, Rep1'
WHEN Experiment = 'EMSL_48096_Kistler_FASP_005' THEN 'TAO - RFP, Rep2' WHEN Experiment = 'EMSL_48096_Kistler_FASP_006' THEN 'TAO - RFP, Rep3'
ELSE '' END AS Sample, [EMSL_48096_Kistler_FASP_SpectralCount_2015-05-27].Protein, Protein_Files.dbo.ID_004410_FF0E742E.Description,
[EMSL_48096_Kistler_FASP_SpectralCount_2015-05-27].ResultID, [EMSL_48096_Kistler_FASP_SpectralCount_2015-05-27].Peptide
FROM [EMSL_48096_Kistler_FASP_SpectralCount_2015-05-27] INNER JOIN
[EMSL_48096_Kistler_FASP_SpectralCount_2015-05-27_metadata] ON
[EMSL_48096_Kistler_FASP_SpectralCount_2015-05-27].Job = [EMSL_48096_Kistler_FASP_SpectralCount_2015-05-27_metadata].Job INNER JOIN
Protein_Files.dbo.ID_004410_FF0E742E ON
[EMSL_48096_Kistler_FASP_SpectralCount_2015-05-27].Protein = Protein_Files.dbo.ID_004410_FF0E742E.ProteinName
WHERE ([EMSL_48096_Kistler_FASP_SpectralCount_2015-05-27].MSGF_SpecProb <= 1.5E-10) AND
(NOT ([EMSL_48096_Kistler_FASP_SpectralCount_2015-05-27].Protein LIKE 'XXX%'))) AS FilteredResults
GROUP BY Sample, Protein, Description
ORDER BY Sample, [Total observation count] DESC

## Sheet: sort 1 Filtered Results
Job	Dataset_ID	Dataset	Experiment	Sample	MSGF_SpecProb	ResultID	Scan	FragMethod	SpecIndex	Charge	PrecursorMZ	DelM	DelM_PPM	MH	Peptide	Protein	Description	NTT	DeNovoScore	MSGFScore	MSGFDB_SpecEValue	Rank_MSGFDB_SpecEValue	EValue	QValue	PepQValue	IsotopeError
1197536	429279	EMSL_48096_Kistler_FASP_001_Run1_15May15_Lynx_15-01-23	EMSL_48096_Kistler_FASP_001	TAO + RFP, Rep1	9.21531e-13	1078	687	CID	718	3	499.239	0.004477	2.99529	1495.7	K.SSSSGSVGESSSKGPR.Y	Contaminant_K1C10_HUMAN	sp|P13645 Keratin, type I cytoskeletal 10 (Cytokeratin-10) (CK-10) (Keratin-10) (K10) - Homo sapiens (Human).	2	99	63	9.21531e-13	1	1.09666e-05	0	0	0
1197536	429279	EMSL_48096_Kistler_FASP_001_Run1_15May15_Lynx_15-01-23	EMSL_48096_Kistler_FASP_001	TAO + RFP, Rep1	2.15223e-17	310	713	CID	744	2	748.355	0.00512	3.42549	1495.7	K.SSSSGSVGESSSKGPR.Y	Contaminant_K1C10_HUMAN	sp|P13645 Keratin, type I cytoskeletal 10 (Cytokeratin-10) (CK-10) (Keratin-10) (K10) - Homo sapiens (Human).	2	98	81	2.15223e-17	1	2.56125e-10	0	0	0
1197536	429279	EMSL_48096_Kistler_FASP_001_Run1_15May15_Lynx_15-01-23	EMSL_48096_Kistler_FASP_001	TAO + RFP, Rep1	7.1416e-15	640	718	CID	746	2	546.757	0.004265	3.90711	1092.5	R.GSGGGSSGGSIGGR.G	Contaminant_K2C1_HUMAN	sp|P04264 Keratin, type II cytoskeletal 1 (Cytokeratin-1) (CK-1) (Keratin-1) (K1) (67 kDa cytokeratin) (Hair alpha protein) - Homo sapiens (Human).	2	86	79	7.1416e-15	1	8.49564e-08	0	0	0
1197536	429279	EMSL_48096_Kistler_FASP_001_Run1_15May15_Lynx_15-01-23	EMSL_48096_Kistler_FASP_001	TAO + RFP, Rep1	9.16809e-12	1325	728	CID	761	3	499.239	0.005208	3.48432	1495.7	K.SSSSGSVGESSSKGPR.Y	Contaminant_K1C10_HUMAN	sp|P13645 Keratin, type I cytoskeletal 10 (Cytokeratin-10) (CK-10) (Keratin-10) (K10) - Homo sapiens (Human).	2	99	58	9.16809e-12	1	0.000109105	0	0	0
1197536	429279	EMSL_48096_Kistler_FASP_001_Run1_15May15_Lynx_15-01-23	EMSL_48096_Kistler_FASP_001	TAO + RFP, Rep1	1.39635e-10	1659	741	CID	770	3	499.239	0.005391	3.60657	1495.7	K.SSSSGSVGESSSKGPR.Y	Contaminant_K1C10_HUMAN	sp|P13645 Keratin, type I cytoskeletal 10 (Cytokeratin-10) (CK-10) (Keratin-10) (K10) - Homo sapiens (Human).	2	96	46	1.39635e-10	1	0.00166172	0.00476474	0	0
1197536	429279	EMSL_48096_Kistler_FASP_001_Run1_15May15_Lynx_15-01-23	EMSL_48096_Kistler_FASP_001	TAO + RFP, Rep1	9.97776e-12	1342	805	CID	820	3	693.978	0.006399	3.07825	2079.91	R.GGSGGGGGGSSGGRGSGGGSSGGSIGGR.G	Contaminant_K2C1_HUMAN	sp|P04264 Keratin, type II cytoskeletal 1 (Cytokeratin-1) (CK-1) (Keratin-1) (K1) (67 kDa cytokeratin) (Hair alpha protein) - Homo sapiens (Human).	2	129	53	9.97776e-12	1	0.000118824	0	0	0
1197536	429279	EMSL_48096_Kistler_FASP_001_Run1_15May15_Lynx_15-01-23	EMSL_48096_Kistler_FASP_001	TAO + RFP, Rep1	5.28093e-17	338	1158	CID	1093	2	764.32	0.002926	1.91653	1527.63	Y.GGGEEASGSGGGYGGGSGK.S	Contaminant_K1C9_HUMAN	sp|P35527 Keratin, type I cytoskeletal 9 (Cytokeratin-9) (CK-9) (Keratin-9) (K9) - Homo sapiens (Human).	1	186	160	5.28093e-17	1	6.28665e-10	0	0	0
1197536	429279	EMSL_48096_Kistler_FASP_001_Run1_15May15_Lynx_15-01-23	EMSL_48096_Kistler_FASP_001	TAO + RFP, Rep1	3.94282e-13	990	1267	CID	1186	2	526.245	0.00268	2.55162	1051.48	R.YTNANTPDR.L	Contaminant_CTRA_BOVIN	CHYMOTRYPSINOGEN A (EC 3.4.21.1). - BOS TAURUS (BOVINE).	2	128	126	3.94282e-13	1	4.67758e-06	0	0	0
1197536	429279	EMSL_48096_Kistler_FASP_001_Run1_15May15_Lynx_15-01-23	EMSL_48096_Kistler_FASP_001	TAO + RFP, Rep1	3.48137e-12	1223	1344	CID	1242	2	670.305	0.004754	3.55119	1339.6	K.SSSSGSVGESSSKGP.R	Contaminant_K1C10_HUMAN	sp|P13645 Keratin, type I cytoskeletal 10 (Cytokeratin-10) (CK-10) (Keratin-10) (K10) - Homo sapiens (Human).	1	68	43	3.48137e-12	1	4.14232e-05	0	0	0
1197536	429279	EMSL_48096_Kistler_FASP_001_Run1_15May15_Lynx_15-01-23	EMSL_48096_Kistler_FASP_001	TAO + RFP, Rep1	2.85021e-15	582	1456	CID	1350	3	694.306	-0.015478	-7.44542	2079.91	R.GGSGGGGGGSSGGRGSGGGSSGGSIGGR.G	Contaminant_K2C1_HUMAN	sp|P04264 Keratin, type II cytoskeletal 1 (Cytokeratin-1) (CK-1) (Keratin-1) (K1) (67 kDa cytokeratin) (Hair alpha protein) - Homo sapiens (Human).	2	157	84	2.85021e-15	1	3.39429e-08	0	0	1
1197536	429279	EMSL_48096_Kistler_FASP_001_Run1_15May15_Lynx_15-01-23	EMSL_48096_Kistler_FASP_001	TAO + RFP, Rep1	9.36392e-14	842	1461	CID	1356	3	772.335	-0.015298	-6.61382	2314	K.HSSGGGSRGGSSSGGGYGSGGGGSSSVK.G	Contaminant_K22E_HUMAN	sp|P35908 Keratin, type II cytoskeletal 2 epidermal (Cytokeratin-2e) (K2e) (CK 2e) - Homo sapiens (Human).	2	192	90	9.36392e-14	1	1.11514e-06	0	0	1
1197536	429279	EMSL_48096_Kistler_FASP_001_Run1_15May15_Lynx_15-01-23	EMSL_48096_Kistler_FASP_001	TAO + RFP, Rep1	1.61048e-11	1405	1504	CID	1395	3	414.534	0.001553	1.25152	1241.59	K.EDQAGHTISQR.L	FGSG_06267T0	| FGSG_06267 | Fusarium graminearum PH-1 hypothetical protein (95 aa)	2	77	68	1.61048e-11	1	0.000191373	0.000708717	0.002457	0
1197536	429279	EMSL_48096_Kistler_FASP_001_Run1_15May15_Lynx_15-01-23	EMSL_48096_Kistler_FASP_001	TAO + RFP, Rep1	5.2251e-19	203	1521	CID	1405	3	772	-0.019201	-8.30135	2314	K.HSSGGGSRGGSSSGGGYGSGGGGSSSVK.G	Contaminant_K22E_HUMAN	sp|P35908 Keratin, type II cytoskeletal 2 epidermal (Cytokeratin-2e) (K2e) (CK 2e) - Homo sapiens (Human).	2	264	187	5.2251e-19	1	6.22253e-12	0	0	0
1197536	429279	EMSL_48096_Kistler_FASP_001_Run1_15May15_Lynx_15-01-23	EMSL_48096_Kistler_FASP_001	TAO + RFP, Rep1	1.36452e-10	1656	1597	CID	1474	2	403.213	0.001522	1.89216	805.416	K.SAASLNSR.V	Contaminant_TRYP_BOVIN	TRYPSINOGEN. (sp|P00760|TRYP_BOVIN, gi|136425)	2	107	106	1.36452e-10	1	0.00161617	0.00476474	0.0168776	0
1197536	429279	EMSL_48096_Kistler_FASP_001_Run1_15May15_Lynx_15-01-23	EMSL_48096_Kistler_FASP_001	TAO + RFP, Rep1	8.96552e-14	837	1608	CID	1486	2	670.303	0.00256	1.91218	1339.6	K.SSSSGSVGESSSKGP.R	Contaminant_K1C10_HUMAN	sp|P13645 Keratin, type I cytoskeletal 10 (Cytokeratin-10) (CK-10) (Keratin-10) (K10) - Homo sapiens (Human).	1	179	144	8.96552e-14	1	1.06676e-06	0	0	0
1197536	429279	EMSL_48096_Kistler_FASP_001_Run1_15May15_Lynx_15-01-23	EMSL_48096_Kistler_FASP_001	TAO + RFP, Rep1	1.78763e-20	137	1617	CID	1496	2	794.847	0.002804	1.76614	1588.68	R.GGSSSGGGYGSGGGGSSSVK.G	Contaminant_K22E_HUMAN	sp|P35908 Keratin, type II cytoskeletal 2 epidermal (Cytokeratin-2e) (K2e) (CK 2e) - Homo sapiens (Human).	2	178	157	1.78763e-20	1	2.12823e-13	0	0	0
1197536	429279	EMSL_48096_Kistler_FASP_001_Run1_15May15_Lynx_15-01-23	EMSL_48096_Kistler_FASP_001	TAO + RFP, Rep1	1.87385e-15	556	1627	CID	1505	3	530.234	0.002924	1.84176	1588.68	R.GGSSSGGGYGSGGGGSSSVK.G	Contaminant_K22E_HUMAN	sp|P35908 Keratin, type II cytoskeletal 2 epidermal (Cytokeratin-2e) (K2e) (CK 2e) - Homo sapiens (Human).	2	125	102	1.87385e-15	1	2.23088e-08	0	0	0
1197536	429279	EMSL_48096_Kistler_FASP_001_Run1_15May15_Lynx_15-01-23	EMSL_48096_Kistler_FASP_001	TAO + RFP, Rep1	3.84923e-19	194	1664	CID	1539	2	794.847	0.002804	1.76614	1588.68	R.GGSSSGGGYGSGGGGSSSVK.G	Contaminant_K22E_HUMAN	sp|P35908 Keratin, type II cytoskeletal 2 epidermal (Cytokeratin-2e) (K2e) (CK 2e) - Homo sapiens (Human).	2	189	169	3.84923e-19	1	4.58263e-12	0	0	0
1197536	429279	EMSL_48096_Kistler_FASP_001_Run1_15May15_Lynx_15-01-23	EMSL_48096_Kistler_FASP_001	TAO + RFP, Rep1	1.02576e-16	366	1670	CID	1545	3	1086.42	0.003293	1.01124	3257.25	R.GGSGGSYGGGSGSGGGSGGGYGGGSGGGHSGGSGGGHSGGSGGN.Y	Contaminant_K1C9_HUMAN	sp|P35527 Keratin, type I cytoskeletal 9 (Cytokeratin-9) (CK-9) (Keratin-9) (K9) - Homo sapiens (Human).	1	178	92	1.02576e-16	1	1.2218e-09	0	0	0
1197536	429279	EMSL_48096_Kistler_FASP_001_Run1_15May15_Lynx_15-01-23	EMSL_48096_Kistler_FASP_001	TAO + RFP, Rep1	7.12509e-16	487	1734	CID	1604	2	711.84	0.002316	1.62912	1422.67	H.EVSSSGQEVQSSAK.E	Contaminant_K1C9_HUMAN	sp|P35527 Keratin, type I cytoskeletal 9 (Cytokeratin-9) (CK-9) (Keratin-9) (K9) - Homo sapiens (Human).	1	145	132	7.12509e-16	1	8.47601e-09	0	0	0
1197536	429279	EMSL_48096_Kistler_FASP_001_Run1_15May15_Lynx_15-01-23	EMSL_48096_Kistler_FASP_001	TAO + RFP, Rep1	7.8024e-15	647	1751	CID	1620	2	670.304	0.002682	2.00324	1339.6	K.SSSSGSVGESSSKGP.R	Contaminant_K1C10_HUMAN	sp|P13645 Keratin, type I cytoskeletal 10 (Cytokeratin-10) (CK-10) (Keratin-10) (K10) - Homo sapiens (Human).	1	185	151	7.8024e-15	1	9.2837e-08	0	0	0
1197536	429279	EMSL_48096_Kistler_FASP_001_Run1_15May15_Lynx_15-01-23	EMSL_48096_Kistler_FASP_001	TAO + RFP, Rep1	4.20844e-17	326	1757	CID	1626	3	914.358	0.003109	1.13478	2741.06	R.GGSGGSYGGGSGSGGGSGGGYGGGSGGGHSGGSGGGH.S	Contaminant_K1C9_HUMAN	sp|P35527 Keratin, type I cytoskeletal 9 (Cytokeratin-9) (CK-9) (Keratin-9) (K9) - Homo sapiens (Human).	1	148	89	4.20844e-17	1	5.01247e-10	0	0	0
1197536	429279	EMSL_48096_Kistler_FASP_001_Run1_15May15_Lynx_15-01-23	EMSL_48096_Kistler_FASP_001	TAO + RFP, Rep1	3.56352e-13	980	1765	CID	1631	3	981.383	0.003658	1.24386	2942.13	R.GGSGGSYGGGSGSGGGSGGGYGGGSGGGHSGGSGGGHSGG.S	Contaminant_K1C9_HUMAN	sp|P35527 Keratin, type I cytoskeletal 9 (Cytokeratin-9) (CK-9) (Keratin-9) (K9) - Homo sapiens (Human).	1	191	83	3.56352e-13	1	4.24445e-06	0	0	0
1197536	429279	EMSL_48096_Kistler_FASP_001_Run1_15May15_Lynx_15-01-23	EMSL_48096_Kistler_FASP_001	TAO + RFP, Rep1	5.32752e-15	615	1784	CID	1646	3	772.335	-0.015663	-6.77194	2314	K.HSSGGGSRGGSSSGGGYGSGGGGSSSVK.G	Contaminant_K22E_HUMAN	sp|P35908 Keratin, type II cytoskeletal 2 epidermal (Cytokeratin-2e) (K2e) (CK 2e) - Homo sapiens (Human).	2	234	123	5.32752e-15	1	6.34449e-08	0	0	1
1197536	429279	EMSL_48096_Kistler_FASP_001_Run1_15May15_Lynx_15-01-23	EMSL_48096_Kistler_FASP_001	TAO + RFP, Rep1	7.64801e-11	1584	1857	CID	1707	3	563.596	0.000914	0.54148	1688.77	I.EHEVSSSGQEVQSSAK.E	Contaminant_K1C9_HUMAN	sp|P35527 Keratin, type I cytoskeletal 9 (Cytokeratin-9) (CK-9) (Keratin-9) (K9) - Homo sapiens (Human).	1	162	88	7.64801e-11	1	0.000910149	0.00437227	0.0154185	0
1197536	429279	EMSL_48096_Kistler_FASP_001_Run1_15May15_Lynx_15-01-23	EMSL_48096_Kistler_FASP_001	TAO + RFP, Rep1	5.05172e-12	1259	1864	CID	1713	2	539.234	0.000853	0.792321	1077.46	S.YGSGSSSGGYR.G	Contaminant_K2C1_HUMAN	sp|P04264 Keratin, type II cytoskeletal 1 (Cytokeratin-1) (CK-1) (Keratin-1) (K1) (67 kDa cytokeratin) (Hair alpha protein) - Homo sapiens (Human).	1	94	71	5.05172e-12	1	6.00297e-05	0	0	0
1197536	429279	EMSL_48096_Kistler_FASP_001_Run1_15May15_Lynx_15-01-23	EMSL_48096_Kistler_FASP_001	TAO + RFP, Rep1	8.51978e-12	1321	1865	CID	1714	2	553.767	0.001584	1.43284	1106.53	K.VTM*QNLNDR.L	Contaminant_K1C10_HUMAN	sp|P13645 Keratin, type I cytoskeletal 10 (Cytokeratin-10) (CK-10) (Keratin-10) (K10) - Homo sapiens (Human).	2	114	95	8.51978e-12	1	0.000101075	0	0	0
1197536	429279	EMSL_48096_Kistler_FASP_001_Run1_15May15_Lynx_15-01-23	EMSL_48096_Kistler_FASP_001	TAO + RFP, Rep1	1.66903e-13	909	1872	CID	1720	3	441.574	0.001918	1.45133	1322.71	K.KKYEDEINKR.T	Contaminant_K22E_HUMAN	sp|P35908 Keratin, type II cytoskeletal 2 epidermal (Cytokeratin-2e) (K2e) (CK 2e) - Homo sapiens (Human).	2	146	146	1.66903e-13	1	1.98199e-06	0	0	0
1197536	429279	EMSL_48096_Kistler_FASP_001_Run1_15May15_Lynx_15-01-23	EMSL_48096_Kistler_FASP_001	TAO + RFP, Rep1	3.98031e-18	259	1874	CID	1722	2	794.846	0.002073	1.30541	1588.68	R.GGSSSGGGYGSGGGGSSSVK.G	Contaminant_K22E_HUMAN	sp|P35908 Keratin, type II cytoskeletal 2 epidermal (Cytokeratin-2e) (K2e) (CK 2e) - Homo sapiens (Human).	2	171	135	3.98031e-18	1	4.73869e-11	0	0	0
1197536	429279	EMSL_48096_Kistler_FASP_001_Run1_15May15_Lynx_15-01-23	EMSL_48096_Kistler_FASP_001	TAO + RFP, Rep1	7.05807e-14	817	1875	CID	1723	3	436.89	0.001461	1.11763	1308.65	R.NKYEDEINKR.T	Contaminant_K2C1_HUMAN	sp|P04264 Keratin, type II cytoskeletal 1 (Cytokeratin-1) (CK-1) (Keratin-1) (K1) (67 kDa cytokeratin) (Hair alpha protein) - Homo sapiens (Human).	2	112	112	7.05807e-14	1	8.38156e-07	0	0	0
1197536	429279	EMSL_48096_Kistler_FASP_001_Run1_15May15_Lynx_15-01-23	EMSL_48096_Kistler_FASP_001	TAO + RFP, Rep1	1.74159e-21	92	1906	CID	1752	3	949.716	0.003475	1.22107	2847.13	H.SGGSGGGHSGGSGGNYGGGSGSGGGSGGGYGGGSGSR.G	Contaminant_K1C9_HUMAN	sp|P35527 Keratin, type I cytoskeletal 9 (Cytokeratin-9) (CK-9) (Keratin-9) (K9) - Homo sapiens (Human).	1	236	164	1.74159e-21	1	2.07432e-14	0	0	0
1197536	429279	EMSL_48096_Kistler_FASP_001_Run1_15May15_Lynx_15-01-23	EMSL_48096_Kistler_FASP_001	TAO + RFP, Rep1	1.13113e-11	1361	1932	CID	1773	3	1086.42	0.006952	2.13484	3257.25	R.GGSGGSYGGGSGSGGGSGGGYGGGSGGGHSGGSGGGHSGGSGGN.Y	Contaminant_K1C9_HUMAN	sp|P35527 Keratin, type I cytoskeletal 9 (Cytokeratin-9) (CK-9) (Keratin-9) (K9) - Homo sapiens (Human).	1	180	65	1.13113e-11	1	0.000134731	0	0	0
1197536	429279	EMSL_48096_Kistler_FASP_001_Run1_15May15_Lynx_15-01-23	EMSL_48096_Kistler_FASP_001	TAO + RFP, Rep1	6.82796e-11	1575	1934	CID	1775	2	483.257	0.001949	2.0208	965.505	K.HLESPPSAK.I	FGSG_00491T0	| FGSG_00491 | Fusarium graminearum PH-1 hypothetical protein (563 aa)	2	103	93	6.82796e-11	1	0.000810037	0.00437227	0.0154185	0
1197536	429279	EMSL_48096_Kistler_FASP_001_Run1_15May15_Lynx_15-01-23	EMSL_48096_Kistler_FASP_001	TAO + RFP, Rep1	4.98343e-12	1257	1950	CID	1789	2	541.252	0.002315	2.14257	1081.49	K.STM*QELNSR.L	Contaminant_K1C9_HUMAN	sp|P35527 Keratin, type I cytoskeletal 9 (Cytokeratin-9) (CK-9) (Keratin-9) (K9) - Homo sapiens (Human).	2	97	96	4.98343e-12	1	5.91211e-05	0	0	0
1197536	429279	EMSL_48096_Kistler_FASP_001_Run1_15May15_Lynx_15-01-23	EMSL_48096_Kistler_FASP_001	TAO + RFP, Rep1	1.03161e-13	858	2018	CID	1851	2	670.303	0.001097	0.819506	1339.6	K.SSSSGSVGESSSKGP.R	Contaminant_K1C10_HUMAN	sp|P13645 Keratin, type I cytoskeletal 10 (Cytokeratin-10) (CK-10) (Keratin-10) (K10) - Homo sapiens (Human).	1	130	103	1.03161e-13	1	1.22747e-06	0	0	0
1197536	429279	EMSL_48096_Kistler_FASP_001_Run1_15May15_Lynx_15-01-23	EMSL_48096_Kistler_FASP_001	TAO + RFP, Rep1	1.06718e-12	1091	2042	CID	1872	2	584.784	0.001219	1.04372	1168.56	R.PAPEADGATPSR.R	FGSG_04983T0	| FGSG_04983 | Fusarium graminearum PH-1 hypothetical protein (283 aa)	1	67	59	1.06718e-12	1	1.26873e-05	0	0	0
1197536	429279	EMSL_48096_Kistler_FASP_001_Run1_15May15_Lynx_15-01-23	EMSL_48096_Kistler_FASP_001	TAO + RFP, Rep1	7.99861e-13	1067	2054	CID	1882	3	772.335	-0.016029	-6.93006	2314	K.HSSGGGSRGGSSSGGGYGSGGGGSSSVK.G	Contaminant_K22E_HUMAN	sp|P35908 Keratin, type II cytoskeletal 2 epidermal (Cytokeratin-2e) (K2e) (CK 2e) - Homo sapiens (Human).	2	172	88	7.99861e-13	1	9.52547e-06	0	0	1
1197536	429279	EMSL_48096_Kistler_FASP_001_Run1_15May15_Lynx_15-01-23	EMSL_48096_Kistler_FASP_001	TAO + RFP, Rep1	8.4727e-13	1071	2071	CID	1897	3	697.967	0.003474	1.6615	2091.88	R.GSRGGSGGSYGGGGSGGGYGGGSGSR.G	Contaminant_K1C9_HUMAN	sp|P35527 Keratin, type I cytoskeletal 9 (Cytokeratin-9) (CK-9) (Keratin-9) (K9) - Homo sapiens (Human).	2	145	73	8.4727e-13	1	1.00896e-05	0	0	0
1197536	429279	EMSL_48096_Kistler_FASP_001_Run1_15May15_Lynx_15-01-23	EMSL_48096_Kistler_FASP_001	TAO + RFP, Rep1	3.00092e-16	425	2217	CID	2030	2	591.283	0.000366	0.309675	1181.56	R.AAGAGGSSSTM*LR.L	FGSG_01528T0	| FGSG_01528 | Fusarium graminearum PH-1 hypothetical protein (114 aa)	2	97	96	3.00092e-16	1	3.56894e-09	0	0	0
1197536	429279	EMSL_48096_Kistler_FASP_001_Run1_15May15_Lynx_15-01-23	EMSL_48096_Kistler_FASP_001	TAO + RFP, Rep1	1.22987e-13	872	2248	CID	2062	2	512.739	0.000853	0.833263	1024.47	K.AADGTEYAAR.K	FGSG_00043T0	| FGSG_00043 | Fusarium graminearum PH-1 hypothetical protein (345 aa)	2	79	79	1.22987e-13	1	1.46049e-06	0	0	0
1197536	429279	EMSL_48096_Kistler_FASP_001_Run1_15May15_Lynx_15-01-23	EMSL_48096_Kistler_FASP_001	TAO + RFP, Rep1	1.48718e-14	697	2249	CID	2063	2	1125.95	0.002683	1.19257	2250.9	H.SGGSGGNYGGGSGSGGGSGGGYGGGSGSR.G	Contaminant_K1C9_HUMAN	sp|P35527 Keratin, type I cytoskeletal 9 (Cytokeratin-9) (CK-9) (Keratin-9) (K9) - Homo sapiens (Human).	1	182	96	1.48718e-14	1	1.7711e-07	0	0	0
1197536	429279	EMSL_48096_Kistler_FASP_001_Run1_15May15_Lynx_15-01-23	EMSL_48096_Kistler_FASP_001	TAO + RFP, Rep1	3.12782e-13	961	2263	CID	2072	3	750.971	0.000549	0.243825	2250.9	H.SGGSGGNYGGGSGSGGGSGGGYGGGSGSR.G	Contaminant_K1C9_HUMAN	sp|P35527 Keratin, type I cytoskeletal 9 (Cytokeratin-9) (CK-9) (Keratin-9) (K9) - Homo sapiens (Human).	1	161	79	3.12782e-13	1	3.72496e-06	0	0	0
1197536	429279	EMSL_48096_Kistler_FASP_001_Run1_15May15_Lynx_15-01-23	EMSL_48096_Kistler_FASP_001	TAO + RFP, Rep1	2.5579e-11	1462	2313	CID	2120	1	1106.53	0.000976	0.882548	1106.53	K.VTM*QNLNDR.L	Contaminant_K1C10_HUMAN	sp|P13645 Keratin, type I cytoskeletal 10 (Cytokeratin-10) (CK-10) (Keratin-10) (K10) - Homo sapiens (Human).	2	36	27	2.5579e-11	1	0.000303457	0.00270636	0	0
1197536	429279	EMSL_48096_Kistler_FASP_001_Run1_15May15_Lynx_15-01-23	EMSL_48096_Kistler_FASP_001	TAO + RFP, Rep1	2.77835e-14	745	2321	CID	2129	2	582.75	0.000731	0.628419	1164.49	G.SYGSGSSSGGYR.G	Contaminant_K2C1_HUMAN	sp|P04264 Keratin, type II cytoskeletal 1 (Cytokeratin-1) (CK-1) (Keratin-1) (K1) (67 kDa cytokeratin) (Hair alpha protein) - Homo sapiens (Human).	1	128	106	2.77835e-14	1	3.30309e-07	0	0	0
1197536	429279	EMSL_48096_Kistler_FASP_001_Run1_15May15_Lynx_15-01-23	EMSL_48096_Kistler_FASP_001	TAO + RFP, Rep1	9.43807e-14	843	2361	CID	2169	2	611.261	0.000731	0.599108	1221.51	H.GSYGSGSSSGGYR.G	Contaminant_K2C1_HUMAN	sp|P04264 Keratin, type II cytoskeletal 1 (Cytokeratin-1) (CK-1) (Keratin-1) (K1) (67 kDa cytokeratin) (Hair alpha protein) - Homo sapiens (Human).	1	124	103	9.43807e-14	1	1.12245e-06	0	0	0
1197536	429279	EMSL_48096_Kistler_FASP_001_Run1_15May15_Lynx_15-01-23	EMSL_48096_Kistler_FASP_001	TAO + RFP, Rep1	1.07769e-11	1352	2362	CID	2170	3	584.942	-0.018216	-10.4043	1751.83	R.GSGGGSSGGSIGGRGSSSGGVK.S	Contaminant_K2C1_HUMAN	sp|P04264 Keratin, type II cytoskeletal 1 (Cytokeratin-1) (CK-1) (Keratin-1) (K1) (67 kDa cytokeratin) (Hair alpha protein) - Homo sapiens (Human).	2	124	76	1.07769e-11	1	0.000128317	0	0	1
1197536	429279	EMSL_48096_Kistler_FASP_001_Run1_15May15_Lynx_15-01-23	EMSL_48096_Kistler_FASP_001	TAO + RFP, Rep1	5.88579e-26	23	2363	CID	2171	2	896.368	0.001829	1.02137	1791.73	R.GGSGGSYGGGGSGGGYGGGSGSR.G	Contaminant_K1C9_HUMAN	sp|P35527 Keratin, type I cytoskeletal 9 (Cytokeratin-9) (CK-9) (Keratin-9) (K9) - Homo sapiens (Human).	2	262	256	5.88579e-26	1	7.00831e-19	0	0	0
1197536	429279	EMSL_48096_Kistler_FASP_001_Run1_15May15_Lynx_15-01-23	EMSL_48096_Kistler_FASP_001	TAO + RFP, Rep1	1.55299e-13	898	2424	CID	2229	2	839.347	0.001463	0.87261	1677.68	G.SGGSYGGGGSGGGYGGGSGSR.G	Contaminant_K1C9_HUMAN	sp|P35527 Keratin, type I cytoskeletal 9 (Cytokeratin-9) (CK-9) (Keratin-9) (K9) - Homo sapiens (Human).	1	146	73	1.55299e-13	1	1.849e-06	0	0	0
1197536	429279	EMSL_48096_Kistler_FASP_001_Run1_15May15_Lynx_15-01-23	EMSL_48096_Kistler_FASP_001	TAO + RFP, Rep1	3.23672e-12	1209	2466	CID	2270	2	553.767	0.001584	1.43284	1106.53	K.VTM*QNLNDR.L	Contaminant_K1C10_HUMAN	sp|P13645 Keratin, type I cytoskeletal 10 (Cytokeratin-10) (CK-10) (Keratin-10) (K10) - Homo sapiens (Human).	2	160	138	3.23672e-12	1	3.8399e-05	0	0	0
1197536	429279	EMSL_48096_Kistler_FASP_001_Run1_15May15_Lynx_15-01-23	EMSL_48096_Kistler_FASP_001	TAO + RFP, Rep1	2.25518e-12	1171	2485	CID	2290	2	597.81	0.001097	0.918882	1194.61	K.KYEDEINKR.T	Contaminant_K22E_HUMAN	sp|P35908 Keratin, type II cytoskeletal 2 epidermal (Cytokeratin-2e) (K2e) (CK 2e) - Homo sapiens (Human).	2	115	112	2.25518e-12	1	2.67544e-05	0	0	0
1197536	429279	EMSL_48096_Kistler_FASP_001_Run1_15May15_Lynx_15-01-23	EMSL_48096_Kistler_FASP_001	TAO + RFP, Rep1	3.04259e-11	1484	2504	CID	2305	2	541.252	0.001828	1.6915	1081.49	K.STM*QELNSR.L	Contaminant_K1C9_HUMAN	sp|P35527 Keratin, type I cytoskeletal 9 (Cytokeratin-9) (CK-9) (Keratin-9) (K9) - Homo sapiens (Human).	2	70	64	3.04259e-11	1	0.000360959	0.00336022	0	0
1197536	429279	EMSL_48096_Kistler_FASP_001_Run1_15May15_Lynx_15-01-23	EMSL_48096_Kistler_FASP_001	TAO + RFP, Rep1	4.23697e-11	1531	2534	CID	2333	2	533.762	0.000122	0.114349	1066.52	K.YEDEINKR.T	Contaminant_K22E_HUMAN	sp|P35908 Keratin, type II cytoskeletal 2 epidermal (Cytokeratin-2e) (K2e) (CK 2e) - Homo sapiens (Human).	2	63	62	4.23697e-11	1	0.000501837	0.00437227	0.0154185	0
1197536	429279	EMSL_48096_Kistler_FASP_001_Run1_15May15_Lynx_15-01-23	EMSL_48096_Kistler_FASP_001	TAO + RFP, Rep1	1.81755e-12	1151	2543	CID	2342	2	597.81	0.000487	0.408392	1194.61	K.KYEDEINKR.T	Contaminant_K22E_HUMAN	sp|P35908 Keratin, type II cytoskeletal 2 epidermal (Cytokeratin-2e) (K2e) (CK 2e) - Homo sapiens (Human).	2	142	142	1.81755e-12	1	2.15626e-05	0	0	0
1197536	429279	EMSL_48096_Kistler_FASP_001_Run1_15May15_Lynx_15-01-23	EMSL_48096_Kistler_FASP_001	TAO + RFP, Rep1	1.10222e-11	1358	2546	CID	2345	2	508.736	0.000365	0.359923	1016.46	R.AADVSDDAPR.E	FGSG_05154T0	| FGSG_05154 | Fusarium graminearum PH-1 hypothetical protein (311 aa)	2	76	67	1.10222e-11	1	0.00013089	0	0	0
1197536	429279	EMSL_48096_Kistler_FASP_001_Run1_15May15_Lynx_15-01-23	EMSL_48096_Kistler_FASP_001	TAO + RFP, Rep1	9.82764e-12	1340	2577	CID	2381	2	523.801	0.000366	0.34957	1046.6	K.LKSAASLNSR.V	Contaminant_TRYP_BOVIN	TRYPSINOGEN. (sp|P00760|TRYP_BOVIN, gi|136425)	2	71	59	9.82764e-12	1	0.000116705	0	0	0
1197536	429279	EMSL_48096_Kistler_FASP_001_Run1_15May15_Lynx_15-01-23	EMSL_48096_Kistler_FASP_001	TAO + RFP, Rep1	1.54446e-16	385	2578	CID	2382	3	580.907	0.000731	0.420275	1740.71	R.GSSSGGGYSSGSSSYGSGGR.Q	Contaminant_K22E_HUMAN	sp|P35908 Keratin, type II cytoskeletal 2 epidermal (Cytokeratin-2e) (K2e) (CK 2e) - Homo sapiens (Human).	2	146	108	1.54446e-16	1	1.83873e-09	0	0	0
1197536	429279	EMSL_48096_Kistler_FASP_001_Run1_15May15_Lynx_15-01-23	EMSL_48096_Kistler_FASP_001	TAO + RFP, Rep1	3.9781e-27	11	2632	CID	2435	2	896.368	0.001463	0.8171	1791.73	R.GGSGGSYGGGGSGGGYGGGSGSR.G	Contaminant_K1C9_HUMAN	sp|P35527 Keratin, type I cytoskeletal 9 (Cytokeratin-9) (CK-9) (Keratin-9) (K9) - Homo sapiens (Human).	2	250	247	3.9781e-27	1	4.73679e-20	0	0	0
1197536	429279	EMSL_48096_Kistler_FASP_001_Run1_15May15_Lynx_15-01-23	EMSL_48096_Kistler_FASP_001	TAO + RFP, Rep1	1.38704e-11	1386	2636	CID	2439	2	732.791	0.002072	1.41595	1464.57	R.GGSGGSHGGGSGFGGESGG.S	Contaminant_K1C9_HUMAN	sp|P35527 Keratin, type I cytoskeletal 9 (Cytokeratin-9) (CK-9) (Keratin-9) (K9) - Homo sapiens (Human).	1	140	71	1.38704e-11	1	0.000165119	0.000708717	0.002457	0
1197536	429279	EMSL_48096_Kistler_FASP_001_Run1_15May15_Lynx_15-01-23	EMSL_48096_Kistler_FASP_001	TAO + RFP, Rep1	1.20741e-15	530	2653	CID	2457	1	1197.55	0.001098	0.917401	1197.55	K.GGSISGGGYGSGGGK.H	Contaminant_K22E_HUMAN	sp|P35908 Keratin, type II cytoskeletal 2 epidermal (Cytokeratin-2e) (K2e) (CK 2e) - Homo sapiens (Human).	2	104	86	1.20741e-15	1	1.43664e-08	0	0	0
1197536	429279	EMSL_48096_Kistler_FASP_001_Run1_15May15_Lynx_15-01-23	EMSL_48096_Kistler_FASP_001	TAO + RFP, Rep1	6.43945e-22	82	2656	CID	2460	2	870.857	0.001463	0.841036	1740.71	R.GSSSGGGYSSGSSSYGSGGR.Q	Contaminant_K22E_HUMAN	sp|P35908 Keratin, type II cytoskeletal 2 epidermal (Cytokeratin-2e) (K2e) (CK 2e) - Homo sapiens (Human).	2	188	174	6.43945e-22	1	7.66637e-15	0	0	0
1197536	429279	EMSL_48096_Kistler_FASP_001_Run1_15May15_Lynx_15-01-23	EMSL_48096_Kistler_FASP_001	TAO + RFP, Rep1	1.67073e-25	27	2664	CID	2467	2	896.369	0.002804	1.56611	1791.73	R.GGSGGSYGGGGSGGGYGGGSGSR.G	Contaminant_K1C9_HUMAN	sp|P35527 Keratin, type I cytoskeletal 9 (Cytokeratin-9) (CK-9) (Keratin-9) (K9) - Homo sapiens (Human).	2	241	235	1.67073e-25	1	1.98936e-18	0	0	0
1197536	429279	EMSL_48096_Kistler_FASP_001_Run1_15May15_Lynx_15-01-23	EMSL_48096_Kistler_FASP_001	TAO + RFP, Rep1	1.84394e-12	1153	2675	CID	2477	1	1046.6	0.00061	0.583178	1046.6	K.LKSAASLNSR.V	Contaminant_TRYP_BOVIN	TRYPSINOGEN. (sp|P00760|TRYP_BOVIN, gi|136425)	2	75	67	1.84394e-12	1	2.1897e-05	0	0	0
1197536	429279	EMSL_48096_Kistler_FASP_001_Run1_15May15_Lynx_15-01-23	EMSL_48096_Kistler_FASP_001	TAO + RFP, Rep1	6.72762e-11	1572	2726	CID	2527	1	1015.44	-0.001463	-1.44257	1015.44	K.DVDGAYM*TK.V	Contaminant_K2C1_HUMAN	sp|P04264 Keratin, type II cytoskeletal 1 (Cytokeratin-1) (CK-1) (Keratin-1) (K1) (67 kDa cytokeratin) (Hair alpha protein) - Homo sapiens (Human).	2	56	56	6.72762e-11	1	0.000798134	0.00437227	0	0
1197536	429279	EMSL_48096_Kistler_FASP_001_Run1_15May15_Lynx_15-01-23	EMSL_48096_Kistler_FASP_001	TAO + RFP, Rep1	4.76157e-16	457	2763	CID	2570	2	599.278	-0.001219	-1.01848	1197.55	K.GGSISGGGYGSGGGK.H	Contaminant_K22E_HUMAN	sp|P35908 Keratin, type II cytoskeletal 2 epidermal (Cytokeratin-2e) (K2e) (CK 2e) - Homo sapiens (Human).	2	163	156	4.76157e-16	1	5.66557e-09	0	0	0
1197536	429279	EMSL_48096_Kistler_FASP_001_Run1_15May15_Lynx_15-01-23	EMSL_48096_Kistler_FASP_001	TAO + RFP, Rep1	1.21881e-10	1645	2785	CID	2587	2	403.212	-0.000183	-0.227059	805.416	K.SAASLNSR.V	Contaminant_TRYP_BOVIN	TRYPSINOGEN. (sp|P00760|TRYP_BOVIN, gi|136425)	2	103	103	1.21881e-10	1	0.00144359	0.00476474	0.0168776	0
1197536	429279	EMSL_48096_Kistler_FASP_001_Run1_15May15_Lynx_15-01-23	EMSL_48096_Kistler_FASP_001	TAO + RFP, Rep1	4.30535e-12	1251	2810	CID	2604	2	553.765	-0.002437	-2.20436	1106.53	K.VTM*QNLNDR.L	Contaminant_K1C10_HUMAN	sp|P13645 Keratin, type I cytoskeletal 10 (Cytokeratin-10) (CK-10) (Keratin-10) (K10) - Homo sapiens (Human).	2	110	96	4.30535e-12	1	5.10766e-05	0	0	0
1197536	429279	EMSL_48096_Kistler_FASP_001_Run1_15May15_Lynx_15-01-23	EMSL_48096_Kistler_FASP_001	TAO + RFP, Rep1	3.02632e-12	1203	2829	CID	2623	2	508.224	-6.1e-05	-0.0600475	1015.44	K.DVDGAYM*TK.V	Contaminant_K2C1_HUMAN	sp|P04264 Keratin, type II cytoskeletal 1 (Cytokeratin-1) (CK-1) (Keratin-1) (K1) (67 kDa cytokeratin) (Hair alpha protein) - Homo sapiens (Human).	2	128	124	3.02632e-12	1	3.59028e-05	0	0	0
1197536	429279	EMSL_48096_Kistler_FASP_001_Run1_15May15_Lynx_15-01-23	EMSL_48096_Kistler_FASP_001	TAO + RFP, Rep1	1.28516e-15	538	2851	CID	2643	2	599.279	0.000244	0.203696	1197.55	K.GGSISGGGYGSGGGK.H	Contaminant_K22E_HUMAN	sp|P35908 Keratin, type II cytoskeletal 2 epidermal (Cytokeratin-2e) (K2e) (CK 2e) - Homo sapiens (Human).	2	87	81	1.28516e-15	1	1.52915e-08	0	0	0
1197536	429279	EMSL_48096_Kistler_FASP_001_Run1_15May15_Lynx_15-01-23	EMSL_48096_Kistler_FASP_001	TAO + RFP, Rep1	1.54481e-12	1134	2862	CID	2654	2	523.801	0	0	1046.6	K.LKSAASLNSR.V	Contaminant_TRYP_BOVIN	TRYPSINOGEN. (sp|P00760|TRYP_BOVIN, gi|136425)	2	130	130	1.54481e-12	1	1.83449e-05	0	0	0
1197536	429279	EMSL_48096_Kistler_FASP_001_Run1_15May15_Lynx_15-01-23	EMSL_48096_Kistler_FASP_001	TAO + RFP, Rep1	2.2785e-13	936	2879	CID	2672	3	598.586	0.009083	5.07233	1791.73	R.GGSGGSYGGGGSGGGYGGGSGSR.G	Contaminant_K1C9_HUMAN	sp|P35527 Keratin, type I cytoskeletal 9 (Cytokeratin-9) (CK-9) (Keratin-9) (K9) - Homo sapiens (Human).	2	118	75	2.2785e-13	1	2.71305e-06	0	0	2
1197536	429279	EMSL_48096_Kistler_FASP_001_Run1_15May15_Lynx_15-01-23	EMSL_48096_Kistler_FASP_001	TAO + RFP, Rep1	1.03993e-13	860	2884	CID	2675	2	618.268	0.000487	0.394878	1235.53	R.FSSSSGYGGGSSR.V	Contaminant_K1C9_HUMAN	sp|P35527 Keratin, type I cytoskeletal 9 (Cytokeratin-9) (CK-9) (Keratin-9) (K9) - Homo sapiens (Human).	2	139	128	1.03993e-13	1	1.23677e-06	0	0	0
1197536	429279	EMSL_48096_Kistler_FASP_001_Run1_15May15_Lynx_15-01-23	EMSL_48096_Kistler_FASP_001	TAO + RFP, Rep1	1.05218e-10	1629	2900	CID	2692	2	785.376	-0.018346	-11.702	1568.76	R.M*QGVNGAPQAGAQPAR.-	FGSG_06043T0	| FGSG_06043 | Fusarium graminearum PH-1 hypothetical protein (260 aa)	2	142	77	1.05218e-10	1	0.00125214	0.00476474	0.0168776	1
1197536	429279	EMSL_48096_Kistler_FASP_001_Run1_15May15_Lynx_15-01-23	EMSL_48096_Kistler_FASP_001	TAO + RFP, Rep1	1.45966e-12	1126	2907	CID	2696	2	508.224	0.001157	1.1409	1015.44	K.DVDGAYM*TK.V	Contaminant_K2C1_HUMAN	sp|P04264 Keratin, type II cytoskeletal 1 (Cytokeratin-1) (CK-1) (Keratin-1) (K1) (67 kDa cytokeratin) (Hair alpha protein) - Homo sapiens (Human).	2	89	89	1.45966e-12	1	1.73167e-05	0	0	0
1197536	429279	EMSL_48096_Kistler_FASP_001_Run1_15May15_Lynx_15-01-23	EMSL_48096_Kistler_FASP_001	TAO + RFP, Rep1	1.15097e-10	1640	2928	CID	2717	2	632.253	0.000488	0.386144	1263.5	R.GGSGGSHGGGSGFGGE.S	Contaminant_K1C9_HUMAN	sp|P35527 Keratin, type I cytoskeletal 9 (Cytokeratin-9) (CK-9) (Keratin-9) (K9) - Homo sapiens (Human).	1	207	113	1.15097e-10	1	0.00136971	0.00476474	0.0168776	0
1197536	429279	EMSL_48096_Kistler_FASP_001_Run1_15May15_Lynx_15-01-23	EMSL_48096_Kistler_FASP_001	TAO + RFP, Rep1	5.51598e-26	22	2950	CID	2738	2	896.368	0.000366	0.204275	1791.73	R.GGSGGSYGGGGSGGGYGGGSGSR.G	Contaminant_K1C9_HUMAN	sp|P35527 Keratin, type I cytoskeletal 9 (Cytokeratin-9) (CK-9) (Keratin-9) (K9) - Homo sapiens (Human).	2	236	230	5.51598e-26	1	6.56797e-19	0	0	0
1197536	429279	EMSL_48096_Kistler_FASP_001_Run1_15May15_Lynx_15-01-23	EMSL_48096_Kistler_FASP_001	TAO + RFP, Rep1	3.19928e-12	1207	2977	CID	2767	1	1046.6	0.000366	0.349907	1046.6	K.LKSAASLNSR.V	Contaminant_TRYP_BOVIN	TRYPSINOGEN. (sp|P00760|TRYP_BOVIN, gi|136425)	2	63	55	3.19928e-12	1	3.79919e-05	0	0	0
1197536	429279	EMSL_48096_Kistler_FASP_001_Run1_15May15_Lynx_15-01-23	EMSL_48096_Kistler_FASP_001	TAO + RFP, Rep1	7.30788e-12	1301	2985	CID	2775	2	561.835	0	0	1122.66	R.LQGEIAHVKK.Q	Contaminant_K22E_HUMAN	sp|P35908 Keratin, type II cytoskeletal 2 epidermal (Cytokeratin-2e) (K2e) (CK 2e) - Homo sapiens (Human).	2	90	85	7.30788e-12	1	8.67821e-05	0	0	0
1197536	429279	EMSL_48096_Kistler_FASP_001_Run1_15May15_Lynx_15-01-23	EMSL_48096_Kistler_FASP_001	TAO + RFP, Rep1	8.91986e-14	835	2995	CID	2788	2	677.816	0.001219	0.900469	1354.62	K.DSYVGDEAQSKR.G	FGSG_07335T0	| FGSG_07335 | Fusarium graminearum PH-1 actin (376 aa)	2	112	93	8.91986e-14	1	1.06045e-06	0	0	0
1197536	429279	EMSL_48096_Kistler_FASP_001_Run1_15May15_Lynx_15-01-23	EMSL_48096_Kistler_FASP_001	TAO + RFP, Rep1	1.39927e-11	1389	3021	CID	2815	1	1235.53	0.000122	0.0988001	1235.53	R.FSSSSGYGGGSSR.V	Contaminant_K1C9_HUMAN	sp|P35527 Keratin, type I cytoskeletal 9 (Cytokeratin-9) (CK-9) (Keratin-9) (K9) - Homo sapiens (Human).	2	84	56	1.39927e-11	1	0.000166412	0.000708717	0	0
1197536	429279	EMSL_48096_Kistler_FASP_001_Run1_15May15_Lynx_15-01-23	EMSL_48096_Kistler_FASP_001	TAO + RFP, Rep1	1.16279e-10	1642	3039	CID	2830	1	1235.53	-0.000244	-0.1976	1235.53	R.FSSSSGYGGGSSR.V	Contaminant_K1C9_HUMAN	sp|P35527 Keratin, type I cytoskeletal 9 (Cytokeratin-9) (CK-9) (Keratin-9) (K9) - Homo sapiens (Human).	2	102	61	1.16279e-10	1	0.00138288	0.00476474	0	0
1197536	429279	EMSL_48096_Kistler_FASP_001_Run1_15May15_Lynx_15-01-23	EMSL_48096_Kistler_FASP_001	TAO + RFP, Rep1	2.79954e-11	1470	3053	CID	2842	2	491.235	-0.000548	-0.559117	981.464	K.EAVAYESGR.T	FGSG_07180T0	| FGSG_07180 | Fusarium graminearum PH-1 protein disulfide-isomerase erp38 precursor (381 aa)	2	79	75	2.79954e-11	1	0.000332124	0.00270636	0.00950119	0
1197536	429279	EMSL_48096_Kistler_FASP_001_Run1_15May15_Lynx_15-01-23	EMSL_48096_Kistler_FASP_001	TAO + RFP, Rep1	9.31429e-12	1330	3072	CID	2860	2	462.227	-0.000305	-0.330115	923.447	R.AYADDAVAK.G	FGSG_05973T0	| FGSG_05973 | Fusarium graminearum PH-1 hypothetical protein (964 aa)	2	95	90	9.31429e-12	1	0.0001105	0	0	0
1197536	429279	EMSL_48096_Kistler_FASP_001_Run1_15May15_Lynx_15-01-23	EMSL_48096_Kistler_FASP_001	TAO + RFP, Rep1	8.36676e-12	1319	3116	CID	2892	3	476.902	0.001644	1.15184	1428.69	K.KNHEEEMKDLR.N	Contaminant_K1C10_HUMAN	sp|P13645 Keratin, type I cytoskeletal 10 (Cytokeratin-10) (CK-10) (Keratin-10) (K10) - Homo sapiens (Human).	2	99	73	8.36676e-12	1	9.94224e-05	0	0	0
1197536	429279	EMSL_48096_Kistler_FASP_001_Run1_15May15_Lynx_15-01-23	EMSL_48096_Kistler_FASP_001	TAO + RFP, Rep1	3.89624e-13	986	3131	CID	2908	2	599.279	0.001462	1.22217	1197.55	K.GGSISGGGYGSGGGK.H	Contaminant_K22E_HUMAN	sp|P35908 Keratin, type II cytoskeletal 2 epidermal (Cytokeratin-2e) (K2e) (CK 2e) - Homo sapiens (Human).	2	106	91	3.89624e-13	1	4.63595e-06	0	0	0
1197536	429279	EMSL_48096_Kistler_FASP_001_Run1_15May15_Lynx_15-01-23	EMSL_48096_Kistler_FASP_001	TAO + RFP, Rep1	1.54481e-12	1135	3137	CID	2915	2	523.802	0.000731	0.699141	1046.6	K.LKSAASLNSR.V	Contaminant_TRYP_BOVIN	TRYPSINOGEN. (sp|P00760|TRYP_BOVIN, gi|136425)	2	118	118	1.54481e-12	1	1.83449e-05	0	0	0
1197536	429279	EMSL_48096_Kistler_FASP_001_Run1_15May15_Lynx_15-01-23	EMSL_48096_Kistler_FASP_001	TAO + RFP, Rep1	3.76531e-13	983	3146	CID	2925	2	535.244	0.000731	0.684195	1069.48	K.DSETGQGFTK.N	FGSG_11655T0	| FGSG_11655 | Fusarium graminearum PH-1 hypothetical protein (409 aa)	2	140	133	3.76531e-13	1	4.47136e-06	0	0	0
1197536	429279	EMSL_48096_Kistler_FASP_001_Run1_15May15_Lynx_15-01-23	EMSL_48096_Kistler_FASP_001	TAO + RFP, Rep1	6.38808e-17	347	3159	CID	2937	2	618.269	0.001462	1.18463	1235.53	R.FSSSSGYGGGSSR.V	Contaminant_K1C9_HUMAN	sp|P35527 Keratin, type I cytoskeletal 9 (Cytokeratin-9) (CK-9) (Keratin-9) (K9) - Homo sapiens (Human).	2	162	162	6.38808e-17	1	7.59723e-10	0	0	0
1197536	429279	EMSL_48096_Kistler_FASP_001_Run1_15May15_Lynx_15-01-23	EMSL_48096_Kistler_FASP_001	TAO + RFP, Rep1	9.40431e-11	1614	3168	CID	2946	2	541.252	0.00329	3.04471	1081.49	K.STM*QELNSR.L	Contaminant_K1C9_HUMAN	sp|P35527 Keratin, type I cytoskeletal 9 (Cytokeratin-9) (CK-9) (Keratin-9) (K9) - Homo sapiens (Human).	2	62	53	9.40431e-11	1	0.00111568	0.00476474	0	0
1197536	429279	EMSL_48096_Kistler_FASP_001_Run1_15May15_Lynx_15-01-23	EMSL_48096_Kistler_FASP_001	TAO + RFP, Rep1	3.08973e-20	149	3215	CID	2990	2	871.378	-0.000122	-0.0700444	1741.75	R.GGSGGGGSISGGGYGSGGGSGGR.Y	Contaminant_K22E_HUMAN	sp|P35908 Keratin, type II cytoskeletal 2 epidermal (Cytokeratin-2e) (K2e) (CK 2e) - Homo sapiens (Human).	2	222	206	3.08973e-20	1	3.67899e-13	0	0	0
1197536	429279	EMSL_48096_Kistler_FASP_001_Run1_15May15_Lynx_15-01-23	EMSL_48096_Kistler_FASP_001	TAO + RFP, Rep1	4.68317e-25	33	3226	CID	2998	2	896.367	-0.000975	-0.544733	1791.73	R.GGSGGSYGGGGSGGGYGGGSGSR.G	Contaminant_K1C9_HUMAN	sp|P35527 Keratin, type I cytoskeletal 9 (Cytokeratin-9) (CK-9) (Keratin-9) (K9) - Homo sapiens (Human).	2	205	198	4.68317e-25	1	5.57634e-18	0	0	0
1197536	429279	EMSL_48096_Kistler_FASP_001_Run1_15May15_Lynx_15-01-23	EMSL_48096_Kistler_FASP_001	TAO + RFP, Rep1	1.49669e-12	1128	3340	CID	3117	3	630.958	0.000914	0.483671	1890.86	R.YGSGGGSKGGSISGGGYGSGGGK.H	Contaminant_K22E_HUMAN	sp|P35908 Keratin, type II cytoskeletal 2 epidermal (Cytokeratin-2e) (K2e) (CK 2e) - Homo sapiens (Human).	2	136	75	1.49669e-12	1	1.78213e-05	0	0	0
1197536	429279	EMSL_48096_Kistler_FASP_001_Run1_15May15_Lynx_15-01-23	EMSL_48096_Kistler_FASP_001	TAO + RFP, Rep1	1.17008e-15	525	3358	CID	3132	3	753.331	-0.018223	-8.07762	2256.99	R.QSGSRGGSGGGGSISGGGYGSGGGSGGR.Y	Contaminant_K22E_HUMAN	sp|P35908 Keratin, type II cytoskeletal 2 epidermal (Cytokeratin-2e) (K2e) (CK 2e) - Homo sapiens (Human).	2	250	149	1.17008e-15	1	1.39344e-08	0	0	1
1197536	429279	EMSL_48096_Kistler_FASP_001_Run1_15May15_Lynx_15-01-23	EMSL_48096_Kistler_FASP_001	TAO + RFP, Rep1	2.89789e-11	1477	3390	CID	3162	3	803.996	0.005121	2.12562	2409.97	Y.GSGGGSYGSGGGGGGHGSYGSGSSSGGYR.G	Contaminant_K2C1_HUMAN	sp|P04264 Keratin, type II cytoskeletal 1 (Cytokeratin-1) (CK-1) (Keratin-1) (K1) (67 kDa cytokeratin) (Hair alpha protein) - Homo sapiens (Human).	1	199	76	2.89789e-11	1	0.000345114	0.00270636	0.00950119	0
1197536	429279	EMSL_48096_Kistler_FASP_001_Run1_15May15_Lynx_15-01-23	EMSL_48096_Kistler_FASP_001	TAO + RFP, Rep1	1.47317e-16	381	3445	CID	3213	2	618.269	0.000975	0.789757	1235.53	R.FSSSSGYGGGSSR.V	Contaminant_K1C9_HUMAN	sp|P35527 Keratin, type I cytoskeletal 9 (Cytokeratin-9) (CK-9) (Keratin-9) (K9) - Homo sapiens (Human).	2	155	152	1.47317e-16	1	1.75201e-09	0	0	0
1197536	429279	EMSL_48096_Kistler_FASP_001_Run1_15May15_Lynx_15-01-23	EMSL_48096_Kistler_FASP_001	TAO + RFP, Rep1	2.55366e-12	1180	3451	CID	3220	2	523.802	0.000609	0.582617	1046.6	K.LKSAASLNSR.V	Contaminant_TRYP_BOVIN	TRYPSINOGEN. (sp|P00760|TRYP_BOVIN, gi|136425)	2	107	105	2.55366e-12	1	3.03251e-05	0	0	0
1197536	429279	EMSL_48096_Kistler_FASP_001_Run1_15May15_Lynx_15-01-23	EMSL_48096_Kistler_FASP_001	TAO + RFP, Rep1	2.75507e-12	1189	3467	CID	3235	2	523.801	-0.000366	-0.34957	1046.6	K.LKSAASLNSR.V	Contaminant_TRYP_BOVIN	TRYPSINOGEN. (sp|P00760|TRYP_BOVIN, gi|136425)	2	107	103	2.75507e-12	1	3.27168e-05	0	0	0
1197536	429279	EMSL_48096_Kistler_FASP_001_Run1_15May15_Lynx_15-01-23	EMSL_48096_Kistler_FASP_001	TAO + RFP, Rep1	3.97886e-24	45	3500	CID	3269	2	871.378	0.001097	0.6304	1741.75	R.GGSGGGGSISGGGYGSGGGSGGR.Y	Contaminant_K22E_HUMAN	sp|P35908 Keratin, type II cytoskeletal 2 epidermal (Cytokeratin-2e) (K2e) (CK 2e) - Homo sapiens (Human).	2	211	201	3.97886e-24	1	4.7377e-17	0	0	0
1197536	429279	EMSL_48096_Kistler_FASP_001_Run1_15May15_Lynx_15-01-23	EMSL_48096_Kistler_FASP_001	TAO + RFP, Rep1	3.77235e-26	18	3515	CID	3283	2	896.368	0.000975	0.544733	1791.73	R.GGSGGSYGGGGSGGGYGGGSGSR.G	Contaminant_K1C9_HUMAN	sp|P35527 Keratin, type I cytoskeletal 9 (Cytokeratin-9) (CK-9) (Keratin-9) (K9) - Homo sapiens (Human).	2	233	230	3.77235e-26	1	4.49181e-19	0	0	0
1197536	429279	EMSL_48096_Kistler_FASP_001_Run1_15May15_Lynx_15-01-23	EMSL_48096_Kistler_FASP_001	TAO + RFP, Rep1	8.38662e-11	1597	3655	CID	3404	2	445.751	0.001157	1.3008	890.494	K.LKSAASLNS.R	Contaminant_TRYP_BOVIN	TRYPSINOGEN. (sp|P00760|TRYP_BOVIN, gi|136425)	1	78	76	8.38662e-11	1	0.000994949	0.00437227	0.0154185	0
1197536	429279	EMSL_48096_Kistler_FASP_001_Run1_15May15_Lynx_15-01-23	EMSL_48096_Kistler_FASP_001	TAO + RFP, Rep1	9.07626e-11	1610	3701	CID	3449	3	437.218	-0.01784	-13.6428	1308.65	R.NKYEDEINKR.T	Contaminant_K2C1_HUMAN	sp|P04264 Keratin, type II cytoskeletal 1 (Cytokeratin-1) (CK-1) (Keratin-1) (K1) (67 kDa cytokeratin) (Hair alpha protein) - Homo sapiens (Human).	2	110	89	9.07626e-11	1	0.00107782	0.00476474	0	1
1197536	429279	EMSL_48096_Kistler_FASP_001_Run1_15May15_Lynx_15-01-23	EMSL_48096_Kistler_FASP_001	TAO + RFP, Rep1	6.03481e-13	1027	3720	CID	3463	2	547.268	0.001097	1.00374	1093.53	K.DAPVTYQGSR.T	FGSG_11915T0	| FGSG_11915 | Fusarium graminearum PH-1 protein disulfide-isomerase precursor (508 aa)	2	105	102	6.03481e-13	1	7.16642e-06	0	0	0
1197536	429279	EMSL_48096_Kistler_FASP_001_Run1_15May15_Lynx_15-01-23	EMSL_48096_Kistler_FASP_001	TAO + RFP, Rep1	3.5191e-11	1503	3724	CID	3467	2	618.269	0.001828	1.48079	1235.53	R.FSSSSGYGGGSSR.V	Contaminant_K1C9_HUMAN	sp|P35527 Keratin, type I cytoskeletal 9 (Cytokeratin-9) (CK-9) (Keratin-9) (K9) - Homo sapiens (Human).	2	107	76	3.5191e-11	1	0.000418521	0.00437227	0	0
1197536	429279	EMSL_48096_Kistler_FASP_001_Run1_15May15_Lynx_15-01-23	EMSL_48096_Kistler_FASP_001	TAO + RFP, Rep1	2.2513e-21	96	3778	CID	3523	2	871.379	0.001463	0.840533	1741.75	R.GGSGGGGSISGGGYGSGGGSGGR.Y	Contaminant_K22E_HUMAN	sp|P35908 Keratin, type II cytoskeletal 2 epidermal (Cytokeratin-2e) (K2e) (CK 2e) - Homo sapiens (Human).	2	180	171	2.2513e-21	1	2.68067e-14	0	0	0
1197536	429279	EMSL_48096_Kistler_FASP_001_Run1_15May15_Lynx_15-01-23	EMSL_48096_Kistler_FASP_001	TAO + RFP, Rep1	5.07351e-26	20	3787	CID	3532	2	896.368	0.001463	0.8171	1791.73	R.GGSGGSYGGGGSGGGYGGGSGSR.G	Contaminant_K1C9_HUMAN	sp|P35527 Keratin, type I cytoskeletal 9 (Cytokeratin-9) (CK-9) (Keratin-9) (K9) - Homo sapiens (Human).	2	213	208	5.07351e-26	1	6.04112e-19	0	0	0
1197536	429279	EMSL_48096_Kistler_FASP_001_Run1_15May15_Lynx_15-01-23	EMSL_48096_Kistler_FASP_001	TAO + RFP, Rep1	1.52317e-14	701	3944	CID	3680	2	694.854	0.001219	0.878389	1388.7	S.RSGGGGGGGLGSGGSIR.S	Contaminant_K1C9_HUMAN	sp|P35527 Keratin, type I cytoskeletal 9 (Cytokeratin-9) (CK-9) (Keratin-9) (K9) - Homo sapiens (Human).	1	166	132	1.52317e-14	1	1.81289e-07	0	0	0
1197536	429279	EMSL_48096_Kistler_FASP_001_Run1_15May15_Lynx_15-01-23	EMSL_48096_Kistler_FASP_001	TAO + RFP, Rep1	8.4896e-13	1072	3948	CID	3684	2	699.295	0.000731	0.523686	1397.58	L.EGGQEDFESSGAGK.I	Contaminant_K1C9_HUMAN	sp|P35527 Keratin, type I cytoskeletal 9 (Cytokeratin-9) (CK-9) (Keratin-9) (K9) - Homo sapiens (Human).	1	114	97	8.4896e-13	1	1.00992e-05	0	0	0
1197536	429279	EMSL_48096_Kistler_FASP_001_Run1_15May15_Lynx_15-01-23	EMSL_48096_Kistler_FASP_001	TAO + RFP, Rep1	1.45836e-10	1666	3957	CID	3691	2	738.369	0.000366	0.247986	1475.73	L.SRSGGGGGGGLGSGGSIR.S	Contaminant_K1C9_HUMAN	sp|P35527 Keratin, type I cytoskeletal 9 (Cytokeratin-9) (CK-9) (Keratin-9) (K9) - Homo sapiens (Human).	1	73	38	1.45836e-10	1	0.00173594	0.00476474	0.0168776	0
1197536	429279	EMSL_48096_Kistler_FASP_001_Run1_15May15_Lynx_15-01-23	EMSL_48096_Kistler_FASP_001	TAO + RFP, Rep1	3.12419e-14	752	3963	CID	3697	3	434.204	0.001735	1.3354	1300.59	K.NHEEEMKDLR.N	Contaminant_K1C10_HUMAN	sp|P13645 Keratin, type I cytoskeletal 10 (Cytokeratin-10) (CK-10) (Keratin-10) (K10) - Homo sapiens (Human).	2	109	105	3.12419e-14	1	3.71003e-07	0	0	0
1197536	429279	EMSL_48096_Kistler_FASP_001_Run1_15May15_Lynx_15-01-23	EMSL_48096_Kistler_FASP_001	TAO + RFP, Rep1	2.36762e-14	731	3974	CID	3708	2	650.802	0.001097	0.844062	1300.59	K.NHEEEMKDLR.N	Contaminant_K1C10_HUMAN	sp|P13645 Keratin, type I cytoskeletal 10 (Cytokeratin-10) (CK-10) (Keratin-10) (K10) - Homo sapiens (Human).	2	130	130	2.36762e-14	1	2.81159e-07	0	0	0
1197536	429279	EMSL_48096_Kistler_FASP_001_Run1_15May15_Lynx_15-01-23	EMSL_48096_Kistler_FASP_001	TAO + RFP, Rep1	9.85669e-11	1619	4052	CID	3781	2	467.735	-0.039466	-42.2772	934.503	-.M*AIAAEGKK.P	FGSG_00220T0	| FGSG_00220 | Fusarium graminearum PH-1 hypothetical protein (692 aa)	0	114	99	9.85669e-11	1	0.00116935	0.00476474	0.0168776	0
1197536	429279	EMSL_48096_Kistler_FASP_001_Run1_15May15_Lynx_15-01-23	EMSL_48096_Kistler_FASP_001	TAO + RFP, Rep1	1.75536e-15	553	4054	CID	3783	2	871.378	0.000244	0.140089	1741.75	R.GGSGGGGSISGGGYGSGGGSGGR.Y	Contaminant_K22E_HUMAN	sp|P35908 Keratin, type II cytoskeletal 2 epidermal (Cytokeratin-2e) (K2e) (CK 2e) - Homo sapiens (Human).	2	168	125	1.75536e-15	1	2.09013e-08	0	0	0
1197536	429279	EMSL_48096_Kistler_FASP_001_Run1_15May15_Lynx_15-01-23	EMSL_48096_Kistler_FASP_001	TAO + RFP, Rep1	4.39245e-27	13	4062	CID	3791	2	896.367	-0.000366	-0.204275	1791.73	R.GGSGGSYGGGGSGGGYGGGSGSR.G	Contaminant_K1C9_HUMAN	sp|P35527 Keratin, type I cytoskeletal 9 (Cytokeratin-9) (CK-9) (Keratin-9) (K9) - Homo sapiens (Human).	2	229	224	4.39245e-27	1	5.23017e-20	0	0	0
1197536	429279	EMSL_48096_Kistler_FASP_001_Run1_15May15_Lynx_15-01-23	EMSL_48096_Kistler_FASP_001	TAO + RFP, Rep1	2.40015e-11	1451	4064	CID	3793	2	564.274	-0.000366	-0.324498	1127.54	K.KDVDGAYMTK.V	Contaminant_K2C1_HUMAN	sp|P04264 Keratin, type II cytoskeletal 1 (Cytokeratin-1) (CK-1) (Keratin-1) (K1) (67 kDa cytokeratin) (Hair alpha protein) - Homo sapiens (Human).	2	92	78	2.40015e-11	1	0.000285021	0.00207039	0.00731707	0
1197536	429279	EMSL_48096_Kistler_FASP_001_Run1_15May15_Lynx_15-01-23	EMSL_48096_Kistler_FASP_001	TAO + RFP, Rep1	2.37061e-11	1449	4085	CID	3813	3	437.218	-0.019393	-14.8303	1308.65	R.NKYEDEINKR.T	Contaminant_K2C1_HUMAN	sp|P04264 Keratin, type II cytoskeletal 1 (Cytokeratin-1) (CK-1) (Keratin-1) (K1) (67 kDa cytokeratin) (Hair alpha protein) - Homo sapiens (Human).	2	116	97	2.37061e-11	1	0.000281514	0.00207039	0	1
1197536	429279	EMSL_48096_Kistler_FASP_001_Run1_15May15_Lynx_15-01-23	EMSL_48096_Kistler_FASP_001	TAO + RFP, Rep1	2.47042e-14	736	4177	CID	3904	2	585.791	0.000366	0.312578	1170.57	R.ISTSSATGQYR.Y	FGSG_08737T0	| FGSG_08737 | Fusarium graminearum PH-1 hypothetical protein (515 aa)	2	119	119	2.47042e-14	1	2.93561e-07	0	0	0
1197536	429279	EMSL_48096_Kistler_FASP_001_Run1_15May15_Lynx_15-01-23	EMSL_48096_Kistler_FASP_001	TAO + RFP, Rep1	6.45452e-12	1291	4183	CID	3909	2	630.297	0.000122	0.0968356	1259.59	K.NQVNDEEGLGGK.I	FGSG_09471T0	| FGSG_09471 | Fusarium graminearum PH-1 glucose-regulated protein (664 aa)	2	114	92	6.45452e-12	1	7.67357e-05	0	0	0
1197536	429279	EMSL_48096_Kistler_FASP_001_Run1_15May15_Lynx_15-01-23	EMSL_48096_Kistler_FASP_001	TAO + RFP, Rep1	8.45257e-14	832	4189	CID	3915	3	436.89	0.001005	0.768371	1308.65	R.NKYEDEINKR.T	Contaminant_K2C1_HUMAN	sp|P04264 Keratin, type II cytoskeletal 1 (Cytokeratin-1) (CK-1) (Keratin-1) (K1) (67 kDa cytokeratin) (Hair alpha protein) - Homo sapiens (Human).	2	129	128	8.45257e-14	1	1.00375e-06	0	0	0
1197536	429279	EMSL_48096_Kistler_FASP_001_Run1_15May15_Lynx_15-01-23	EMSL_48096_Kistler_FASP_001	TAO + RFP, Rep1	1.1406e-10	1639	4200	CID	3925	3	434.204	0.001735	1.3354	1300.59	K.NHEEEMKDLR.N	Contaminant_K1C10_HUMAN	sp|P13645 Keratin, type I cytoskeletal 10 (Cytokeratin-10) (CK-10) (Keratin-10) (K10) - Homo sapiens (Human).	2	104	73	1.1406e-10	1	0.00135448	0.00476474	0	0
1197536	429279	EMSL_48096_Kistler_FASP_001_Run1_15May15_Lynx_15-01-23	EMSL_48096_Kistler_FASP_001	TAO + RFP, Rep1	1.15254e-15	523	4249	CID	3977	2	696.343	-0.001097	-0.788858	1391.68	R.SKEEAEALYHSK.Y	Contaminant_K22E_HUMAN	sp|P35908 Keratin, type II cytoskeletal 2 epidermal (Cytokeratin-2e) (K2e) (CK 2e) - Homo sapiens (Human).	2	179	171	1.15254e-15	1	1.37021e-08	0	0	0
1197536	429279	EMSL_48096_Kistler_FASP_001_Run1_15May15_Lynx_15-01-23	EMSL_48096_Kistler_FASP_001	TAO + RFP, Rep1	2.33817e-15	571	4304	CID	4047	3	464.564	-0.001918	-1.3795	1391.68	R.SKEEAEALYHSK.Y	Contaminant_K22E_HUMAN	sp|P35908 Keratin, type II cytoskeletal 2 epidermal (Cytokeratin-2e) (K2e) (CK 2e) - Homo sapiens (Human).	2	148	143	2.33817e-15	1	2.77978e-08	0	0	0
1197536	429279	EMSL_48096_Kistler_FASP_001_Run1_15May15_Lynx_15-01-23	EMSL_48096_Kistler_FASP_001	TAO + RFP, Rep1	1.95662e-23	51	4359	CID	4115	2	1192.48	-0.005854	-2.4568	2383.95	R.GGGGGGYGSGGSSYGSGGGSYGSGGGGGGGR.G	Contaminant_K2C1_HUMAN	sp|P04264 Keratin, type II cytoskeletal 1 (Cytokeratin-1) (CK-1) (Keratin-1) (K1) (67 kDa cytokeratin) (Hair alpha protein) - Homo sapiens (Human).	2	322	291	1.95662e-23	1	2.33026e-16	0	0	0
1197536	429279	EMSL_48096_Kistler_FASP_001_Run1_15May15_Lynx_15-01-23	EMSL_48096_Kistler_FASP_001	TAO + RFP, Rep1	7.89756e-11	1589	4380	CID	4135	2	555.774	0.040824	36.8614	1108.49	R.M*ALEDDGVSR.R	FGSG_09197T0	| FGSG_09197 | Fusarium graminearum PH-1 3-hydroxy-3-methylglutaryl-coenzyme A reductase (1182 aa)	2	92	83	7.89756e-11	1	0.000937847	0.00437227	0.0154185	2
1197536	429279	EMSL_48096_Kistler_FASP_001_Run1_15May15_Lynx_15-01-23	EMSL_48096_Kistler_FASP_001	TAO + RFP, Rep1	5.96844e-23	59	4383	CID	4140	2	896.865	-0.009204	-5.13975	1791.73	R.GGSGGSYGGGGSGGGYGGGSGSR.G	Contaminant_K1C9_HUMAN	sp|P35527 Keratin, type I cytoskeletal 9 (Cytokeratin-9) (CK-9) (Keratin-9) (K9) - Homo sapiens (Human).	2	170	163	5.96844e-23	1	7.10673e-16	0	0	1
1197536	429279	EMSL_48096_Kistler_FASP_001_Run1_15May15_Lynx_15-01-23	EMSL_48096_Kistler_FASP_001	TAO + RFP, Rep1	7.46396e-13	1057	4405	CID	4163	3	795.321	-0.004389	-1.84182	2383.95	R.GGGGGGYGSGGSSYGSGGGSYGSGGGGGGGR.G	Contaminant_K2C1_HUMAN	sp|P04264 Keratin, type II cytoskeletal 1 (Cytokeratin-1) (CK-1) (Keratin-1) (K1) (67 kDa cytokeratin) (Hair alpha protein) - Homo sapiens (Human).	2	221	104	7.46396e-13	1	8.88926e-06	0	0	0
1197536	429279	EMSL_48096_Kistler_FASP_001_Run1_15May15_Lynx_15-01-23	EMSL_48096_Kistler_FASP_001	TAO + RFP, Rep1	5.84549e-21	111	4409	CID	4168	2	1192.48	-0.003903	-1.63787	2383.95	R.GGGGGGYGSGGSSYGSGGGSYGSGGGGGGGR.G	Contaminant_K2C1_HUMAN	sp|P04264 Keratin, type II cytoskeletal 1 (Cytokeratin-1) (CK-1) (Keratin-1) (K1) (67 kDa cytokeratin) (Hair alpha protein) - Homo sapiens (Human).	2	240	183	5.84549e-21	1	6.96173e-14	0	0	0
1197536	429279	EMSL_48096_Kistler_FASP_001_Run1_15May15_Lynx_15-01-23	EMSL_48096_Kistler_FASP_001	TAO + RFP, Rep1	1.75991e-12	1148	4411	CID	4170	3	436.889	-0.001553	-1.18748	1308.65	R.NKYEDEINKR.T	Contaminant_K2C1_HUMAN	sp|P04264 Keratin, type II cytoskeletal 1 (Cytokeratin-1) (CK-1) (Keratin-1) (K1) (67 kDa cytokeratin) (Hair alpha protein) - Homo sapiens (Human).	2	123	115	1.75991e-12	1	2.08992e-05	0	0	0
1197536	429279	EMSL_48096_Kistler_FASP_001_Run1_15May15_Lynx_15-01-23	EMSL_48096_Kistler_FASP_001	TAO + RFP, Rep1	5.71463e-22	81	4418	CID	4178	3	795.321	-0.003657	-1.53485	2383.95	R.GGGGGGYGSGGSSYGSGGGSYGSGGGGGGGR.G	Contaminant_K2C1_HUMAN	sp|P04264 Keratin, type II cytoskeletal 1 (Cytokeratin-1) (CK-1) (Keratin-1) (K1) (67 kDa cytokeratin) (Hair alpha protein) - Homo sapiens (Human).	2	245	190	5.71463e-22	1	6.80588e-15	0	0	0
1197536	429279	EMSL_48096_Kistler_FASP_001_Run1_15May15_Lynx_15-01-23	EMSL_48096_Kistler_FASP_001	TAO + RFP, Rep1	1.66123e-22	69	4446	CID	4206	3	795.322	-0.001463	-0.613942	2383.95	R.GGGGGGYGSGGSSYGSGGGSYGSGGGGGGGR.G	Contaminant_K2C1_HUMAN	sp|P04264 Keratin, type II cytoskeletal 1 (Cytokeratin-1) (CK-1) (Keratin-1) (K1) (67 kDa cytokeratin) (Hair alpha protein) - Homo sapiens (Human).	2	297	232	1.66123e-22	1	1.97846e-15	0	0	0
1197536	429279	EMSL_48096_Kistler_FASP_001_Run1_15May15_Lynx_15-01-23	EMSL_48096_Kistler_FASP_001	TAO + RFP, Rep1	7.0372e-14	816	4491	CID	4254	3	436.889	-0.000457	-0.34926	1308.65	R.NKYEDEINKR.T	Contaminant_K2C1_HUMAN	sp|P04264 Keratin, type II cytoskeletal 1 (Cytokeratin-1) (CK-1) (Keratin-1) (K1) (67 kDa cytokeratin) (Hair alpha protein) - Homo sapiens (Human).	2	128	128	7.0372e-14	1	8.35677e-07	0	0	0
1197536	429279	EMSL_48096_Kistler_FASP_001_Run1_15May15_Lynx_15-01-23	EMSL_48096_Kistler_FASP_001	TAO + RFP, Rep1	9.1008e-13	1075	4492	CID	4255	2	654.83	-0.001341	-1.02528	1308.65	R.NKYEDEINKR.T	Contaminant_K2C1_HUMAN	sp|P04264 Keratin, type II cytoskeletal 1 (Cytokeratin-1) (CK-1) (Keratin-1) (K1) (67 kDa cytokeratin) (Hair alpha protein) - Homo sapiens (Human).	2	150	128	9.1008e-13	1	1.08073e-05	0	0	0
1197536	429279	EMSL_48096_Kistler_FASP_001_Run1_15May15_Lynx_15-01-23	EMSL_48096_Kistler_FASP_001	TAO + RFP, Rep1	1.3273e-17	290	4510	CID	4275	2	871.377	-0.002073	-1.19076	1741.75	R.GGSGGGGSISGGGYGSGGGSGGR.Y	Contaminant_K22E_HUMAN	sp|P35908 Keratin, type II cytoskeletal 2 epidermal (Cytokeratin-2e) (K2e) (CK 2e) - Homo sapiens (Human).	2	134	118	1.3273e-17	1	1.58044e-10	0	0	0
1197536	429279	EMSL_48096_Kistler_FASP_001_Run1_15May15_Lynx_15-01-23	EMSL_48096_Kistler_FASP_001	TAO + RFP, Rep1	1.16384e-14	681	4601	CID	4366	3	464.232	0.004139	2.97647	1391.68	R.SKEEAEALYHSK.Y	Contaminant_K22E_HUMAN	sp|P35908 Keratin, type II cytoskeletal 2 epidermal (Cytokeratin-2e) (K2e) (CK 2e) - Homo sapiens (Human).	2	89	78	1.16384e-14	1	1.38365e-07	0	0	-1
1197536	429279	EMSL_48096_Kistler_FASP_001_Run1_15May15_Lynx_15-01-23	EMSL_48096_Kistler_FASP_001	TAO + RFP, Rep1	2.31106e-14	727	4602	CID	4367	3	464.232	0.004139	2.97647	1391.68	R.SKEEAEALYHSK.Y	Contaminant_K22E_HUMAN	sp|P35908 Keratin, type II cytoskeletal 2 epidermal (Cytokeratin-2e) (K2e) (CK 2e) - Homo sapiens (Human).	2	88	81	2.31106e-14	1	2.74755e-07	0	0	-1
1197536	429279	EMSL_48096_Kistler_FASP_001_Run1_15May15_Lynx_15-01-23	EMSL_48096_Kistler_FASP_001	TAO + RFP, Rep1	4.95846e-12	1256	4622	CID	4389	2	497.788	0	0	994.568	R.LQGEIAHVK.K	Contaminant_K22E_HUMAN	sp|P35908 Keratin, type II cytoskeletal 2 epidermal (Cytokeratin-2e) (K2e) (CK 2e) - Homo sapiens (Human).	2	132	132	4.95846e-12	1	5.88248e-05	0	0	0
1197536	429279	EMSL_48096_Kistler_FASP_001_Run1_15May15_Lynx_15-01-23	EMSL_48096_Kistler_FASP_001	TAO + RFP, Rep1	2.52556e-18	247	4655	CID	4423	2	1192.48	0	0	2383.95	R.GGGGGGYGSGGSSYGSGGGSYGSGGGGGGGR.G	Contaminant_K2C1_HUMAN	sp|P04264 Keratin, type II cytoskeletal 1 (Cytokeratin-1) (CK-1) (Keratin-1) (K1) (67 kDa cytokeratin) (Hair alpha protein) - Homo sapiens (Human).	2	285	215	2.52556e-18	1	3.00783e-11	0	0	0
1197536	429279	EMSL_48096_Kistler_FASP_001_Run1_15May15_Lynx_15-01-23	EMSL_48096_Kistler_FASP_001	TAO + RFP, Rep1	5.44128e-11	1551	4656	CID	4424	2	637.821	0.000122	0.0956933	1274.63	N.LQQSISDAEQR.G	Contaminant_K2C1_HUMAN	sp|P04264 Keratin, type II cytoskeletal 1 (Cytokeratin-1) (CK-1) (Keratin-1) (K1) (67 kDa cytokeratin) (Hair alpha protein) - Homo sapiens (Human).	1	104	85	5.44128e-11	1	0.000646589	0.00437227	0.0154185	0
1197536	429279	EMSL_48096_Kistler_FASP_001_Run1_15May15_Lynx_15-01-23	EMSL_48096_Kistler_FASP_001	TAO + RFP, Rep1	7.90006e-12	1312	4661	CID	4430	2	553.766	-0.000366	-0.330655	1106.53	K.VTM*QNLNDR.L	Contaminant_K1C10_HUMAN	sp|P13645 Keratin, type I cytoskeletal 10 (Cytokeratin-10) (CK-10) (Keratin-10) (K10) - Homo sapiens (Human).	2	70	58	7.90006e-12	1	9.37226e-05	0	0	0
1197536	429279	EMSL_48096_Kistler_FASP_001_Run1_15May15_Lynx_15-01-23	EMSL_48096_Kistler_FASP_001	TAO + RFP, Rep1	3.32005e-22	73	4671	CID	4441	2	896.368	0.000122	0.0680917	1791.73	R.GGSGGSYGGGGSGGGYGGGSGSR.G	Contaminant_K1C9_HUMAN	sp|P35527 Keratin, type I cytoskeletal 9 (Cytokeratin-9) (CK-9) (Keratin-9) (K9) - Homo sapiens (Human).	2	170	157	3.32005e-22	1	3.95324e-15	0	0	0
1197536	429279	EMSL_48096_Kistler_FASP_001_Run1_15May15_Lynx_15-01-23	EMSL_48096_Kistler_FASP_001	TAO + RFP, Rep1	4.27287e-25	31	4688	CID	4456	2	1192.48	-0.001464	-0.614201	2383.95	R.GGGGGGYGSGGSSYGSGGGSYGSGGGGGGGR.G	Contaminant_K2C1_HUMAN	sp|P04264 Keratin, type II cytoskeletal 1 (Cytokeratin-1) (CK-1) (Keratin-1) (K1) (67 kDa cytokeratin) (Hair alpha protein) - Homo sapiens (Human).	2	324	302	4.27287e-25	1	5.08881e-18	0	0	0
1197536	429279	EMSL_48096_Kistler_FASP_001_Run1_15May15_Lynx_15-01-23	EMSL_48096_Kistler_FASP_001	TAO + RFP, Rep1	5.9717e-23	60	4699	CID	4467	3	795.322	0	0	2383.95	R.GGGGGGYGSGGSSYGSGGGSYGSGGGGGGGR.G	Contaminant_K2C1_HUMAN	sp|P04264 Keratin, type II cytoskeletal 1 (Cytokeratin-1) (CK-1) (Keratin-1) (K1) (67 kDa cytokeratin) (Hair alpha protein) - Homo sapiens (Human).	2	275	216	5.9717e-23	1	7.11204e-16	0	0	0
1197536	429279	EMSL_48096_Kistler_FASP_001_Run1_15May15_Lynx_15-01-23	EMSL_48096_Kistler_FASP_001	TAO + RFP, Rep1	2.56993e-15	576	4708	CID	4477	2	644.841	0.000244	0.189303	1288.67	K.KEVEGLTDAAQK.T	FGSG_07180T0	| FGSG_07180 | Fusarium graminearum PH-1 protein disulfide-isomerase erp38 precursor (381 aa)	2	136	136	2.56993e-15	1	3.05531e-08	0	0	0
1197536	429279	EMSL_48096_Kistler_FASP_001_Run1_15May15_Lynx_15-01-23	EMSL_48096_Kistler_FASP_001	TAO + RFP, Rep1	1.19308e-12	1108	4768	CID	4533	3	436.89	-9.1e-05	-0.0698519	1308.65	R.NKYEDEINKR.T	Contaminant_K2C1_HUMAN	sp|P04264 Keratin, type II cytoskeletal 1 (Cytokeratin-1) (CK-1) (Keratin-1) (K1) (67 kDa cytokeratin) (Hair alpha protein) - Homo sapiens (Human).	2	111	103	1.19308e-12	1	1.41679e-05	0	0	0
1197536	429279	EMSL_48096_Kistler_FASP_001_Run1_15May15_Lynx_15-01-23	EMSL_48096_Kistler_FASP_001	TAO + RFP, Rep1	1.85015e-11	1421	4795	CID	4558	3	906.365	-0.003292	-1.21213	2717.08	S.SYGSGGGSYGSGGGGGGHGSYGSGSSSGGYRG.G	Contaminant_K2C1_HUMAN	sp|P04264 Keratin, type II cytoskeletal 1 (Cytokeratin-1) (CK-1) (Keratin-1) (K1) (67 kDa cytokeratin) (Hair alpha protein) - Homo sapiens (Human).	0	190	68	1.85015e-11	1	0.000220348	0.00138696	0	0
1197536	429279	EMSL_48096_Kistler_FASP_001_Run1_15May15_Lynx_15-01-23	EMSL_48096_Kistler_FASP_001	TAO + RFP, Rep1	3.27466e-13	967	4801	CID	4563	3	906.365	-0.003292	-1.21213	2717.08	S.SYGSGGGSYGSGGGGGGHGSYGSGSSSGGYRG.G	Contaminant_K2C1_HUMAN	sp|P04264 Keratin, type II cytoskeletal 1 (Cytokeratin-1) (CK-1) (Keratin-1) (K1) (67 kDa cytokeratin) (Hair alpha protein) - Homo sapiens (Human).	0	205	82	3.27466e-13	1	3.90004e-06	0	0	0
1197536	429279	EMSL_48096_Kistler_FASP_001_Run1_15May15_Lynx_15-01-23	EMSL_48096_Kistler_FASP_001	TAO + RFP, Rep1	1.26875e-19	174	4843	CID	4602	2	616.802	-0.001706	-1.38536	1232.6	R.SGGGGGGGLGSGGSIR.S	Contaminant_K1C9_HUMAN	sp|P35527 Keratin, type I cytoskeletal 9 (Cytokeratin-9) (CK-9) (Keratin-9) (K9) - Homo sapiens (Human).	2	198	198	1.26875e-19	1	1.50987e-12	0	0	0
1197536	429279	EMSL_48096_Kistler_FASP_001_Run1_15May15_Lynx_15-01-23	EMSL_48096_Kistler_FASP_001	TAO + RFP, Rep1	3.63651e-11	1506	4850	CID	4609	3	906.365	-0.003292	-1.21213	2717.08	S.SYGSGGGSYGSGGGGGGHGSYGSGSSSGGYRG.G	Contaminant_K2C1_HUMAN	sp|P04264 Keratin, type II cytoskeletal 1 (Cytokeratin-1) (CK-1) (Keratin-1) (K1) (67 kDa cytokeratin) (Hair alpha protein) - Homo sapiens (Human).	0	182	55	3.63651e-11	1	0.0004331	0.00437227	0	0
1197536	429279	EMSL_48096_Kistler_FASP_001_Run1_15May15_Lynx_15-01-23	EMSL_48096_Kistler_FASP_001	TAO + RFP, Rep1	1.61209e-13	900	4853	CID	4611	1	1232.6	-0.000976	-0.79228	1232.6	R.SGGGGGGGLGSGGSIR.S	Contaminant_K1C9_HUMAN	sp|P35527 Keratin, type I cytoskeletal 9 (Cytokeratin-9) (CK-9) (Keratin-9) (K9) - Homo sapiens (Human).	2	86	69	1.61209e-13	1	1.91846e-06	0	0	0
1197536	429279	EMSL_48096_Kistler_FASP_001_Run1_15May15_Lynx_15-01-23	EMSL_48096_Kistler_FASP_001	TAO + RFP, Rep1	1.27696e-15	535	4867	CID	4626	3	917.023	-0.046149	-16.8052	2747.09	G.SSYGSGGGSYGSGGGGGGHGSYGSGSSSGGYR.G	Contaminant_K2C1_HUMAN	sp|P04264 Keratin, type II cytoskeletal 1 (Cytokeratin-1) (CK-1) (Keratin-1) (K1) (67 kDa cytokeratin) (Hair alpha protein) - Homo sapiens (Human).	1	107	57	1.27696e-15	1	1.52083e-08	0	0	2
1197536	429279	EMSL_48096_Kistler_FASP_001_Run1_15May15_Lynx_15-01-23	EMSL_48096_Kistler_FASP_001	TAO + RFP, Rep1	9.87211e-13	1085	4877	CID	4636	1	1232.6	-0.000976	-0.79228	1232.6	R.SGGGGGGGLGSGGSIR.S	Contaminant_K1C9_HUMAN	sp|P35527 Keratin, type I cytoskeletal 9 (Cytokeratin-9) (CK-9) (Keratin-9) (K9) - Homo sapiens (Human).	2	107	76	9.87211e-13	1	1.17483e-05	0	0	0
1197536	429279	EMSL_48096_Kistler_FASP_001_Run1_15May15_Lynx_15-01-23	EMSL_48096_Kistler_FASP_001	TAO + RFP, Rep1	8.64101e-12	1323	4917	CID	4679	3	411.538	0.000731	0.59324	1232.6	R.SGGGGGGGLGSGGSIR.S	Contaminant_K1C9_HUMAN	sp|P35527 Keratin, type I cytoskeletal 9 (Cytokeratin-9) (CK-9) (Keratin-9) (K9) - Homo sapiens (Human).	2	86	73	8.64101e-12	1	0.000102832	0	0	0
1197536	429279	EMSL_48096_Kistler_FASP_001_Run1_15May15_Lynx_15-01-23	EMSL_48096_Kistler_FASP_001	TAO + RFP, Rep1	5.1719e-14	797	4959	CID	4724	3	1003.07	0.004333	1.44244	3005.19	Y.GSGGSSYGSGGGSYGSGGGGGGHGSYGSGSSSGGYR.G	Contaminant_K2C1_HUMAN	sp|P04264 Keratin, type II cytoskeletal 1 (Cytokeratin-1) (CK-1) (Keratin-1) (K1) (67 kDa cytokeratin) (Hair alpha protein) - Homo sapiens (Human).	1	204	90	5.1719e-14	1	6.15994e-07	0	0	2
1197536	429279	EMSL_48096_Kistler_FASP_001_Run1_15May15_Lynx_15-01-23	EMSL_48096_Kistler_FASP_001	TAO + RFP, Rep1	5.00927e-20	157	4970	CID	4736	2	896.368	0.000488	0.272367	1791.73	R.GGSGGSYGGGGSGGGYGGGSGSR.G	Contaminant_K1C9_HUMAN	sp|P35527 Keratin, type I cytoskeletal 9 (Cytokeratin-9) (CK-9) (Keratin-9) (K9) - Homo sapiens (Human).	2	161	142	5.00927e-20	1	5.96463e-13	0	0	0
1197536	429279	EMSL_48096_Kistler_FASP_001_Run1_15May15_Lynx_15-01-23	EMSL_48096_Kistler_FASP_001	TAO + RFP, Rep1	1.18573e-23	50	4986	CID	4753	2	1192.48	-0.002927	-1.2284	2383.95	R.GGGGGGYGSGGSSYGSGGGSYGSGGGGGGGR.G	Contaminant_K2C1_HUMAN	sp|P04264 Keratin, type II cytoskeletal 1 (Cytokeratin-1) (CK-1) (Keratin-1) (K1) (67 kDa cytokeratin) (Hair alpha protein) - Homo sapiens (Human).	2	325	294	1.18573e-23	1	1.41216e-16	0	0	0
1197536	429279	EMSL_48096_Kistler_FASP_001_Run1_15May15_Lynx_15-01-23	EMSL_48096_Kistler_FASP_001	TAO + RFP, Rep1	4.51331e-14	787	4987	CID	4754	2	666.763	-0.001219	-0.915395	1332.52	K.NM*QDM*VEDYR.N	Contaminant_K2C1_HUMAN	sp|P04264 Keratin, type II cytoskeletal 1 (Cytokeratin-1) (CK-1) (Keratin-1) (K1) (67 kDa cytokeratin) (Hair alpha protein) - Homo sapiens (Human).	2	141	138	4.51331e-14	1	5.35962e-07	0	0	0
1197536	429279	EMSL_48096_Kistler_FASP_001_Run1_15May15_Lynx_15-01-23	EMSL_48096_Kistler_FASP_001	TAO + RFP, Rep1	1.3352e-21	90	4996	CID	4764	3	795.321	-0.00256	-1.0744	2383.95	R.GGGGGGYGSGGSSYGSGGGSYGSGGGGGGGR.G	Contaminant_K2C1_HUMAN	sp|P04264 Keratin, type II cytoskeletal 1 (Cytokeratin-1) (CK-1) (Keratin-1) (K1) (67 kDa cytokeratin) (Hair alpha protein) - Homo sapiens (Human).	2	263	199	1.3352e-21	1	1.59017e-14	0	0	0
1197536	429279	EMSL_48096_Kistler_FASP_001_Run1_15May15_Lynx_15-01-23	EMSL_48096_Kistler_FASP_001	TAO + RFP, Rep1	6.9628e-13	1047	5020	CID	4786	1	1340.67	-0.000244	-0.182104	1340.67	K.SKAEAESLYQSK.Y	Contaminant_K2C1_HUMAN	sp|P04264 Keratin, type II cytoskeletal 1 (Cytokeratin-1) (CK-1) (Keratin-1) (K1) (67 kDa cytokeratin) (Hair alpha protein) - Homo sapiens (Human).	2	125	109	6.9628e-13	1	8.27785e-06	0	0	0
1197536	429279	EMSL_48096_Kistler_FASP_001_Run1_15May15_Lynx_15-01-23	EMSL_48096_Kistler_FASP_001	TAO + RFP, Rep1	1.08648e-11	1355	5021	CID	4787	2	670.837	-0.001463	-1.0918	1340.67	K.SKAEAESLYQSK.Y	Contaminant_K2C1_HUMAN	sp|P04264 Keratin, type II cytoskeletal 1 (Cytokeratin-1) (CK-1) (Keratin-1) (K1) (67 kDa cytokeratin) (Hair alpha protein) - Homo sapiens (Human).	2	178	129	1.08648e-11	1	0.000129168	0	0	0
1197536	429279	EMSL_48096_Kistler_FASP_001_Run1_15May15_Lynx_15-01-23	EMSL_48096_Kistler_FASP_001	TAO + RFP, Rep1	5.47171e-15	618	5026	CID	4792	2	670.837	-0.001463	-1.0918	1340.67	K.SKAEAESLYQSK.Y	Contaminant_K2C1_HUMAN	sp|P04264 Keratin, type II cytoskeletal 1 (Cytokeratin-1) (CK-1) (Keratin-1) (K1) (67 kDa cytokeratin) (Hair alpha protein) - Homo sapiens (Human).	2	190	184	5.47171e-15	1	6.50514e-08	0	0	0
1197536	429279	EMSL_48096_Kistler_FASP_001_Run1_15May15_Lynx_15-01-23	EMSL_48096_Kistler_FASP_001	TAO + RFP, Rep1	4.18566e-12	1247	5038	CID	4803	1	1340.67	-0.000488	-0.364207	1340.67	K.SKAEAESLYQSK.Y	Contaminant_K2C1_HUMAN	sp|P04264 Keratin, type II cytoskeletal 1 (Cytokeratin-1) (CK-1) (Keratin-1) (K1) (67 kDa cytokeratin) (Hair alpha protein) - Homo sapiens (Human).	2	152	122	4.18566e-12	1	4.97619e-05	0	0	0
1197536	429279	EMSL_48096_Kistler_FASP_001_Run1_15May15_Lynx_15-01-23	EMSL_48096_Kistler_FASP_001	TAO + RFP, Rep1	1.26875e-19	175	5145	CID	4903	2	616.802	-0.002072	-1.68222	1232.6	R.SGGGGGGGLGSGGSIR.S	Contaminant_K1C9_HUMAN	sp|P35527 Keratin, type I cytoskeletal 9 (Cytokeratin-9) (CK-9) (Keratin-9) (K9) - Homo sapiens (Human).	2	172	172	1.26875e-19	1	1.50987e-12	0	0	0
1197536	429279	EMSL_48096_Kistler_FASP_001_Run1_15May15_Lynx_15-01-23	EMSL_48096_Kistler_FASP_001	TAO + RFP, Rep1	4.18172e-14	771	5161	CID	4920	2	747.369	-0.002926	-1.96	1493.73	R.SQYEQLAEQNRK.D	Contaminant_K1C10_HUMAN	sp|P13645 Keratin, type I cytoskeletal 10 (Cytokeratin-10) (CK-10) (Keratin-10) (K10) - Homo sapiens (Human).	2	175	157	4.18172e-14	1	4.97152e-07	0	0	0
1197536	429279	EMSL_48096_Kistler_FASP_001_Run1_15May15_Lynx_15-01-23	EMSL_48096_Kistler_FASP_001	TAO + RFP, Rep1	1.389e-12	1121	5164	CID	4923	3	906.365	-0.004573	-1.68351	2717.08	S.SYGSGGGSYGSGGGGGGHGSYGSGSSSGGYRG.G	Contaminant_K2C1_HUMAN	sp|P04264 Keratin, type II cytoskeletal 1 (Cytokeratin-1) (CK-1) (Keratin-1) (K1) (67 kDa cytokeratin) (Hair alpha protein) - Homo sapiens (Human).	0	180	65	1.389e-12	1	1.65426e-05	0	0	0
1197536	429279	EMSL_48096_Kistler_FASP_001_Run1_15May15_Lynx_15-01-23	EMSL_48096_Kistler_FASP_001	TAO + RFP, Rep1	5.83274e-12	1279	5194	CID	4958	2	579.26	-0.00134	-1.15904	1157.51	R.DYQELM*NTK.L	Contaminant_K2C1_HUMAN	sp|P04264 Keratin, type II cytoskeletal 1 (Cytokeratin-1) (CK-1) (Keratin-1) (K1) (67 kDa cytokeratin) (Hair alpha protein) - Homo sapiens (Human).	2	138	132	5.83274e-12	1	6.91969e-05	0	0	0
1197536	429279	EMSL_48096_Kistler_FASP_001_Run1_15May15_Lynx_15-01-23	EMSL_48096_Kistler_FASP_001	TAO + RFP, Rep1	3.19761e-14	754	5227	CID	4989	3	447.561	-0.000913	-0.681864	1340.67	K.SKAEAESLYQSK.Y	Contaminant_K2C1_HUMAN	sp|P04264 Keratin, type II cytoskeletal 1 (Cytokeratin-1) (CK-1) (Keratin-1) (K1) (67 kDa cytokeratin) (Hair alpha protein) - Homo sapiens (Human).	2	112	107	3.19761e-14	1	3.80154e-07	0	0	0
1197536	429279	EMSL_48096_Kistler_FASP_001_Run1_15May15_Lynx_15-01-23	EMSL_48096_Kistler_FASP_001	TAO + RFP, Rep1	2.7594e-12	1190	5232	CID	4994	1	1157.51	-0.001707	-1.47643	1157.51	R.DYQELM*NTK.L	Contaminant_K2C1_HUMAN	sp|P04264 Keratin, type II cytoskeletal 1 (Cytokeratin-1) (CK-1) (Keratin-1) (K1) (67 kDa cytokeratin) (Hair alpha protein) - Homo sapiens (Human).	2	77	76	2.7594e-12	1	3.27362e-05	0	0	0
1197536	429279	EMSL_48096_Kistler_FASP_001_Run1_15May15_Lynx_15-01-23	EMSL_48096_Kistler_FASP_001	TAO + RFP, Rep1	1.26875e-19	176	5261	CID	5023	2	616.802	-0.000609	-0.494771	1232.6	R.SGGGGGGGLGSGGSIR.S	Contaminant_K1C9_HUMAN	sp|P35527 Keratin, type I cytoskeletal 9 (Cytokeratin-9) (CK-9) (Keratin-9) (K9) - Homo sapiens (Human).	2	164	164	1.26875e-19	1	1.50987e-12	0	0	0
1197536	429279	EMSL_48096_Kistler_FASP_001_Run1_15May15_Lynx_15-01-23	EMSL_48096_Kistler_FASP_001	TAO + RFP, Rep1	4.29279e-20	155	5273	CID	5035	2	896.367	0	0	1791.73	R.GGSGGSYGGGGSGGGYGGGSGSR.G	Contaminant_K1C9_HUMAN	sp|P35527 Keratin, type I cytoskeletal 9 (Cytokeratin-9) (CK-9) (Keratin-9) (K9) - Homo sapiens (Human).	2	158	143	4.29279e-20	1	5.11149e-13	0	0	0
1197536	429279	EMSL_48096_Kistler_FASP_001_Run1_15May15_Lynx_15-01-23	EMSL_48096_Kistler_FASP_001	TAO + RFP, Rep1	4.58323e-14	789	5296	CID	5062	2	666.763	-0.001097	-0.823855	1332.52	K.NM*QDM*VEDYR.N	Contaminant_K2C1_HUMAN	sp|P04264 Keratin, type II cytoskeletal 1 (Cytokeratin-1) (CK-1) (Keratin-1) (K1) (67 kDa cytokeratin) (Hair alpha protein) - Homo sapiens (Human).	2	138	133	4.58323e-14	1	5.44265e-07	0	0	0
1197536	429279	EMSL_48096_Kistler_FASP_001_Run1_15May15_Lynx_15-01-23	EMSL_48096_Kistler_FASP_001	TAO + RFP, Rep1	1.22449e-24	40	5299	CID	5065	2	1192.48	-0.002927	-1.2284	2383.95	R.GGGGGGYGSGGSSYGSGGGSYGSGGGGGGGR.G	Contaminant_K2C1_HUMAN	sp|P04264 Keratin, type II cytoskeletal 1 (Cytokeratin-1) (CK-1) (Keratin-1) (K1) (67 kDa cytokeratin) (Hair alpha protein) - Homo sapiens (Human).	2	282	266	1.22449e-24	1	1.45832e-17	0	0	0
1197536	429279	EMSL_48096_Kistler_FASP_001_Run1_15May15_Lynx_15-01-23	EMSL_48096_Kistler_FASP_001	TAO + RFP, Rep1	1.23431e-13	874	5304	CID	5067	3	447.561	-0.000731	-0.545491	1340.67	K.SKAEAESLYQSK.Y	Contaminant_K2C1_HUMAN	sp|P04264 Keratin, type II cytoskeletal 1 (Cytokeratin-1) (CK-1) (Keratin-1) (K1) (67 kDa cytokeratin) (Hair alpha protein) - Homo sapiens (Human).	2	105	98	1.23431e-13	1	1.46743e-06	0	0	0
1197536	429279	EMSL_48096_Kistler_FASP_001_Run1_15May15_Lynx_15-01-23	EMSL_48096_Kistler_FASP_001	TAO + RFP, Rep1	5.57119e-21	110	5305	CID	5068	3	795.321	-0.003292	-1.38137	2383.95	R.GGGGGGYGSGGSSYGSGGGSYGSGGGGGGGR.G	Contaminant_K2C1_HUMAN	sp|P04264 Keratin, type II cytoskeletal 1 (Cytokeratin-1) (CK-1) (Keratin-1) (K1) (67 kDa cytokeratin) (Hair alpha protein) - Homo sapiens (Human).	2	205	157	5.57119e-21	1	6.63506e-14	0	0	0
1197536	429279	EMSL_48096_Kistler_FASP_001_Run1_15May15_Lynx_15-01-23	EMSL_48096_Kistler_FASP_001	TAO + RFP, Rep1	7.47767e-13	1058	5326	CID	5084	2	670.837	-0.002194	-1.6377	1340.67	K.SKAEAESLYQSK.Y	Contaminant_K2C1_HUMAN	sp|P04264 Keratin, type II cytoskeletal 1 (Cytokeratin-1) (CK-1) (Keratin-1) (K1) (67 kDa cytokeratin) (Hair alpha protein) - Homo sapiens (Human).	2	115	98	7.47767e-13	1	8.88996e-06	0	0	0
1197536	429279	EMSL_48096_Kistler_FASP_001_Run1_15May15_Lynx_15-01-23	EMSL_48096_Kistler_FASP_001	TAO + RFP, Rep1	9.54342e-12	1335	5370	CID	5131	3	498.582	-0.001553	-1.04055	1493.73	R.SQYEQLAEQNRK.D	Contaminant_K1C10_HUMAN	sp|P13645 Keratin, type I cytoskeletal 10 (Cytokeratin-10) (CK-10) (Keratin-10) (K10) - Homo sapiens (Human).	2	77	53	9.54342e-12	1	0.000113459	0	0	0
1197536	429279	EMSL_48096_Kistler_FASP_001_Run1_15May15_Lynx_15-01-23	EMSL_48096_Kistler_FASP_001	TAO + RFP, Rep1	5.29591e-12	1265	5371	CID	5132	2	533.254	0.001218	1.14458	1065.5	K.STMQELNSR.L	Contaminant_K1C9_HUMAN	sp|P35527 Keratin, type I cytoskeletal 9 (Cytokeratin-9) (CK-9) (Keratin-9) (K9) - Homo sapiens (Human).	2	144	125	5.29591e-12	1	6.28282e-05	0	0	0
1197536	429279	EMSL_48096_Kistler_FASP_001_Run1_15May15_Lynx_15-01-23	EMSL_48096_Kistler_FASP_001	TAO + RFP, Rep1	4.99181e-12	1258	5385	CID	5145	1	1117.53	-0.00122	-1.09233	1117.53	K.SIVHPSYNSN.T	Contaminant_TRYP_BOVIN	TRYPSINOGEN. (sp|P00760|TRYP_BOVIN, gi|136425)	1	86	67	4.99181e-12	1	5.92784e-05	0	0	0
1197536	429279	EMSL_48096_Kistler_FASP_001_Run1_15May15_Lynx_15-01-23	EMSL_48096_Kistler_FASP_001	TAO + RFP, Rep1	4.6445e-11	1540	5403	CID	5167	2	541.75	-0.000487	-0.450651	1082.49	K.FEM*EQNLR.Q	Contaminant_K1C9_HUMAN	sp|P35527 Keratin, type I cytoskeletal 9 (Cytokeratin-9) (CK-9) (Keratin-9) (K9) - Homo sapiens (Human).	2	132	132	4.6445e-11	1	0.000550105	0.00437227	0.0154185	0
1197536	429279	EMSL_48096_Kistler_FASP_001_Run1_15May15_Lynx_15-01-23	EMSL_48096_Kistler_FASP_001	TAO + RFP, Rep1	5.02387e-14	794	5407	CID	5171	2	683.322	-0.00256	-1.87574	1365.64	R.SQYEQLAEQNR.K	Contaminant_K1C10_HUMAN	sp|P13645 Keratin, type I cytoskeletal 10 (Cytokeratin-10) (CK-10) (Keratin-10) (K10) - Homo sapiens (Human).	2	152	148	5.02387e-14	1	5.96988e-07	0	0	0
1197536	429279	EMSL_48096_Kistler_FASP_001_Run1_15May15_Lynx_15-01-23	EMSL_48096_Kistler_FASP_001	TAO + RFP, Rep1	1.40065e-10	1660	5412	CID	5176	1	1117.53	-0.001098	-0.983093	1117.53	K.SIVHPSYNSN.T	Contaminant_TRYP_BOVIN	TRYPSINOGEN. (sp|P00760|TRYP_BOVIN, gi|136425)	1	109	81	1.40065e-10	1	0.00166329	0.00476474	0	0
1197536	429279	EMSL_48096_Kistler_FASP_001_Run1_15May15_Lynx_15-01-23	EMSL_48096_Kistler_FASP_001	TAO + RFP, Rep1	5.89355e-12	1281	5426	CID	5185	2	533.262	0.018276	17.1687	1065.5	K.STMQELNSR.L	Contaminant_K1C9_HUMAN	sp|P35527 Keratin, type I cytoskeletal 9 (Cytokeratin-9) (CK-9) (Keratin-9) (K9) - Homo sapiens (Human).	2	139	120	5.89355e-12	1	6.99183e-05	0	0	0
1197536	429279	EMSL_48096_Kistler_FASP_001_Run1_15May15_Lynx_15-01-23	EMSL_48096_Kistler_FASP_001	TAO + RFP, Rep1	1.79839e-12	1150	5460	CID	5217	3	906.365	-0.002926	-1.07745	2717.08	S.SYGSGGGSYGSGGGGGGHGSYGSGSSSGGYRG.G	Contaminant_K2C1_HUMAN	sp|P04264 Keratin, type II cytoskeletal 1 (Cytokeratin-1) (CK-1) (Keratin-1) (K1) (67 kDa cytokeratin) (Hair alpha protein) - Homo sapiens (Human).	0	196	74	1.79839e-12	1	2.14185e-05	0	0	0
1197536	429279	EMSL_48096_Kistler_FASP_001_Run1_15May15_Lynx_15-01-23	EMSL_48096_Kistler_FASP_001	TAO + RFP, Rep1	2.10692e-12	1165	5491	CID	5245	2	579.26	-0.001706	-1.47514	1157.51	R.DYQELM*NTK.L	Contaminant_K2C1_HUMAN	sp|P04264 Keratin, type II cytoskeletal 1 (Cytokeratin-1) (CK-1) (Keratin-1) (K1) (67 kDa cytokeratin) (Hair alpha protein) - Homo sapiens (Human).	2	138	134	2.10692e-12	1	2.49955e-05	0	0	0
1197536	429279	EMSL_48096_Kistler_FASP_001_Run1_15May15_Lynx_15-01-23	EMSL_48096_Kistler_FASP_001	TAO + RFP, Rep1	6.07222e-17	346	5560	CID	5318	2	616.802	-0.001219	-0.989541	1232.6	R.SGGGGGGGLGSGGSIR.S	Contaminant_K1C9_HUMAN	sp|P35527 Keratin, type I cytoskeletal 9 (Cytokeratin-9) (CK-9) (Keratin-9) (K9) - Homo sapiens (Human).	2	111	108	6.07222e-17	1	7.22623e-10	0	0	0
1197536	429279	EMSL_48096_Kistler_FASP_001_Run1_15May15_Lynx_15-01-23	EMSL_48096_Kistler_FASP_001	TAO + RFP, Rep1	2.47531e-11	1455	5562	CID	5320	2	699.832	-0.001219	-0.87214	1398.66	K.LVSM*QDYEAQKA.-	FGSG_02758T0	| FGSG_02758 | Fusarium graminearum PH-1 hypothetical protein (172 aa)	2	97	56	2.47531e-11	1	0.000294281	0.00270636	0.00950119	0
1197536	429279	EMSL_48096_Kistler_FASP_001_Run1_15May15_Lynx_15-01-23	EMSL_48096_Kistler_FASP_001	TAO + RFP, Rep1	2.59239e-24	42	5572	CID	5329	2	896.368	0.000732	0.40855	1791.73	R.GGSGGSYGGGGSGGGYGGGSGSR.G	Contaminant_K1C9_HUMAN	sp|P35527 Keratin, type I cytoskeletal 9 (Cytokeratin-9) (CK-9) (Keratin-9) (K9) - Homo sapiens (Human).	2	198	194	2.59239e-24	1	3.08681e-17	0	0	0
1197536	429279	EMSL_48096_Kistler_FASP_001_Run1_15May15_Lynx_15-01-23	EMSL_48096_Kistler_FASP_001	TAO + RFP, Rep1	2.83929e-11	1473	5584	CID	5345	3	562.616	-0.001279	-0.759392	1685.83	K.TSQKPVSPEEGEEIR.K	FGSG_04400T0	| FGSG_04400 | Fusarium graminearum PH-1 hypothetical protein (196 aa)	2	101	65	2.83929e-11	1	0.000337834	0.00270636	0.00950119	0
1197536	429279	EMSL_48096_Kistler_FASP_001_Run1_15May15_Lynx_15-01-23	EMSL_48096_Kistler_FASP_001	TAO + RFP, Rep1	3.02379e-12	1202	5590	CID	5349	2	559.267	-0.000609	-0.545671	1117.53	K.SIVHPSYNSN.T	Contaminant_TRYP_BOVIN	TRYPSINOGEN. (sp|P00760|TRYP_BOVIN, gi|136425)	1	146	115	3.02379e-12	1	3.5908e-05	0	0	0
1197536	429279	EMSL_48096_Kistler_FASP_001_Run1_15May15_Lynx_15-01-23	EMSL_48096_Kistler_FASP_001	TAO + RFP, Rep1	3.10531e-14	750	5592	CID	5351	2	666.763	-0.000853	-0.640776	1332.52	K.NM*QDM*VEDYR.N	Contaminant_K2C1_HUMAN	sp|P04264 Keratin, type II cytoskeletal 1 (Cytokeratin-1) (CK-1) (Keratin-1) (K1) (67 kDa cytokeratin) (Hair alpha protein) - Homo sapiens (Human).	2	141	141	3.10531e-14	1	3.6876e-07	0	0	0
1197536	429279	EMSL_48096_Kistler_FASP_001_Run1_15May15_Lynx_15-01-23	EMSL_48096_Kistler_FASP_001	TAO + RFP, Rep1	2.507e-12	1178	5593	CID	5352	2	606.8	-0.000609	-0.502926	1212.59	K.KDVDNAYM*IK.V	Contaminant_K22E_HUMAN	sp|P35908 Keratin, type II cytoskeletal 2 epidermal (Cytokeratin-2e) (K2e) (CK 2e) - Homo sapiens (Human).	2	123	106	2.507e-12	1	2.97709e-05	0	0	0
1197536	429279	EMSL_48096_Kistler_FASP_001_Run1_15May15_Lynx_15-01-23	EMSL_48096_Kistler_FASP_001	TAO + RFP, Rep1	2.70638e-24	43	5594	CID	5353	2	1192.48	-0.000244	-0.102367	2383.95	R.GGGGGGYGSGGSSYGSGGGSYGSGGGGGGGR.G	Contaminant_K2C1_HUMAN	sp|P04264 Keratin, type II cytoskeletal 1 (Cytokeratin-1) (CK-1) (Keratin-1) (K1) (67 kDa cytokeratin) (Hair alpha protein) - Homo sapiens (Human).	2	301	273	2.70638e-24	1	3.22319e-17	0	0	0
1197536	429279	EMSL_48096_Kistler_FASP_001_Run1_15May15_Lynx_15-01-23	EMSL_48096_Kistler_FASP_001	TAO + RFP, Rep1	1.94766e-20	140	5602	CID	5360	3	795.321	-0.002194	-0.920912	2383.95	R.GGGGGGYGSGGSSYGSGGGSYGSGGGGGGGR.G	Contaminant_K2C1_HUMAN	sp|P04264 Keratin, type II cytoskeletal 1 (Cytokeratin-1) (CK-1) (Keratin-1) (K1) (67 kDa cytokeratin) (Hair alpha protein) - Homo sapiens (Human).	2	190	143	1.94766e-20	1	2.31958e-13	0	0	0
1197536	429279	EMSL_48096_Kistler_FASP_001_Run1_15May15_Lynx_15-01-23	EMSL_48096_Kistler_FASP_001	TAO + RFP, Rep1	1.09365e-12	1094	5632	CID	5394	1	999.444	-0.00061	-0.61069	999.445	K.DVDGAYMTK.V	Contaminant_K2C1_HUMAN	sp|P04264 Keratin, type II cytoskeletal 1 (Cytokeratin-1) (CK-1) (Keratin-1) (K1) (67 kDa cytokeratin) (Hair alpha protein) - Homo sapiens (Human).	2	61	61	1.09365e-12	1	1.29746e-05	0	0	0
1197536	429279	EMSL_48096_Kistler_FASP_001_Run1_15May15_Lynx_15-01-23	EMSL_48096_Kistler_FASP_001	TAO + RFP, Rep1	1.06219e-14	675	5635	CID	5396	2	671.345	0.010911	8.14458	1340.67	K.SKAEAESLYQSK.Y	Contaminant_K2C1_HUMAN	sp|P04264 Keratin, type II cytoskeletal 1 (Cytokeratin-1) (CK-1) (Keratin-1) (K1) (67 kDa cytokeratin) (Hair alpha protein) - Homo sapiens (Human).	2	122	118	1.06219e-14	1	1.2628e-07	0	0	1
1197536	429279	EMSL_48096_Kistler_FASP_001_Run1_15May15_Lynx_15-01-23	EMSL_48096_Kistler_FASP_001	TAO + RFP, Rep1	3.45606e-13	978	5656	CID	5419	2	563.274	-0.001462	-1.30029	1125.54	K.AEAESLYQSK.Y	Contaminant_K2C1_HUMAN	sp|P04264 Keratin, type II cytoskeletal 1 (Cytokeratin-1) (CK-1) (Keratin-1) (K1) (67 kDa cytokeratin) (Hair alpha protein) - Homo sapiens (Human).	2	168	168	3.45606e-13	1	4.10412e-06	0	0	0
1197536	429279	EMSL_48096_Kistler_FASP_001_Run1_15May15_Lynx_15-01-23	EMSL_48096_Kistler_FASP_001	TAO + RFP, Rep1	7.79534e-13	1065	5664	CID	5428	1	1125.54	-0.000732	-0.650728	1125.54	K.AEAESLYQSK.Y	Contaminant_K2C1_HUMAN	sp|P04264 Keratin, type II cytoskeletal 1 (Cytokeratin-1) (CK-1) (Keratin-1) (K1) (67 kDa cytokeratin) (Hair alpha protein) - Homo sapiens (Human).	2	85	81	7.79534e-13	1	9.25708e-06	0	0	0
1197536	429279	EMSL_48096_Kistler_FASP_001_Run1_15May15_Lynx_15-01-23	EMSL_48096_Kistler_FASP_001	TAO + RFP, Rep1	5.13315e-11	1545	5679	CID	5441	2	532.266	-0.001097	-1.03203	1063.53	A.ADSDVSQLTK.D	FGSG_11915T0	| FGSG_11915 | Fusarium graminearum PH-1 protein disulfide-isomerase precursor (508 aa)	1	111	96	5.13315e-11	1	0.000609569	0.00437227	0.0154185	0
1197536	429279	EMSL_48096_Kistler_FASP_001_Run1_15May15_Lynx_15-01-23	EMSL_48096_Kistler_FASP_001	TAO + RFP, Rep1	2.55155e-12	1179	5708	CID	5469	1	1117.53	-0.001464	-1.31079	1117.53	K.SIVHPSYNSN.T	Contaminant_TRYP_BOVIN	TRYPSINOGEN. (sp|P00760|TRYP_BOVIN, gi|136425)	1	79	61	2.55155e-12	1	3.03001e-05	0	0	0
1197536	429279	EMSL_48096_Kistler_FASP_001_Run1_15May15_Lynx_15-01-23	EMSL_48096_Kistler_FASP_001	TAO + RFP, Rep1	2.66168e-13	947	5722	CID	5479	2	500.226	-0.000548	-0.549068	999.445	K.DVDGAYMTK.V	Contaminant_K2C1_HUMAN	sp|P04264 Keratin, type II cytoskeletal 1 (Cytokeratin-1) (CK-1) (Keratin-1) (K1) (67 kDa cytokeratin) (Hair alpha protein) - Homo sapiens (Human).	2	129	129	2.66168e-13	1	3.1577e-06	0	0	0
1197536	429279	EMSL_48096_Kistler_FASP_001_Run1_15May15_Lynx_15-01-23	EMSL_48096_Kistler_FASP_001	TAO + RFP, Rep1	1.25577e-11	1368	5760	CID	5515	2	556.806	-0.002193	-1.9731	1112.61	R.AVSEVLHTTR.Q	FGSG_00071T0	| FGSG_00071 | Fusarium graminearum PH-1 hypothetical protein (513 aa)	2	115	108	1.25577e-11	1	0.000149125	0	0	0
1197536	429279	EMSL_48096_Kistler_FASP_001_Run1_15May15_Lynx_15-01-23	EMSL_48096_Kistler_FASP_001	TAO + RFP, Rep1	7.02841e-11	1579	5802	CID	5554	1	916.451	-0.001463	-1.59839	916.452	K.SIVHPSYN.S	Contaminant_TRYP_BOVIN	TRYPSINOGEN. (sp|P00760|TRYP_BOVIN, gi|136425)	1	67	63	7.02841e-11	1	0.000832462	0.00437227	0	0
1197536	429279	EMSL_48096_Kistler_FASP_001_Run1_15May15_Lynx_15-01-23	EMSL_48096_Kistler_FASP_001	TAO + RFP, Rep1	3.2051e-12	1208	5810	CID	5560	2	510.754	-0.001462	-1.434	1020.5	K.APILSDSSCK.S	Contaminant_TRYP_BOVIN	TRYPSINOGEN. (sp|P00760|TRYP_BOVIN, gi|136425)	2	119	115	3.2051e-12	1	3.80611e-05	0	0	0
1197536	429279	EMSL_48096_Kistler_FASP_001_Run1_15May15_Lynx_15-01-23	EMSL_48096_Kistler_FASP_001	TAO + RFP, Rep1	1.0804e-19	171	5870	CID	5642	2	896.362	-0.010242	-5.7197	1791.73	R.GGSGGSYGGGGSGGGYGGGSGSR.G	Contaminant_K1C9_HUMAN	sp|P35527 Keratin, type I cytoskeletal 9 (Cytokeratin-9) (CK-9) (Keratin-9) (K9) - Homo sapiens (Human).	2	170	146	1.0804e-19	1	1.28645e-12	0	0	0
1197536	429279	EMSL_48096_Kistler_FASP_001_Run1_15May15_Lynx_15-01-23	EMSL_48096_Kistler_FASP_001	TAO + RFP, Rep1	3.37116e-11	1496	5876	CID	5651	1	916.45	-0.00189	-2.06458	916.452	K.SIVHPSYN.S	Contaminant_TRYP_BOVIN	TRYPSINOGEN. (sp|P00760|TRYP_BOVIN, gi|136425)	1	46	42	3.37116e-11	1	0.000399289	0.00437227	0	0
1197536	429279	EMSL_48096_Kistler_FASP_001_Run1_15May15_Lynx_15-01-23	EMSL_48096_Kistler_FASP_001	TAO + RFP, Rep1	6.91212e-13	1046	5880	CID	5655	2	563.273	-0.002803	-2.49223	1125.54	K.AEAESLYQSK.Y	Contaminant_K2C1_HUMAN	sp|P04264 Keratin, type II cytoskeletal 1 (Cytokeratin-1) (CK-1) (Keratin-1) (K1) (67 kDa cytokeratin) (Hair alpha protein) - Homo sapiens (Human).	2	152	152	6.91212e-13	1	8.20824e-06	0	0	0
1197536	429279	EMSL_48096_Kistler_FASP_001_Run1_15May15_Lynx_15-01-23	EMSL_48096_Kistler_FASP_001	TAO + RFP, Rep1	3.92725e-23	54	5895	CID	5672	2	1193.48	-0.01573	-6.60089	2383.95	R.GGGGGGYGSGGSSYGSGGGSYGSGGGGGGGR.G	Contaminant_K2C1_HUMAN	sp|P04264 Keratin, type II cytoskeletal 1 (Cytokeratin-1) (CK-1) (Keratin-1) (K1) (67 kDa cytokeratin) (Hair alpha protein) - Homo sapiens (Human).	2	260	234	3.92725e-23	1	4.67719e-16	0	0	2
1197536	429279	EMSL_48096_Kistler_FASP_001_Run1_15May15_Lynx_15-01-23	EMSL_48096_Kistler_FASP_001	TAO + RFP, Rep1	5.41874e-12	1273	5914	CID	5696	1	1107.54	-0.003049	-2.75543	1107.54	K.AQYEEIAQR.S	Contaminant_K22E_HUMAN	sp|P35908 Keratin, type II cytoskeletal 2 epidermal (Cytokeratin-2e) (K2e) (CK 2e) - Homo sapiens (Human).	2	81	77	5.41874e-12	1	6.42854e-05	0	0	0
1197536	429279	EMSL_48096_Kistler_FASP_001_Run1_15May15_Lynx_15-01-23	EMSL_48096_Kistler_FASP_001	TAO + RFP, Rep1	1.84009e-24	41	5928	CID	5712	2	1192.48	-0.001708	-0.716568	2383.95	R.GGGGGGYGSGGSSYGSGGGSYGSGGGGGGGR.G	Contaminant_K2C1_HUMAN	sp|P04264 Keratin, type II cytoskeletal 1 (Cytokeratin-1) (CK-1) (Keratin-1) (K1) (67 kDa cytokeratin) (Hair alpha protein) - Homo sapiens (Human).	2	250	233	1.84009e-24	1	2.19147e-17	0	0	0
1197536	429279	EMSL_48096_Kistler_FASP_001_Run1_15May15_Lynx_15-01-23	EMSL_48096_Kistler_FASP_001	TAO + RFP, Rep1	3.12318e-12	1205	5940	CID	5727	2	1007.88	-0.013292	-6.60074	2014.78	R.GGSGGSHGGGSGFGGESGGSYGGGE.E	Contaminant_K1C9_HUMAN	sp|P35527 Keratin, type I cytoskeletal 9 (Cytokeratin-9) (CK-9) (Keratin-9) (K9) - Homo sapiens (Human).	1	190	55	3.12318e-12	1	3.71909e-05	0	0	0
1197536	429279	EMSL_48096_Kistler_FASP_001_Run1_15May15_Lynx_15-01-23	EMSL_48096_Kistler_FASP_001	TAO + RFP, Rep1	9.20601e-12	1328	5975	CID	5779	2	458.729	-0.002071	-2.26189	916.452	K.SIVHPSYN.S	Contaminant_TRYP_BOVIN	TRYPSINOGEN. (sp|P00760|TRYP_BOVIN, gi|136425)	1	101	101	9.20601e-12	1	0.000109038	0	0	0
1197536	429279	EMSL_48096_Kistler_FASP_001_Run1_15May15_Lynx_15-01-23	EMSL_48096_Kistler_FASP_001	TAO + RFP, Rep1	1.83573e-11	1418	5976	CID	5780	2	554.273	-0.00329	-2.97316	1107.54	K.AQYEEIAQR.S	Contaminant_K22E_HUMAN	sp|P35908 Keratin, type II cytoskeletal 2 epidermal (Cytokeratin-2e) (K2e) (CK 2e) - Homo sapiens (Human).	2	147	139	1.83573e-11	1	0.000217782	0.00138696	0	0
1197536	429279	EMSL_48096_Kistler_FASP_001_Run1_15May15_Lynx_15-01-23	EMSL_48096_Kistler_FASP_001	TAO + RFP, Rep1	1.80307e-11	1417	5997	CID	5811	2	537.797	-0.002802	-2.61029	1074.59	R.LQNALTTSAR.Q	FGSG_03543T0	| FGSG_03543 | Fusarium graminearum PH-1 hypothetical protein (372 aa)	2	76	65	1.80307e-11	1	0.000214117	0.00138696	0	0
1197536	429279	EMSL_48096_Kistler_FASP_001_Run1_15May15_Lynx_15-01-23	EMSL_48096_Kistler_FASP_001	TAO + RFP, Rep1	3.03362e-11	1483	6006	CID	5822	1	1118.51	-0.022743	-20.37	1117.53	K.SIVHPSYNSN.T	Contaminant_TRYP_BOVIN	TRYPSINOGEN. (sp|P00760|TRYP_BOVIN, gi|136425)	1	88	65	3.03362e-11	1	0.000360247	0.00336022	0	1
1197536	429279	EMSL_48096_Kistler_FASP_001_Run1_15May15_Lynx_15-01-23	EMSL_48096_Kistler_FASP_001	TAO + RFP, Rep1	1.5205e-12	1130	6007	CID	5823	2	537.797	-0.004264	-3.97217	1074.59	R.LQNALTTSAR.Q	FGSG_03543T0	| FGSG_03543 | Fusarium graminearum PH-1 hypothetical protein (372 aa)	2	76	72	1.5205e-12	1	1.80561e-05	0	0	0
1197536	429279	EMSL_48096_Kistler_FASP_001_Run1_15May15_Lynx_15-01-23	EMSL_48096_Kistler_FASP_001	TAO + RFP, Rep1	7.72284e-15	645	6024	CID	5849	2	670.836	-0.0039	-2.91147	1340.67	K.SKAEAESLYQSK.Y	Contaminant_K2C1_HUMAN	sp|P04264 Keratin, type II cytoskeletal 1 (Cytokeratin-1) (CK-1) (Keratin-1) (K1) (67 kDa cytokeratin) (Hair alpha protein) - Homo sapiens (Human).	2	100	98	7.72284e-15	1	9.18143e-08	0	0	0
1197536	429279	EMSL_48096_Kistler_FASP_001_Run1_15May15_Lynx_15-01-23	EMSL_48096_Kistler_FASP_001	TAO + RFP, Rep1	5.38241e-12	1270	6036	CID	5867	2	554.274	-0.002315	-2.09222	1107.54	K.AQYEEIAQR.S	Contaminant_K22E_HUMAN	sp|P35908 Keratin, type II cytoskeletal 2 epidermal (Cytokeratin-2e) (K2e) (CK 2e) - Homo sapiens (Human).	2	150	150	5.38241e-12	1	6.38544e-05	0	0	0
1197536	429279	EMSL_48096_Kistler_FASP_001_Run1_15May15_Lynx_15-01-23	EMSL_48096_Kistler_FASP_001	TAO + RFP, Rep1	1.32567e-19	179	6056	CID	5896	3	795.655	-0.004326	-1.81536	2383.95	R.GGGGGGYGSGGSSYGSGGGSYGSGGGGGGGR.G	Contaminant_K2C1_HUMAN	sp|P04264 Keratin, type II cytoskeletal 1 (Cytokeratin-1) (CK-1) (Keratin-1) (K1) (67 kDa cytokeratin) (Hair alpha protein) - Homo sapiens (Human).	2	176	140	1.32567e-19	1	1.57882e-12	0	0	1
1197536	429279	EMSL_48096_Kistler_FASP_001_Run1_15May15_Lynx_15-01-23	EMSL_48096_Kistler_FASP_001	TAO + RFP, Rep1	1.99149e-11	1431	6063	CID	5907	2	559.758	-0.021992	-19.6968	1117.53	K.SIVHPSYNSN.T	Contaminant_TRYP_BOVIN	TRYPSINOGEN. (sp|P00760|TRYP_BOVIN, gi|136425)	1	101	74	1.99149e-11	1	0.000236493	0.00138696	0	1
1197536	429279	EMSL_48096_Kistler_FASP_001_Run1_15May15_Lynx_15-01-23	EMSL_48096_Kistler_FASP_001	TAO + RFP, Rep1	9.04013e-11	1608	6100	CID	5956	1	916.45	-0.001829	-1.99798	916.452	K.SIVHPSYN.S	Contaminant_TRYP_BOVIN	TRYPSINOGEN. (sp|P00760|TRYP_BOVIN, gi|136425)	1	72	65	9.04013e-11	1	0.00107073	0.00476474	0	0
1197536	429279	EMSL_48096_Kistler_FASP_001_Run1_15May15_Lynx_15-01-23	EMSL_48096_Kistler_FASP_001	TAO + RFP, Rep1	9.92617e-14	856	6172	CID	6040	2	683.322	-0.002072	-1.51846	1365.64	R.SQYEQLAEQNR.K	Contaminant_K1C10_HUMAN	sp|P13645 Keratin, type I cytoskeletal 10 (Cytokeratin-10) (CK-10) (Keratin-10) (K10) - Homo sapiens (Human).	2	160	149	9.92617e-14	1	1.17953e-06	0	0	0
1197536	429279	EMSL_48096_Kistler_FASP_001_Run1_15May15_Lynx_15-01-23	EMSL_48096_Kistler_FASP_001	TAO + RFP, Rep1	2.21185e-11	1443	6179	CID	6047	1	916.451	-0.001219	-1.33199	916.452	K.SIVHPSYN.S	Contaminant_TRYP_BOVIN	TRYPSINOGEN. (sp|P00760|TRYP_BOVIN, gi|136425)	1	74	69	2.21185e-11	1	0.000261976	0.00138696	0	0
1197536	429279	EMSL_48096_Kistler_FASP_001_Run1_15May15_Lynx_15-01-23	EMSL_48096_Kistler_FASP_001	TAO + RFP, Rep1	5.68158e-23	57	6191	CID	6057	2	896.366	-0.003048	-1.70229	1791.73	R.GGSGGSYGGGGSGGGYGGGSGSR.G	Contaminant_K1C9_HUMAN	sp|P35527 Keratin, type I cytoskeletal 9 (Cytokeratin-9) (CK-9) (Keratin-9) (K9) - Homo sapiens (Human).	2	216	202	5.68158e-23	1	6.76516e-16	0	0	0
1197536	429279	EMSL_48096_Kistler_FASP_001_Run1_15May15_Lynx_15-01-23	EMSL_48096_Kistler_FASP_001	TAO + RFP, Rep1	1.34617e-13	879	6213	CID	6082	2	627.807	-0.001584	-1.26385	1254.61	R.GFSSGSAVVSGGSR.R	Contaminant_K22E_HUMAN	sp|P35908 Keratin, type II cytoskeletal 2 epidermal (Cytokeratin-2e) (K2e) (CK 2e) - Homo sapiens (Human).	2	107	93	1.34617e-13	1	1.60141e-06	0	0	0
1197536	429279	EMSL_48096_Kistler_FASP_001_Run1_15May15_Lynx_15-01-23	EMSL_48096_Kistler_FASP_001	TAO + RFP, Rep1	8.69083e-23	65	6228	CID	6098	2	1192.48	-0.003659	-1.5355	2383.95	R.GGGGGGYGSGGSSYGSGGGSYGSGGGGGGGR.G	Contaminant_K2C1_HUMAN	sp|P04264 Keratin, type II cytoskeletal 1 (Cytokeratin-1) (CK-1) (Keratin-1) (K1) (67 kDa cytokeratin) (Hair alpha protein) - Homo sapiens (Human).	2	287	254	8.69083e-23	1	1.03504e-15	0	0	0
1197536	429279	EMSL_48096_Kistler_FASP_001_Run1_15May15_Lynx_15-01-23	EMSL_48096_Kistler_FASP_001	TAO + RFP, Rep1	2.68574e-12	1185	6233	CID	6101	1	1294.56	-0.002318	-1.7916	1294.56	R.NVSTGDVNVEM*N.A	Contaminant_K1C10_HUMAN	sp|P13645 Keratin, type I cytoskeletal 10 (Cytokeratin-10) (CK-10) (Keratin-10) (K10) - Homo sapiens (Human).	1	103	84	2.68574e-12	1	3.19299e-05	0	0	0
1197536	429279	EMSL_48096_Kistler_FASP_001_Run1_15May15_Lynx_15-01-23	EMSL_48096_Kistler_FASP_001	TAO + RFP, Rep1	7.61356e-23	64	6238	CID	6108	2	1192.48	-0.002683	-1.12603	2383.95	R.GGGGGGYGSGGSSYGSGGGSYGSGGGGGGGR.G	Contaminant_K2C1_HUMAN	sp|P04264 Keratin, type II cytoskeletal 1 (Cytokeratin-1) (CK-1) (Keratin-1) (K1) (67 kDa cytokeratin) (Hair alpha protein) - Homo sapiens (Human).	2	269	236	7.61356e-23	1	9.06743e-16	0	0	0
1197536	429279	EMSL_48096_Kistler_FASP_001_Run1_15May15_Lynx_15-01-23	EMSL_48096_Kistler_FASP_001	TAO + RFP, Rep1	7.8476e-28	7	6244	CID	6115	3	1104.77	-0.004756	-1.43641	3312.31	R.GSYGSGGSSYGSGGGSYGSGGGGGGHGSYGSGSSSGGYR.G	Contaminant_K2C1_HUMAN	sp|P04264 Keratin, type II cytoskeletal 1 (Cytokeratin-1) (CK-1) (Keratin-1) (K1) (67 kDa cytokeratin) (Hair alpha protein) - Homo sapiens (Human).	2	241	180	7.8476e-28	1	9.34707e-21	0	0	0
1197536	429279	EMSL_48096_Kistler_FASP_001_Run1_15May15_Lynx_15-01-23	EMSL_48096_Kistler_FASP_001	TAO + RFP, Rep1	1.48651e-15	544	6256	CID	6129	2	1072.41	-0.002195	-1.02445	2143.82	R.GGSGGSHGGGSGFGGESGGSYGGGEE.A	Contaminant_K1C9_HUMAN	sp|P35527 Keratin, type I cytoskeletal 9 (Cytokeratin-9) (CK-9) (Keratin-9) (K9) - Homo sapiens (Human).	1	298	168	1.48651e-15	1	1.77019e-08	0	0	0
1197536	429279	EMSL_48096_Kistler_FASP_001_Run1_15May15_Lynx_15-01-23	EMSL_48096_Kistler_FASP_001	TAO + RFP, Rep1	1.34069e-11	1379	6264	CID	6135	2	458.729	-0.000731	-0.798315	916.452	K.SIVHPSYN.S	Contaminant_TRYP_BOVIN	TRYPSINOGEN. (sp|P00760|TRYP_BOVIN, gi|136425)	1	99	98	1.34069e-11	1	0.000158795	0.000708717	0	0
1197536	429279	EMSL_48096_Kistler_FASP_001_Run1_15May15_Lynx_15-01-23	EMSL_48096_Kistler_FASP_001	TAO + RFP, Rep1	1.26568e-11	1369	6266	CID	6138	3	1104.77	-0.004391	-1.32592	3312.31	R.GSYGSGGSSYGSGGGSYGSGGGGGGHGSYGSGSSSGGYR.G	Contaminant_K2C1_HUMAN	sp|P04264 Keratin, type II cytoskeletal 1 (Cytokeratin-1) (CK-1) (Keratin-1) (K1) (67 kDa cytokeratin) (Hair alpha protein) - Homo sapiens (Human).	2	215	69	1.26568e-11	1	0.000150752	0	0	0
1197536	429279	EMSL_48096_Kistler_FASP_001_Run1_15May15_Lynx_15-01-23	EMSL_48096_Kistler_FASP_001	TAO + RFP, Rep1	1.15388e-27	9	6276	CID	6151	4	828.832	-0.002682	-0.810039	3312.31	R.GSYGSGGSSYGSGGGSYGSGGGGGGHGSYGSGSSSGGYR.G	Contaminant_K2C1_HUMAN	sp|P04264 Keratin, type II cytoskeletal 1 (Cytokeratin-1) (CK-1) (Keratin-1) (K1) (67 kDa cytokeratin) (Hair alpha protein) - Homo sapiens (Human).	2	199	163	1.15388e-27	1	1.37436e-20	0	0	0
1197536	429279	EMSL_48096_Kistler_FASP_001_Run1_15May15_Lynx_15-01-23	EMSL_48096_Kistler_FASP_001	TAO + RFP, Rep1	3.27381e-34	1	6282	CID	6157	3	1104.77	-0.004391	-1.32592	3312.31	R.GSYGSGGSSYGSGGGSYGSGGGGGGHGSYGSGSSSGGYR.G	Contaminant_K2C1_HUMAN	sp|P04264 Keratin, type II cytoskeletal 1 (Cytokeratin-1) (CK-1) (Keratin-1) (K1) (67 kDa cytokeratin) (Hair alpha protein) - Homo sapiens (Human).	2	269	227	3.27381e-34	1	3.89935e-27	0	0	0
1197536	429279	EMSL_48096_Kistler_FASP_001_Run1_15May15_Lynx_15-01-23	EMSL_48096_Kistler_FASP_001	TAO + RFP, Rep1	2.52561e-21	98	6292	CID	6166	2	1656.66	0.00122	0.368423	3312.31	R.GSYGSGGSSYGSGGGSYGSGGGGGGHGSYGSGSSSGGYR.G	Contaminant_K2C1_HUMAN	sp|P04264 Keratin, type II cytoskeletal 1 (Cytokeratin-1) (CK-1) (Keratin-1) (K1) (67 kDa cytokeratin) (Hair alpha protein) - Homo sapiens (Human).	2	133	89	2.52561e-21	1	3.00818e-14	0	0	0
1197536	429279	EMSL_48096_Kistler_FASP_001_Run1_15May15_Lynx_15-01-23	EMSL_48096_Kistler_FASP_001	TAO + RFP, Rep1	1.08746e-18	221	6306	CID	6181	2	1656.66	-0.000732	-0.221054	3312.31	R.GSYGSGGSSYGSGGGSYGSGGGGGGHGSYGSGSSSGGYR.G	Contaminant_K2C1_HUMAN	sp|P04264 Keratin, type II cytoskeletal 1 (Cytokeratin-1) (CK-1) (Keratin-1) (K1) (67 kDa cytokeratin) (Hair alpha protein) - Homo sapiens (Human).	2	109	56	1.08746e-18	1	1.29524e-11	0	0	0
1197536	429279	EMSL_48096_Kistler_FASP_001_Run1_15May15_Lynx_15-01-23	EMSL_48096_Kistler_FASP_001	TAO + RFP, Rep1	5.38241e-12	1271	6330	CID	6205	2	554.275	-0.000487	-0.440468	1107.54	K.AQYEEIAQR.S	Contaminant_K22E_HUMAN	sp|P35908 Keratin, type II cytoskeletal 2 epidermal (Cytokeratin-2e) (K2e) (CK 2e) - Homo sapiens (Human).	2	102	102	5.38241e-12	1	6.38544e-05	0	0	0
1197536	429279	EMSL_48096_Kistler_FASP_001_Run1_15May15_Lynx_15-01-23	EMSL_48096_Kistler_FASP_001	TAO + RFP, Rep1	6.25547e-19	210	6361	CID	6235	3	795.322	-0.001097	-0.460456	2383.95	R.GGGGGGYGSGGSSYGSGGGSYGSGGGGGGGR.G	Contaminant_K2C1_HUMAN	sp|P04264 Keratin, type II cytoskeletal 1 (Cytokeratin-1) (CK-1) (Keratin-1) (K1) (67 kDa cytokeratin) (Hair alpha protein) - Homo sapiens (Human).	2	199	145	6.25547e-19	1	7.45001e-12	0	0	0
1197536	429279	EMSL_48096_Kistler_FASP_001_Run1_15May15_Lynx_15-01-23	EMSL_48096_Kistler_FASP_001	TAO + RFP, Rep1	1.29143e-10	1653	6363	CID	6236	2	559.759	-0.020164	-18.0598	1117.53	K.SIVHPSYNSN.T	Contaminant_TRYP_BOVIN	TRYPSINOGEN. (sp|P00760|TRYP_BOVIN, gi|136425)	1	115	80	1.29143e-10	1	0.00153359	0.00476474	0	1
1197536	429279	EMSL_48096_Kistler_FASP_001_Run1_15May15_Lynx_15-01-23	EMSL_48096_Kistler_FASP_001	TAO + RFP, Rep1	4.70152e-11	1541	6386	CID	6260	1	916.452	-0.000122	-0.133199	916.452	K.SIVHPSYN.S	Contaminant_TRYP_BOVIN	TRYPSINOGEN. (sp|P00760|TRYP_BOVIN, gi|136425)	1	45	39	4.70152e-11	1	0.000556859	0.00437227	0	0
1197536	429279	EMSL_48096_Kistler_FASP_001_Run1_15May15_Lynx_15-01-23	EMSL_48096_Kistler_FASP_001	TAO + RFP, Rep1	7.26433e-20	162	6387	CID	6261	3	795.322	-0.000731	-0.306971	2383.95	R.GGGGGGYGSGGSSYGSGGGSYGSGGGGGGGR.G	Contaminant_K2C1_HUMAN	sp|P04264 Keratin, type II cytoskeletal 1 (Cytokeratin-1) (CK-1) (Keratin-1) (K1) (67 kDa cytokeratin) (Hair alpha protein) - Homo sapiens (Human).	2	193	141	7.26433e-20	1	8.65152e-13	0	0	0
1197536	429279	EMSL_48096_Kistler_FASP_001_Run1_15May15_Lynx_15-01-23	EMSL_48096_Kistler_FASP_001	TAO + RFP, Rep1	1.8412e-11	1419	6418	CID	6295	2	458.73	-0.000426	-0.465684	916.452	K.SIVHPSYN.S	Contaminant_TRYP_BOVIN	TRYPSINOGEN. (sp|P00760|TRYP_BOVIN, gi|136425)	1	91	90	1.8412e-11	1	0.000218076	0.00138696	0	0
1197536	429279	EMSL_48096_Kistler_FASP_001_Run1_15May15_Lynx_15-01-23	EMSL_48096_Kistler_FASP_001	TAO + RFP, Rep1	1.28888e-10	1652	6436	CID	6314	2	871.88	0.001892	1.0869	1741.75	R.GGSGGGGSISGGGYGSGGGSGGR.Y	Contaminant_K22E_HUMAN	sp|P35908 Keratin, type II cytoskeletal 2 epidermal (Cytokeratin-2e) (K2e) (CK 2e) - Homo sapiens (Human).	2	107	44	1.28888e-10	1	0.00153469	0.00476474	0	1
1197536	429279	EMSL_48096_Kistler_FASP_001_Run1_15May15_Lynx_15-01-23	EMSL_48096_Kistler_FASP_001	TAO + RFP, Rep1	3.96872e-11	1518	6441	CID	6320	1	1041.56	-0.000976	-0.937598	1041.56	K.VDPEIQNVK.A	Contaminant_K22E_HUMAN	sp|P35908 Keratin, type II cytoskeletal 2 epidermal (Cytokeratin-2e) (K2e) (CK 2e) - Homo sapiens (Human).	2	72	66	3.96872e-11	1	0.00047083	0.00437227	0.0154185	0
1197536	429279	EMSL_48096_Kistler_FASP_001_Run1_15May15_Lynx_15-01-23	EMSL_48096_Kistler_FASP_001	TAO + RFP, Rep1	8.73153e-15	659	6457	CID	6337	1	1254.61	-0.001464	-1.16757	1254.61	R.GFSSGSAVVSGGSR.R	Contaminant_K22E_HUMAN	sp|P35908 Keratin, type II cytoskeletal 2 epidermal (Cytokeratin-2e) (K2e) (CK 2e) - Homo sapiens (Human).	2	72	61	8.73153e-15	1	1.0387e-07	0	0	0
1197536	429279	EMSL_48096_Kistler_FASP_001_Run1_15May15_Lynx_15-01-23	EMSL_48096_Kistler_FASP_001	TAO + RFP, Rep1	7.11478e-27	16	6470	CID	6350	3	1075.1	-0.005122	-1.58961	3223.28	R.GGSGGSHGGGSGFGGESGGSYGGGEEASGSGGGYGGGSGK.S	Contaminant_K1C9_HUMAN	sp|P35527 Keratin, type I cytoskeletal 9 (Cytokeratin-9) (CK-9) (Keratin-9) (K9) - Homo sapiens (Human).	2	250	193	7.11478e-27	1	8.47429e-20	0	0	0
1197536	429279	EMSL_48096_Kistler_FASP_001_Run1_15May15_Lynx_15-01-23	EMSL_48096_Kistler_FASP_001	TAO + RFP, Rep1	2.31071e-12	1175	6491	CID	6369	1	1254.61	-0.001586	-1.26487	1254.61	R.GFSSGSAVVSGGSR.R	Contaminant_K22E_HUMAN	sp|P35908 Keratin, type II cytoskeletal 2 epidermal (Cytokeratin-2e) (K2e) (CK 2e) - Homo sapiens (Human).	2	107	71	2.31071e-12	1	2.74882e-05	0	0	0
1197536	429279	EMSL_48096_Kistler_FASP_001_Run1_15May15_Lynx_15-01-23	EMSL_48096_Kistler_FASP_001	TAO + RFP, Rep1	5.64121e-12	1277	6500	CID	6378	2	857.836	-0.004877	-2.846	1714.67	R.GGSGGSHGGGSGFGGESGGSY.G	Contaminant_K1C9_HUMAN	sp|P35527 Keratin, type I cytoskeletal 9 (Cytokeratin-9) (CK-9) (Keratin-9) (K9) - Homo sapiens (Human).	1	154	70	5.64121e-12	1	6.71645e-05	0	0	0
1197536	429279	EMSL_48096_Kistler_FASP_001_Run1_15May15_Lynx_15-01-23	EMSL_48096_Kistler_FASP_001	TAO + RFP, Rep1	3.10577e-18	252	6504	CID	6382	2	896.366	-0.002439	-1.36183	1791.73	R.GGSGGSYGGGGSGGGYGGGSGSR.G	Contaminant_K1C9_HUMAN	sp|P35527 Keratin, type I cytoskeletal 9 (Cytokeratin-9) (CK-9) (Keratin-9) (K9) - Homo sapiens (Human).	2	179	143	3.10577e-18	1	3.69809e-11	0	0	0
1197536	429279	EMSL_48096_Kistler_FASP_001_Run1_15May15_Lynx_15-01-23	EMSL_48096_Kistler_FASP_001	TAO + RFP, Rep1	2.61589e-17	316	6506	CID	6383	2	627.806	-0.00195	-1.55551	1254.61	R.GFSSGSAVVSGGSR.R	Contaminant_K22E_HUMAN	sp|P35908 Keratin, type II cytoskeletal 2 epidermal (Cytokeratin-2e) (K2e) (CK 2e) - Homo sapiens (Human).	2	190	185	2.61589e-17	1	3.11186e-10	0	0	0
1197536	429279	EMSL_48096_Kistler_FASP_001_Run1_15May15_Lynx_15-01-23	EMSL_48096_Kistler_FASP_001	TAO + RFP, Rep1	2.49887e-19	188	6513	CID	6391	2	1251.53	-0.018965	-7.58564	2501.07	K.AAFGGSGGRGSSSGGGYSSGSSSYGSGGR.Q	Contaminant_K22E_HUMAN	sp|P35908 Keratin, type II cytoskeletal 2 epidermal (Cytokeratin-2e) (K2e) (CK 2e) - Homo sapiens (Human).	2	151	114	2.49887e-19	1	2.97594e-12	0	0	1
1197536	429279	EMSL_48096_Kistler_FASP_001_Run1_15May15_Lynx_15-01-23	EMSL_48096_Kistler_FASP_001	TAO + RFP, Rep1	2.09342e-11	1434	6534	CID	6413	2	631.801	-0.002803	-2.22191	1262.6	R.SLLEGEGSSGGGGR.G	Contaminant_K1C10_HUMAN	sp|P13645 Keratin, type I cytoskeletal 10 (Cytokeratin-10) (CK-10) (Keratin-10) (K10) - Homo sapiens (Human).	2	129	99	2.09342e-11	1	0.000249033	0.00138696	0	0
1197536	429279	EMSL_48096_Kistler_FASP_001_Run1_15May15_Lynx_15-01-23	EMSL_48096_Kistler_FASP_001	TAO + RFP, Rep1	1.62339e-20	135	6540	CID	6421	3	1104.77	-0.008415	-2.54135	3312.31	R.GSYGSGGSSYGSGGGSYGSGGGGGGHGSYGSGSSSGGYR.G	Contaminant_K2C1_HUMAN	sp|P04264 Keratin, type II cytoskeletal 1 (Cytokeratin-1) (CK-1) (Keratin-1) (K1) (67 kDa cytokeratin) (Hair alpha protein) - Homo sapiens (Human).	2	225	129	1.62339e-20	1	1.93358e-13	0	0	0
1197536	429279	EMSL_48096_Kistler_FASP_001_Run1_15May15_Lynx_15-01-23	EMSL_48096_Kistler_FASP_001	TAO + RFP, Rep1	1.01135e-10	1624	6541	CID	6422	2	517.261	-0.000975	-0.943973	1033.52	R.TLLEGEESR.M	Contaminant_K2C1_HUMAN	sp|P04264 Keratin, type II cytoskeletal 1 (Cytokeratin-1) (CK-1) (Keratin-1) (K1) (67 kDa cytokeratin) (Hair alpha protein) - Homo sapiens (Human).	2	86	82	1.01135e-10	1	0.00119981	0.00476474	0	0
1197536	429279	EMSL_48096_Kistler_FASP_001_Run1_15May15_Lynx_15-01-23	EMSL_48096_Kistler_FASP_001	TAO + RFP, Rep1	3.69427e-22	75	6559	CID	6442	2	1612.14	-0.005612	-1.74154	3223.28	R.GGSGGSHGGGSGFGGESGGSYGGGEEASGSGGGYGGGSGK.S	Contaminant_K1C9_HUMAN	sp|P35527 Keratin, type I cytoskeletal 9 (Cytokeratin-9) (CK-9) (Keratin-9) (K9) - Homo sapiens (Human).	2	237	187	3.69427e-22	1	4.40018e-15	0	0	0
1197536	429279	EMSL_48096_Kistler_FASP_001_Run1_15May15_Lynx_15-01-23	EMSL_48096_Kistler_FASP_001	TAO + RFP, Rep1	9.26967e-13	1080	6562	CID	6444	2	519.248	-0.001949	-1.88072	1037.49	K.SAYPGQITSN.M	Contaminant_TRYP_BOVIN	TRYPSINOGEN. (sp|P00760|TRYP_BOVIN, gi|136425)	1	95	87	9.26967e-13	1	1.10079e-05	0	0	0
1197536	429279	EMSL_48096_Kistler_FASP_001_Run1_15May15_Lynx_15-01-23	EMSL_48096_Kistler_FASP_001	TAO + RFP, Rep1	5.61053e-25	34	6584	CID	6464	3	1104.44	-0.007015	-2.11843	3312.31	R.GSYGSGGSSYGSGGGSYGSGGGGGGHGSYGSGSSSGGYR.G	Contaminant_K2C1_HUMAN	sp|P04264 Keratin, type II cytoskeletal 1 (Cytokeratin-1) (CK-1) (Keratin-1) (K1) (67 kDa cytokeratin) (Hair alpha protein) - Homo sapiens (Human).	2	233	160	5.61053e-25	1	6.68255e-18	0	0	-1
1197536	429279	EMSL_48096_Kistler_FASP_001_Run1_15May15_Lynx_15-01-23	EMSL_48096_Kistler_FASP_001	TAO + RFP, Rep1	8.87318e-25	36	6586	CID	6465	2	1612.14	-0.000976	-0.302877	3223.28	R.GGSGGSHGGGSGFGGESGGSYGGGEEASGSGGGYGGGSGK.S	Contaminant_K1C9_HUMAN	sp|P35527 Keratin, type I cytoskeletal 9 (Cytokeratin-9) (CK-9) (Keratin-9) (K9) - Homo sapiens (Human).	2	173	138	8.87318e-25	1	1.05687e-17	0	0	0
1197536	429279	EMSL_48096_Kistler_FASP_001_Run1_15May15_Lynx_15-01-23	EMSL_48096_Kistler_FASP_001	TAO + RFP, Rep1	1.35016e-11	1383	6601	CID	6485	3	523.282	-0.019794	-12.6492	1565.84	K.RAFFVGAPTLTTER.V	FGSG_10582T0	| FGSG_10582 | Fusarium graminearum PH-1 hypothetical protein (292 aa)	2	85	59	1.35016e-11	1	0.000160615	0.000708717	0.002457	2
1197536	429279	EMSL_48096_Kistler_FASP_001_Run1_15May15_Lynx_15-01-23	EMSL_48096_Kistler_FASP_001	TAO + RFP, Rep1	1.50186e-22	67	6638	CID	6510	3	1105.11	-0.009084	-2.74329	3312.31	R.GSYGSGGSSYGSGGGSYGSGGGGGGHGSYGSGSSSGGYR.G	Contaminant_K2C1_HUMAN	sp|P04264 Keratin, type II cytoskeletal 1 (Cytokeratin-1) (CK-1) (Keratin-1) (K1) (67 kDa cytokeratin) (Hair alpha protein) - Homo sapiens (Human).	2	228	142	1.50186e-22	1	1.78883e-15	0	0	1
1197536	429279	EMSL_48096_Kistler_FASP_001_Run1_15May15_Lynx_15-01-23	EMSL_48096_Kistler_FASP_001	TAO + RFP, Rep1	5.74505e-14	804	6654	CID	6533	1	1365.64	-0.000976	-0.715095	1365.64	R.SQYEQLAEQNR.K	Contaminant_K1C10_HUMAN	sp|P13645 Keratin, type I cytoskeletal 10 (Cytokeratin-10) (CK-10) (Keratin-10) (K10) - Homo sapiens (Human).	2	120	106	5.74505e-14	1	6.82686e-07	0	0	0
1197536	429279	EMSL_48096_Kistler_FASP_001_Run1_15May15_Lynx_15-01-23	EMSL_48096_Kistler_FASP_001	TAO + RFP, Rep1	4.11077e-14	770	6804	CID	6710	2	683.322	-0.002925	-2.14371	1365.64	R.SQYEQLAEQNR.K	Contaminant_K1C10_HUMAN	sp|P13645 Keratin, type I cytoskeletal 10 (Cytokeratin-10) (CK-10) (Keratin-10) (K10) - Homo sapiens (Human).	2	184	179	4.11077e-14	1	4.88484e-07	0	0	0
1197536	429279	EMSL_48096_Kistler_FASP_001_Run1_15May15_Lynx_15-01-23	EMSL_48096_Kistler_FASP_001	TAO + RFP, Rep1	1.16649e-20	128	6805	CID	6711	3	1075.1	-0.009513	-2.95213	3223.28	R.GGSGGSHGGGSGFGGESGGSYGGGEEASGSGGGYGGGSGK.S	Contaminant_K1C9_HUMAN	sp|P35527 Keratin, type I cytoskeletal 9 (Cytokeratin-9) (CK-9) (Keratin-9) (K9) - Homo sapiens (Human).	2	239	162	1.16649e-20	1	1.38939e-13	0	0	0
1197536	429279	EMSL_48096_Kistler_FASP_001_Run1_15May15_Lynx_15-01-23	EMSL_48096_Kistler_FASP_001	TAO + RFP, Rep1	5.49006e-12	1274	6826	CID	6737	2	545.768	-0.002193	-2.013	1090.53	K.VTMQNLNDR.L	Contaminant_K1C10_HUMAN	sp|P13645 Keratin, type I cytoskeletal 10 (Cytokeratin-10) (CK-10) (Keratin-10) (K10) - Homo sapiens (Human).	2	153	127	5.49006e-12	1	6.51315e-05	0	0	0
1197536	429279	EMSL_48096_Kistler_FASP_001_Run1_15May15_Lynx_15-01-23	EMSL_48096_Kistler_FASP_001	TAO + RFP, Rep1	1.22087e-10	1647	6847	CID	6761	2	431.724	-0.001279	-1.48444	862.442	L.ISGWGNTK.S	Contaminant_TRYP_BOVIN	TRYPSINOGEN. (sp|P00760|TRYP_BOVIN, gi|136425)	1	129	116	1.22087e-10	1	0.00144603	0.00476474	0.0168776	0
1197536	429279	EMSL_48096_Kistler_FASP_001_Run1_15May15_Lynx_15-01-23	EMSL_48096_Kistler_FASP_001	TAO + RFP, Rep1	1.66231e-17	299	6851	CID	6765	2	627.806	-0.002072	-1.65273	1254.61	R.GFSSGSAVVSGGSR.R	Contaminant_K22E_HUMAN	sp|P35908 Keratin, type II cytoskeletal 2 epidermal (Cytokeratin-2e) (K2e) (CK 2e) - Homo sapiens (Human).	2	85	82	1.66231e-17	1	1.97749e-10	0	0	0
1197536	429279	EMSL_48096_Kistler_FASP_001_Run1_15May15_Lynx_15-01-23	EMSL_48096_Kistler_FASP_001	TAO + RFP, Rep1	5.94165e-12	1283	6853	CID	6767	2	554.268	-0.001034	-0.934955	1106.53	K.VTM*QNLNDR.L	Contaminant_K1C10_HUMAN	sp|P13645 Keratin, type I cytoskeletal 10 (Cytokeratin-10) (CK-10) (Keratin-10) (K10) - Homo sapiens (Human).	2	91	77	5.94165e-12	1	7.04889e-05	0	0	1
1197536	429279	EMSL_48096_Kistler_FASP_001_Run1_15May15_Lynx_15-01-23	EMSL_48096_Kistler_FASP_001	TAO + RFP, Rep1	3.56122e-16	436	6861	CID	6776	2	627.806	-0.00195	-1.55551	1254.61	R.GFSSGSAVVSGGSR.R	Contaminant_K22E_HUMAN	sp|P35908 Keratin, type II cytoskeletal 2 epidermal (Cytokeratin-2e) (K2e) (CK 2e) - Homo sapiens (Human).	2	160	148	3.56122e-16	1	4.23642e-09	0	0	0
1197536	429279	EMSL_48096_Kistler_FASP_001_Run1_15May15_Lynx_15-01-23	EMSL_48096_Kistler_FASP_001	TAO + RFP, Rep1	2.11497e-13	930	6866	CID	6782	2	510.755	-0.001218	-1.195	1020.5	K.APILSDSSCK.S	Contaminant_TRYP_BOVIN	TRYPSINOGEN. (sp|P00760|TRYP_BOVIN, gi|136425)	2	110	110	2.11497e-13	1	2.51156e-06	0	0	0
1197536	429279	EMSL_48096_Kistler_FASP_001_Run1_15May15_Lynx_15-01-23	EMSL_48096_Kistler_FASP_001	TAO + RFP, Rep1	2.22346e-16	407	6870	CID	6785	2	631.801	-0.002316	-1.83549	1262.6	R.SLLEGEGSSGGGGR.G	Contaminant_K1C10_HUMAN	sp|P13645 Keratin, type I cytoskeletal 10 (Cytokeratin-10) (CK-10) (Keratin-10) (K10) - Homo sapiens (Human).	2	179	179	2.22346e-16	1	2.64503e-09	0	0	0
1197536	429279	EMSL_48096_Kistler_FASP_001_Run1_15May15_Lynx_15-01-23	EMSL_48096_Kistler_FASP_001	TAO + RFP, Rep1	7.00515e-11	1578	6913	CID	6848	1	1090.53	-0.001829	-1.67905	1090.53	K.VTMQNLNDR.L	Contaminant_K1C10_HUMAN	sp|P13645 Keratin, type I cytoskeletal 10 (Cytokeratin-10) (CK-10) (Keratin-10) (K10) - Homo sapiens (Human).	2	77	60	7.00515e-11	1	0.000831058	0.00437227	0	0
1197536	429279	EMSL_48096_Kistler_FASP_001_Run1_15May15_Lynx_15-01-23	EMSL_48096_Kistler_FASP_001	TAO + RFP, Rep1	3.98812e-24	46	6917	CID	6853	2	1192.48	-0.006098	-2.55917	2383.95	R.GGGGGGYGSGGSSYGSGGGSYGSGGGGGGGR.G	Contaminant_K2C1_HUMAN	sp|P04264 Keratin, type II cytoskeletal 1 (Cytokeratin-1) (CK-1) (Keratin-1) (K1) (67 kDa cytokeratin) (Hair alpha protein) - Homo sapiens (Human).	2	292	270	3.98812e-24	1	4.74968e-17	0	0	0
1197536	429279	EMSL_48096_Kistler_FASP_001_Run1_15May15_Lynx_15-01-23	EMSL_48096_Kistler_FASP_001	TAO + RFP, Rep1	8.75939e-11	1603	6925	CID	6863	2	517.261	-0.000975	-0.943973	1033.52	R.TLLEGEESR.M	Contaminant_K2C1_HUMAN	sp|P04264 Keratin, type II cytoskeletal 1 (Cytokeratin-1) (CK-1) (Keratin-1) (K1) (67 kDa cytokeratin) (Hair alpha protein) - Homo sapiens (Human).	2	113	111	8.75939e-11	1	0.00103917	0.00437227	0	0
1197536	429279	EMSL_48096_Kistler_FASP_001_Run1_15May15_Lynx_15-01-23	EMSL_48096_Kistler_FASP_001	TAO + RFP, Rep1	6.48438e-21	115	6929	CID	6867	3	1104.77	-0.007318	-2.20987	3312.31	R.GSYGSGGSSYGSGGGSYGSGGGGGGHGSYGSGSSSGGYR.G	Contaminant_K2C1_HUMAN	sp|P04264 Keratin, type II cytoskeletal 1 (Cytokeratin-1) (CK-1) (Keratin-1) (K1) (67 kDa cytokeratin) (Hair alpha protein) - Homo sapiens (Human).	2	211	128	6.48438e-21	1	7.72337e-14	0	0	0
1197536	429279	EMSL_48096_Kistler_FASP_001_Run1_15May15_Lynx_15-01-23	EMSL_48096_Kistler_FASP_001	TAO + RFP, Rep1	9.55462e-12	1336	6948	CID	6886	1	1033.52	-0.001098	-1.063	1033.52	R.TLLEGEESR.M	Contaminant_K2C1_HUMAN	sp|P04264 Keratin, type II cytoskeletal 1 (Cytokeratin-1) (CK-1) (Keratin-1) (K1) (67 kDa cytokeratin) (Hair alpha protein) - Homo sapiens (Human).	2	54	54	9.55462e-12	1	0.000113352	0	0	0
1197536	429279	EMSL_48096_Kistler_FASP_001_Run1_15May15_Lynx_15-01-23	EMSL_48096_Kistler_FASP_001	TAO + RFP, Rep1	8.55779e-15	655	6965	CID	6904	2	1107.93	-0.003903	-1.76286	2214.86	R.GGSGGSHGGGSGFGGESGGSYGGGEEA.S	Contaminant_K1C9_HUMAN	sp|P35527 Keratin, type I cytoskeletal 9 (Cytokeratin-9) (CK-9) (Keratin-9) (K9) - Homo sapiens (Human).	1	225	114	8.55779e-15	1	1.01912e-07	0	0	0
1197536	429279	EMSL_48096_Kistler_FASP_001_Run1_15May15_Lynx_15-01-23	EMSL_48096_Kistler_FASP_001	TAO + RFP, Rep1	2.39223e-25	29	6968	CID	6907	3	1104.77	-0.004756	-1.43641	3312.31	R.GSYGSGGSSYGSGGGSYGSGGGGGGHGSYGSGSSSGGYR.G	Contaminant_K2C1_HUMAN	sp|P04264 Keratin, type II cytoskeletal 1 (Cytokeratin-1) (CK-1) (Keratin-1) (K1) (67 kDa cytokeratin) (Hair alpha protein) - Homo sapiens (Human).	2	223	157	2.39223e-25	1	2.84932e-18	0	0	0
1197536	429279	EMSL_48096_Kistler_FASP_001_Run1_15May15_Lynx_15-01-23	EMSL_48096_Kistler_FASP_001	TAO + RFP, Rep1	4.28012e-27	12	6969	CID	6908	3	1104.77	-0.004756	-1.43641	3312.31	R.GSYGSGGSSYGSGGGSYGSGGGGGGHGSYGSGSSSGGYR.G	Contaminant_K2C1_HUMAN	sp|P04264 Keratin, type II cytoskeletal 1 (Cytokeratin-1) (CK-1) (Keratin-1) (K1) (67 kDa cytokeratin) (Hair alpha protein) - Homo sapiens (Human).	2	225	166	4.28012e-27	1	5.09794e-20	0	0	0
1197536	429279	EMSL_48096_Kistler_FASP_001_Run1_15May15_Lynx_15-01-23	EMSL_48096_Kistler_FASP_001	TAO + RFP, Rep1	2.43025e-14	735	6972	CID	6912	3	795.32	-0.005669	-2.37902	2383.95	R.GGGGGGYGSGGSSYGSGGGSYGSGGGGGGGR.G	Contaminant_K2C1_HUMAN	sp|P04264 Keratin, type II cytoskeletal 1 (Cytokeratin-1) (CK-1) (Keratin-1) (K1) (67 kDa cytokeratin) (Hair alpha protein) - Homo sapiens (Human).	2	173	99	2.43025e-14	1	2.89433e-07	0	0	0
1197536	429279	EMSL_48096_Kistler_FASP_001_Run1_15May15_Lynx_15-01-23	EMSL_48096_Kistler_FASP_001	TAO + RFP, Rep1	2.88888e-11	1475	7024	CID	6976	1	917.435	-0.020666	-22.5749	916.452	K.SIVHPSYN.S	Contaminant_TRYP_BOVIN	TRYPSINOGEN. (sp|P00760|TRYP_BOVIN, gi|136425)	1	60	57	2.88888e-11	1	0.000342166	0.00270636	0	1
1197536	429279	EMSL_48096_Kistler_FASP_001_Run1_15May15_Lynx_15-01-23	EMSL_48096_Kistler_FASP_001	TAO + RFP, Rep1	2.25036e-20	142	7081	CID	7035	3	1104.77	-0.005854	-1.7679	3312.31	R.GSYGSGGSSYGSGGGSYGSGGGGGGHGSYGSGSSSGGYR.G	Contaminant_K2C1_HUMAN	sp|P04264 Keratin, type II cytoskeletal 1 (Cytokeratin-1) (CK-1) (Keratin-1) (K1) (67 kDa cytokeratin) (Hair alpha protein) - Homo sapiens (Human).	2	164	97	2.25036e-20	1	2.68034e-13	0	0	0
1197536	429279	EMSL_48096_Kistler_FASP_001_Run1_15May15_Lynx_15-01-23	EMSL_48096_Kistler_FASP_001	TAO + RFP, Rep1	1.93107e-21	94	7100	CID	7056	3	1075.1	-0.003659	-1.13543	3223.28	R.GGSGGSHGGGSGFGGESGGSYGGGEEASGSGGGYGGGSGK.S	Contaminant_K1C9_HUMAN	sp|P35527 Keratin, type I cytoskeletal 9 (Cytokeratin-9) (CK-9) (Keratin-9) (K9) - Homo sapiens (Human).	2	230	155	1.93107e-21	1	2.30007e-14	0	0	0
1197536	429279	EMSL_48096_Kistler_FASP_001_Run1_15May15_Lynx_15-01-23	EMSL_48096_Kistler_FASP_001	TAO + RFP, Rep1	5.15073e-26	21	7102	CID	7058	3	1075.1	-0.003659	-1.13543	3223.28	R.GGSGGSHGGGSGFGGESGGSYGGGEEASGSGGGYGGGSGK.S	Contaminant_K1C9_HUMAN	sp|P35527 Keratin, type I cytoskeletal 9 (Cytokeratin-9) (CK-9) (Keratin-9) (K9) - Homo sapiens (Human).	2	248	186	5.15073e-26	1	6.13496e-19	0	0	0
1197536	429279	EMSL_48096_Kistler_FASP_001_Run1_15May15_Lynx_15-01-23	EMSL_48096_Kistler_FASP_001	TAO + RFP, Rep1	3.66051e-16	438	7146	CID	7102	2	627.807	-0.001097	-0.874976	1254.61	R.GFSSGSAVVSGGSR.R	Contaminant_K22E_HUMAN	sp|P35908 Keratin, type II cytoskeletal 2 epidermal (Cytokeratin-2e) (K2e) (CK 2e) - Homo sapiens (Human).	2	124	120	3.66051e-16	1	4.35455e-09	0	0	0
1197536	429279	EMSL_48096_Kistler_FASP_001_Run1_15May15_Lynx_15-01-23	EMSL_48096_Kistler_FASP_001	TAO + RFP, Rep1	1.58408e-12	1137	7155	CID	7110	2	510.755	-0.000731	-0.716999	1020.5	K.APILSDSSCK.S	Contaminant_TRYP_BOVIN	TRYPSINOGEN. (sp|P00760|TRYP_BOVIN, gi|136425)	2	120	115	1.58408e-12	1	1.88112e-05	0	0	0
1197536	429279	EMSL_48096_Kistler_FASP_001_Run1_15May15_Lynx_15-01-23	EMSL_48096_Kistler_FASP_001	TAO + RFP, Rep1	3.17251e-14	753	7169	CID	7123	2	631.802	-0.000853	-0.676234	1262.6	R.SLLEGEGSSGGGGR.G	Contaminant_K1C10_HUMAN	sp|P13645 Keratin, type I cytoskeletal 10 (Cytokeratin-10) (CK-10) (Keratin-10) (K10) - Homo sapiens (Human).	2	134	123	3.17251e-14	1	3.77402e-07	0	0	0
1197536	429279	EMSL_48096_Kistler_FASP_001_Run1_15May15_Lynx_15-01-23	EMSL_48096_Kistler_FASP_001	TAO + RFP, Rep1	2.11497e-13	931	7208	CID	7164	1	1020.5	-0.000671	-0.657898	1020.5	K.APILSDSSCK.S	Contaminant_TRYP_BOVIN	TRYPSINOGEN. (sp|P00760|TRYP_BOVIN, gi|136425)	2	78	78	2.11497e-13	1	2.51156e-06	0	0	0
1197536	429279	EMSL_48096_Kistler_FASP_001_Run1_15May15_Lynx_15-01-23	EMSL_48096_Kistler_FASP_001	TAO + RFP, Rep1	8.82485e-11	1605	7211	CID	7166	2	517.261	-0.001096	-1.06197	1033.52	R.TLLEGEESR.M	Contaminant_K2C1_HUMAN	sp|P04264 Keratin, type II cytoskeletal 1 (Cytokeratin-1) (CK-1) (Keratin-1) (K1) (67 kDa cytokeratin) (Hair alpha protein) - Homo sapiens (Human).	2	134	132	8.82485e-11	1	0.00104694	0.00437227	0	0
1197536	429279	EMSL_48096_Kistler_FASP_001_Run1_15May15_Lynx_15-01-23	EMSL_48096_Kistler_FASP_001	TAO + RFP, Rep1	3.93028e-12	1237	7221	CID	7176	2	545.769	-0.001218	-1.11833	1090.53	K.VTMQNLNDR.L	Contaminant_K1C10_HUMAN	sp|P13645 Keratin, type I cytoskeletal 10 (Cytokeratin-10) (CK-10) (Keratin-10) (K10) - Homo sapiens (Human).	2	163	139	3.93028e-12	1	4.6627e-05	0	0	0
1197536	429279	EMSL_48096_Kistler_FASP_001_Run1_15May15_Lynx_15-01-23	EMSL_48096_Kistler_FASP_001	TAO + RFP, Rep1	1.11842e-21	88	7227	CID	7183	2	1192.48	-0.003415	-1.43314	2383.95	R.GGGGGGYGSGGSSYGSGGGSYGSGGGGGGGR.G	Contaminant_K2C1_HUMAN	sp|P04264 Keratin, type II cytoskeletal 1 (Cytokeratin-1) (CK-1) (Keratin-1) (K1) (67 kDa cytokeratin) (Hair alpha protein) - Homo sapiens (Human).	2	270	221	1.11842e-21	1	1.33199e-14	0	0	0
1197536	429279	EMSL_48096_Kistler_FASP_001_Run1_15May15_Lynx_15-01-23	EMSL_48096_Kistler_FASP_001	TAO + RFP, Rep1	1.14047e-24	39	7229	CID	7185	2	896.366	-0.001951	-1.08947	1791.73	R.GGSGGSYGGGGSGGGYGGGSGSR.G	Contaminant_K1C9_HUMAN	sp|P35527 Keratin, type I cytoskeletal 9 (Cytokeratin-9) (CK-9) (Keratin-9) (K9) - Homo sapiens (Human).	2	213	208	1.14047e-24	1	1.35798e-17	0	0	0
1197536	429279	EMSL_48096_Kistler_FASP_001_Run1_15May15_Lynx_15-01-23	EMSL_48096_Kistler_FASP_001	TAO + RFP, Rep1	9.55462e-12	1337	7234	CID	7190	1	1033.52	-0.000732	-0.70867	1033.52	R.TLLEGEESR.M	Contaminant_K2C1_HUMAN	sp|P04264 Keratin, type II cytoskeletal 1 (Cytokeratin-1) (CK-1) (Keratin-1) (K1) (67 kDa cytokeratin) (Hair alpha protein) - Homo sapiens (Human).	2	50	50	9.55462e-12	1	0.000113352	0	0	0
1197536	429279	EMSL_48096_Kistler_FASP_001_Run1_15May15_Lynx_15-01-23	EMSL_48096_Kistler_FASP_001	TAO + RFP, Rep1	6.92243e-27	15	7254	CID	7213	3	1104.77	-0.003659	-1.10493	3312.31	R.GSYGSGGSSYGSGGGSYGSGGGGGGHGSYGSGSSSGGYR.G	Contaminant_K2C1_HUMAN	sp|P04264 Keratin, type II cytoskeletal 1 (Cytokeratin-1) (CK-1) (Keratin-1) (K1) (67 kDa cytokeratin) (Hair alpha protein) - Homo sapiens (Human).	2	249	181	6.92243e-27	1	8.24513e-20	0	0	0
1197536	429279	EMSL_48096_Kistler_FASP_001_Run1_15May15_Lynx_15-01-23	EMSL_48096_Kistler_FASP_001	TAO + RFP, Rep1	2.71967e-20	148	7279	CID	7239	3	795.322	-0.00128	-0.537199	2383.95	R.GGGGGGYGSGGSSYGSGGGSYGSGGGGGGGR.G	Contaminant_K2C1_HUMAN	sp|P04264 Keratin, type II cytoskeletal 1 (Cytokeratin-1) (CK-1) (Keratin-1) (K1) (67 kDa cytokeratin) (Hair alpha protein) - Homo sapiens (Human).	2	211	158	2.71967e-20	1	3.23901e-13	0	0	0
1197536	429279	EMSL_48096_Kistler_FASP_001_Run1_15May15_Lynx_15-01-23	EMSL_48096_Kistler_FASP_001	TAO + RFP, Rep1	4.01827e-11	1520	7318	CID	7282	2	476.235	-0.000914	-0.961212	951.464	S.SLGGGFGGGSR.G	Contaminant_K1C9_HUMAN	sp|P35527 Keratin, type I cytoskeletal 9 (Cytokeratin-9) (CK-9) (Keratin-9) (K9) - Homo sapiens (Human).	1	92	79	4.01827e-11	1	0.000477493	0.00437227	0.0154185	0
1197536	429279	EMSL_48096_Kistler_FASP_001_Run1_15May15_Lynx_15-01-23	EMSL_48096_Kistler_FASP_001	TAO + RFP, Rep1	6.65288e-14	813	7338	CID	7300	2	632.329	-0.002681	-2.12353	1263.65	R.ILSQGLSDSSTR.A	FGSG_11655T0	| FGSG_11655 | Fusarium graminearum PH-1 hypothetical protein (409 aa)	2	136	121	6.65288e-14	1	7.9094e-07	0	0	0
1197536	429279	EMSL_48096_Kistler_FASP_001_Run1_15May15_Lynx_15-01-23	EMSL_48096_Kistler_FASP_001	TAO + RFP, Rep1	1.0735e-27	8	7364	CID	7324	3	1104.77	-0.006952	-2.09938	3312.31	R.GSYGSGGSSYGSGGGSYGSGGGGGGHGSYGSGSSSGGYR.G	Contaminant_K2C1_HUMAN	sp|P04264 Keratin, type II cytoskeletal 1 (Cytokeratin-1) (CK-1) (Keratin-1) (K1) (67 kDa cytokeratin) (Hair alpha protein) - Homo sapiens (Human).	2	230	167	1.0735e-27	1	1.27862e-20	0	0	0
1197536	429279	EMSL_48096_Kistler_FASP_001_Run1_15May15_Lynx_15-01-23	EMSL_48096_Kistler_FASP_001	TAO + RFP, Rep1	1.77275e-14	710	7383	CID	7343	3	614.295	-0.003108	-1.68908	1840.87	R.MVAEAEKYAEEDKATR.E	FGSG_09471T0	| FGSG_09471 | Fusarium graminearum PH-1 glucose-regulated protein (664 aa)	2	139	102	1.77275e-14	1	2.10965e-07	0	0	0
1197536	429279	EMSL_48096_Kistler_FASP_001_Run1_15May15_Lynx_15-01-23	EMSL_48096_Kistler_FASP_001	TAO + RFP, Rep1	1.09181e-21	87	7398	CID	7357	3	1075.1	-0.008781	-2.72504	3223.28	R.GGSGGSHGGGSGFGGESGGSYGGGEEASGSGGGYGGGSGK.S	Contaminant_K1C9_HUMAN	sp|P35527 Keratin, type I cytoskeletal 9 (Cytokeratin-9) (CK-9) (Keratin-9) (K9) - Homo sapiens (Human).	2	223	147	1.09181e-21	1	1.30043e-14	0	0	0
1197536	429279	EMSL_48096_Kistler_FASP_001_Run1_15May15_Lynx_15-01-23	EMSL_48096_Kistler_FASP_001	TAO + RFP, Rep1	2.4487e-16	411	7417	CID	7378	2	859.934	-0.005731	-3.33589	1718.87	N.VSVSVSTSHTTISGGGSR.G	Contaminant_K2C1_HUMAN	sp|P04264 Keratin, type II cytoskeletal 1 (Cytokeratin-1) (CK-1) (Keratin-1) (K1) (67 kDa cytokeratin) (Hair alpha protein) - Homo sapiens (Human).	1	173	140	2.4487e-16	1	2.91478e-09	0	0	0
1197536	429279	EMSL_48096_Kistler_FASP_001_Run1_15May15_Lynx_15-01-23	EMSL_48096_Kistler_FASP_001	TAO + RFP, Rep1	6.72734e-12	1292	7452	CID	7415	2	510.754	-0.002254	-2.21075	1020.5	K.APILSDSSCK.S	Contaminant_TRYP_BOVIN	TRYPSINOGEN. (sp|P00760|TRYP_BOVIN, gi|136425)	2	115	103	6.72734e-12	1	7.98881e-05	0	0	0
1197536	429279	EMSL_48096_Kistler_FASP_001_Run1_15May15_Lynx_15-01-23	EMSL_48096_Kistler_FASP_001	TAO + RFP, Rep1	1.85021e-11	1422	7485	CID	7449	1	993.498	-0.001829	-1.84303	993.5	K.YENEVALR.Q	Contaminant_K1C10_HUMAN	sp|P13645 Keratin, type I cytoskeletal 10 (Cytokeratin-10) (CK-10) (Keratin-10) (K10) - Homo sapiens (Human).	2	62	62	1.85021e-11	1	0.000219143	0.00138696	0.00490196	0
1197536	429279	EMSL_48096_Kistler_FASP_001_Run1_15May15_Lynx_15-01-23	EMSL_48096_Kistler_FASP_001	TAO + RFP, Rep1	6.72335e-11	1571	7507	CID	7471	2	518.732	-0.029547	-28.5067	1037.49	K.SAYPGQITSN.M	Contaminant_TRYP_BOVIN	TRYPSINOGEN. (sp|P00760|TRYP_BOVIN, gi|136425)	1	80	65	6.72335e-11	1	0.000798407	0.00437227	0	-1
1197536	429279	EMSL_48096_Kistler_FASP_001_Run1_15May15_Lynx_15-01-23	EMSL_48096_Kistler_FASP_001	TAO + RFP, Rep1	1.98848e-11	1430	7533	CID	7502	4	554.538	-0.005118	-2.31136	2215.14	R.IKEADKETYVEQHEVAVAR.Y	gi|187373121|gb|ACD03281.1|	monomeric red fluorescent protein TagRFP-T [synthetic construct]	2	131	79	1.98848e-11	1	0.000236718	0.00138696	0	0
1197536	429279	EMSL_48096_Kistler_FASP_001_Run1_15May15_Lynx_15-01-23	EMSL_48096_Kistler_FASP_001	TAO + RFP, Rep1	1.54939e-11	1402	7534	CID	7503	2	628.306	-0.005178	-4.13016	1254.61	R.GFSSGSAVVSGGSR.R	Contaminant_K22E_HUMAN	sp|P35908 Keratin, type II cytoskeletal 2 epidermal (Cytokeratin-2e) (K2e) (CK 2e) - Homo sapiens (Human).	2	105	81	1.54939e-11	1	0.000184315	0.000708717	0	1
1197536	429279	EMSL_48096_Kistler_FASP_001_Run1_15May15_Lynx_15-01-23	EMSL_48096_Kistler_FASP_001	TAO + RFP, Rep1	9.76014e-17	363	7544	CID	7516	2	896.365	-0.004024	-2.24702	1791.73	R.GGSGGSYGGGGSGGGYGGGSGSR.G	Contaminant_K1C9_HUMAN	sp|P35527 Keratin, type I cytoskeletal 9 (Cytokeratin-9) (CK-9) (Keratin-9) (K9) - Homo sapiens (Human).	2	161	120	9.76014e-17	1	1.16216e-09	0	0	0
1197536	429279	EMSL_48096_Kistler_FASP_001_Run1_15May15_Lynx_15-01-23	EMSL_48096_Kistler_FASP_001	TAO + RFP, Rep1	4.57057e-25	32	7546	CID	7518	2	1192.48	-0.006586	-2.7639	2383.95	R.GGGGGGYGSGGSSYGSGGGSYGSGGGGGGGR.G	Contaminant_K2C1_HUMAN	sp|P04264 Keratin, type II cytoskeletal 1 (Cytokeratin-1) (CK-1) (Keratin-1) (K1) (67 kDa cytokeratin) (Hair alpha protein) - Homo sapiens (Human).	2	314	298	4.57057e-25	1	5.44336e-18	0	0	0
1197536	429279	EMSL_48096_Kistler_FASP_001_Run1_15May15_Lynx_15-01-23	EMSL_48096_Kistler_FASP_001	TAO + RFP, Rep1	7.1737e-20	161	7576	CID	7554	3	739.049	-0.002926	-1.32138	2215.14	R.IKEADKETYVEQHEVAVAR.Y	gi|187373121|gb|ACD03281.1|	monomeric red fluorescent protein TagRFP-T [synthetic construct]	2	216	195	7.1737e-20	1	8.53989e-13	0	0	0
1197536	429279	EMSL_48096_Kistler_FASP_001_Run1_15May15_Lynx_15-01-23	EMSL_48096_Kistler_FASP_001	TAO + RFP, Rep1	3.76795e-11	1513	7608	CID	7594	2	640.299	-0.001219	-0.953229	1279.59	K.LNAADYNDVER.F	FGSG_04826T0	| FGSG_04826 | Fusarium graminearum PH-1 L-xylulose reductase (267 aa)	2	92	68	3.76795e-11	1	0.000447747	0.00437227	0.0154185	0
1197536	429279	EMSL_48096_Kistler_FASP_001_Run1_15May15_Lynx_15-01-23	EMSL_48096_Kistler_FASP_001	TAO + RFP, Rep1	1.23069e-17	287	7613	CID	7600	3	795.99	-0.002617	-1.09822	2383.95	R.GGGGGGYGSGGSSYGSGGGSYGSGGGGGGGR.G	Contaminant_K2C1_HUMAN	sp|P04264 Keratin, type II cytoskeletal 1 (Cytokeratin-1) (CK-1) (Keratin-1) (K1) (67 kDa cytokeratin) (Hair alpha protein) - Homo sapiens (Human).	2	205	135	1.23069e-17	1	1.46569e-10	0	0	2
1197536	429279	EMSL_48096_Kistler_FASP_001_Run1_15May15_Lynx_15-01-23	EMSL_48096_Kistler_FASP_001	TAO + RFP, Rep1	1.54738e-14	704	7637	CID	7624	2	611.31	-0.002194	-1.79718	1221.61	R.TAGAIQEAVM*SK.I	FGSG_09362T0	| FGSG_09362 | Fusarium graminearum PH-1 hypothetical protein (525 aa)	2	82	78	1.54738e-14	1	1.83963e-07	0	0	0
1197536	429279	EMSL_48096_Kistler_FASP_001_Run1_15May15_Lynx_15-01-23	EMSL_48096_Kistler_FASP_001	TAO + RFP, Rep1	2.10366e-23	52	7647	CID	7633	3	1104.77	-0.005854	-1.7679	3312.31	R.GSYGSGGSSYGSGGGSYGSGGGGGGHGSYGSGSSSGGYR.G	Contaminant_K2C1_HUMAN	sp|P04264 Keratin, type II cytoskeletal 1 (Cytokeratin-1) (CK-1) (Keratin-1) (K1) (67 kDa cytokeratin) (Hair alpha protein) - Homo sapiens (Human).	2	215	131	2.10366e-23	1	2.50562e-16	0	0	0
1197536	429279	EMSL_48096_Kistler_FASP_001_Run1_15May15_Lynx_15-01-23	EMSL_48096_Kistler_FASP_001	TAO + RFP, Rep1	6.32435e-23	61	7675	CID	7662	3	1104.77	-0.003293	-0.994441	3312.31	R.GSYGSGGSSYGSGGGSYGSGGGGGGHGSYGSGSSSGGYR.G	Contaminant_K2C1_HUMAN	sp|P04264 Keratin, type II cytoskeletal 1 (Cytokeratin-1) (CK-1) (Keratin-1) (K1) (67 kDa cytokeratin) (Hair alpha protein) - Homo sapiens (Human).	2	227	145	6.32435e-23	1	7.53277e-16	0	0	0
1197536	429279	EMSL_48096_Kistler_FASP_001_Run1_15May15_Lynx_15-01-23	EMSL_48096_Kistler_FASP_001	TAO + RFP, Rep1	7.01922e-22	84	7695	CID	7685	3	1075.1	-0.003293	-1.02189	3223.28	R.GGSGGSHGGGSGFGGESGGSYGGGEEASGSGGGYGGGSGK.S	Contaminant_K1C9_HUMAN	sp|P35527 Keratin, type I cytoskeletal 9 (Cytokeratin-9) (CK-9) (Keratin-9) (K9) - Homo sapiens (Human).	2	220	160	7.01922e-22	1	8.36047e-15	0	0	0
1197536	429279	EMSL_48096_Kistler_FASP_001_Run1_15May15_Lynx_15-01-23	EMSL_48096_Kistler_FASP_001	TAO + RFP, Rep1	7.42875e-13	1055	7696	CID	7686	3	440.865	-0.001187	-0.899885	1320.58	R.HGGGGGGFGGGGFGSR.S	Contaminant_K22E_HUMAN	sp|P35908 Keratin, type II cytoskeletal 2 epidermal (Cytokeratin-2e) (K2e) (CK 2e) - Homo sapiens (Human).	2	168	129	7.42875e-13	1	8.84057e-06	0	0	0
1197536	429279	EMSL_48096_Kistler_FASP_001_Run1_15May15_Lynx_15-01-23	EMSL_48096_Kistler_FASP_001	TAO + RFP, Rep1	1.29954e-19	177	7698	CID	7688	2	660.794	-0.001341	-1.01603	1320.58	R.HGGGGGGFGGGGFGSR.S	Contaminant_K22E_HUMAN	sp|P35908 Keratin, type II cytoskeletal 2 epidermal (Cytokeratin-2e) (K2e) (CK 2e) - Homo sapiens (Human).	2	142	140	1.29954e-19	1	1.54651e-12	0	0	0
1197536	429279	EMSL_48096_Kistler_FASP_001_Run1_15May15_Lynx_15-01-23	EMSL_48096_Kistler_FASP_001	TAO + RFP, Rep1	3.69696e-12	1231	7724	CID	7717	2	583.295	-0.001097	-0.941746	1165.58	R.LENEIQTYR.S	Contaminant_K1C10_HUMAN	sp|P13645 Keratin, type I cytoskeletal 10 (Cytokeratin-10) (CK-10) (Keratin-10) (K10) - Homo sapiens (Human).	2	112	106	3.69696e-12	1	4.3859e-05	0	0	0
1197536	429279	EMSL_48096_Kistler_FASP_001_Run1_15May15_Lynx_15-01-23	EMSL_48096_Kistler_FASP_001	TAO + RFP, Rep1	5.94476e-21	112	7735	CID	7729	1	1320.58	-0.003171	-2.40335	1320.58	R.HGGGGGGFGGGGFGSR.S	Contaminant_K22E_HUMAN	sp|P35908 Keratin, type II cytoskeletal 2 epidermal (Cytokeratin-2e) (K2e) (CK 2e) - Homo sapiens (Human).	2	95	95	5.94476e-21	1	7.07454e-14	0	0	0
1197536	429279	EMSL_48096_Kistler_FASP_001_Run1_15May15_Lynx_15-01-23	EMSL_48096_Kistler_FASP_001	TAO + RFP, Rep1	7.25623e-11	1582	7780	CID	7780	1	1038.47	-0.0214	-20.6472	1037.49	K.SAYPGQITSN.M	Contaminant_TRYP_BOVIN	TRYPSINOGEN. (sp|P00760|TRYP_BOVIN, gi|136425)	1	47	35	7.25623e-11	1	0.000861688	0.00437227	0	1
1197536	429279	EMSL_48096_Kistler_FASP_001_Run1_15May15_Lynx_15-01-23	EMSL_48096_Kistler_FASP_001	TAO + RFP, Rep1	3.98946e-12	1239	7784	CID	7783	2	583.278	-0.035705	-30.659	1165.58	R.LENEIQTYR.S	Contaminant_K1C10_HUMAN	sp|P13645 Keratin, type I cytoskeletal 10 (Cytokeratin-10) (CK-10) (Keratin-10) (K10) - Homo sapiens (Human).	2	67	67	3.98946e-12	1	4.73291e-05	0	0	0
1197536	429279	EMSL_48096_Kistler_FASP_001_Run1_15May15_Lynx_15-01-23	EMSL_48096_Kistler_FASP_001	TAO + RFP, Rep1	9.14353e-13	1077	7859	CID	7867	2	542.752	-0.00195	-1.79928	1084.5	K.DVDNAYM*IK.V	Contaminant_K22E_HUMAN	sp|P35908 Keratin, type II cytoskeletal 2 epidermal (Cytokeratin-2e) (K2e) (CK 2e) - Homo sapiens (Human).	2	140	140	9.14353e-13	1	1.08475e-05	0	0	0
1197536	429279	EMSL_48096_Kistler_FASP_001_Run1_15May15_Lynx_15-01-23	EMSL_48096_Kistler_FASP_001	TAO + RFP, Rep1	3.41208e-11	1498	7863	CID	7872	2	510.754	-0.001584	-1.5535	1020.5	K.APILSDSSCK.S	Contaminant_TRYP_BOVIN	TRYPSINOGEN. (sp|P00760|TRYP_BOVIN, gi|136425)	2	105	87	3.41208e-11	1	0.000405189	0.00437227	0	0
1197536	429279	EMSL_48096_Kistler_FASP_001_Run1_15May15_Lynx_15-01-23	EMSL_48096_Kistler_FASP_001	TAO + RFP, Rep1	3.77613e-23	53	7865	CID	7874	2	1192.48	-0.003171	-1.33077	2383.95	R.GGGGGGYGSGGSSYGSGGGSYGSGGGGGGGR.G	Contaminant_K2C1_HUMAN	sp|P04264 Keratin, type II cytoskeletal 1 (Cytokeratin-1) (CK-1) (Keratin-1) (K1) (67 kDa cytokeratin) (Hair alpha protein) - Homo sapiens (Human).	2	302	271	3.77613e-23	1	4.49721e-16	0	0	0
1197536	429279	EMSL_48096_Kistler_FASP_001_Run1_15May15_Lynx_15-01-23	EMSL_48096_Kistler_FASP_001	TAO + RFP, Rep1	5.36894e-28	6	7939	CID	7949	3	1104.77	-0.003659	-1.10493	3312.31	R.GSYGSGGSSYGSGGGSYGSGGGGGGHGSYGSGSSSGGYR.G	Contaminant_K2C1_HUMAN	sp|P04264 Keratin, type II cytoskeletal 1 (Cytokeratin-1) (CK-1) (Keratin-1) (K1) (67 kDa cytokeratin) (Hair alpha protein) - Homo sapiens (Human).	2	243	183	5.36894e-28	1	6.39481e-21	0	0	0
1197536	429279	EMSL_48096_Kistler_FASP_001_Run1_15May15_Lynx_15-01-23	EMSL_48096_Kistler_FASP_001	TAO + RFP, Rep1	8.27876e-11	1595	7974	CID	7986	2	456.72	6.1e-05	0.066819	912.432	S.FGAGGGFGSR.S	Contaminant_K2C1_HUMAN	sp|P04264 Keratin, type II cytoskeletal 1 (Cytokeratin-1) (CK-1) (Keratin-1) (K1) (67 kDa cytokeratin) (Hair alpha protein) - Homo sapiens (Human).	1	142	114	8.27876e-11	1	0.000983114	0.00437227	0.0154185	0
1197536	429279	EMSL_48096_Kistler_FASP_001_Run1_15May15_Lynx_15-01-23	EMSL_48096_Kistler_FASP_001	TAO + RFP, Rep1	3.78596e-22	76	7991	CID	8003	3	1075.1	-0.002927	-0.908347	3223.28	R.GGSGGSHGGGSGFGGESGGSYGGGEEASGSGGGYGGGSGK.S	Contaminant_K1C9_HUMAN	sp|P35527 Keratin, type I cytoskeletal 9 (Cytokeratin-9) (CK-9) (Keratin-9) (K9) - Homo sapiens (Human).	2	234	157	3.78596e-22	1	4.5094e-15	0	0	0
1197536	429279	EMSL_48096_Kistler_FASP_001_Run1_15May15_Lynx_15-01-23	EMSL_48096_Kistler_FASP_001	TAO + RFP, Rep1	6.1572e-18	267	7992	CID	8004	2	660.794	-0.002194	-1.66259	1320.58	R.HGGGGGGFGGGGFGSR.S	Contaminant_K22E_HUMAN	sp|P35908 Keratin, type II cytoskeletal 2 epidermal (Cytokeratin-2e) (K2e) (CK 2e) - Homo sapiens (Human).	2	97	95	6.1572e-18	1	7.32736e-11	0	0	0
1197536	429279	EMSL_48096_Kistler_FASP_001_Run1_15May15_Lynx_15-01-23	EMSL_48096_Kistler_FASP_001	TAO + RFP, Rep1	1.14195e-12	1101	7993	CID	8005	3	440.865	-0.001005	-0.761441	1320.58	R.HGGGGGGFGGGGFGSR.S	Contaminant_K22E_HUMAN	sp|P35908 Keratin, type II cytoskeletal 2 epidermal (Cytokeratin-2e) (K2e) (CK 2e) - Homo sapiens (Human).	2	163	123	1.14195e-12	1	1.35897e-05	0	0	0
1197536	429279	EMSL_48096_Kistler_FASP_001_Run1_15May15_Lynx_15-01-23	EMSL_48096_Kistler_FASP_001	TAO + RFP, Rep1	8.06636e-14	828	8015	CID	8027	2	658.765	-0.000975	-0.741206	1316.52	K.NM*QDMVEDYR.N	Contaminant_K2C1_HUMAN	sp|P04264 Keratin, type II cytoskeletal 1 (Cytokeratin-1) (CK-1) (Keratin-1) (K1) (67 kDa cytokeratin) (Hair alpha protein) - Homo sapiens (Human).	2	118	108	8.06636e-14	1	9.57892e-07	0	0	0
1197536	429279	EMSL_48096_Kistler_FASP_001_Run1_15May15_Lynx_15-01-23	EMSL_48096_Kistler_FASP_001	TAO + RFP, Rep1	1.48541e-14	696	8068	CID	8079	2	658.765	-0.001706	-1.29711	1316.52	K.NM*QDMVEDYR.N	Contaminant_K2C1_HUMAN	sp|P04264 Keratin, type II cytoskeletal 1 (Cytokeratin-1) (CK-1) (Keratin-1) (K1) (67 kDa cytokeratin) (Hair alpha protein) - Homo sapiens (Human).	2	163	162	1.48541e-14	1	1.76395e-07	0	0	0
1197536	429279	EMSL_48096_Kistler_FASP_001_Run1_15May15_Lynx_15-01-23	EMSL_48096_Kistler_FASP_001	TAO + RFP, Rep1	2.8099e-12	1191	8079	CID	8088	2	583.295	-0.00195	-1.67421	1165.58	R.LENEIQTYR.S	Contaminant_K1C10_HUMAN	sp|P13645 Keratin, type I cytoskeletal 10 (Cytokeratin-10) (CK-10) (Keratin-10) (K10) - Homo sapiens (Human).	2	152	152	2.8099e-12	1	3.33353e-05	0	0	0
1197536	429279	EMSL_48096_Kistler_FASP_001_Run1_15May15_Lynx_15-01-23	EMSL_48096_Kistler_FASP_001	TAO + RFP, Rep1	2.8099e-12	1192	8081	CID	8090	1	1165.58	-0.001829	-1.57093	1165.58	R.LENEIQTYR.S	Contaminant_K1C10_HUMAN	sp|P13645 Keratin, type I cytoskeletal 10 (Cytokeratin-10) (CK-10) (Keratin-10) (K10) - Homo sapiens (Human).	2	105	105	2.8099e-12	1	3.33353e-05	0	0	0
1197536	429279	EMSL_48096_Kistler_FASP_001_Run1_15May15_Lynx_15-01-23	EMSL_48096_Kistler_FASP_001	TAO + RFP, Rep1	8.17167e-11	1593	8125	CID	8131	1	1155.53	-0.001829	-1.58459	1155.54	R.DYQELM*NVK.L	Contaminant_K22E_HUMAN	sp|P35908 Keratin, type II cytoskeletal 2 epidermal (Cytokeratin-2e) (K2e) (CK 2e) - Homo sapiens (Human).	2	77	67	8.17167e-11	1	0.000969448	0.00437227	0.0154185	0
1197536	429279	EMSL_48096_Kistler_FASP_001_Run1_15May15_Lynx_15-01-23	EMSL_48096_Kistler_FASP_001	TAO + RFP, Rep1	2.31459e-19	186	8173	CID	8180	2	1191.98	-0.001039	-0.435941	2383.95	R.GGGGGGYGSGGSSYGSGGGSYGSGGGGGGGR.G	Contaminant_K2C1_HUMAN	sp|P04264 Keratin, type II cytoskeletal 1 (Cytokeratin-1) (CK-1) (Keratin-1) (K1) (67 kDa cytokeratin) (Hair alpha protein) - Homo sapiens (Human).	2	221	168	2.31459e-19	1	2.75658e-12	0	0	-1
1197536	429279	EMSL_48096_Kistler_FASP_001_Run1_15May15_Lynx_15-01-23	EMSL_48096_Kistler_FASP_001	TAO + RFP, Rep1	3.66691e-11	1507	8176	CID	8185	2	511.256	-0.000973	-0.953939	1020.5	K.APILSDSSCK.S	Contaminant_TRYP_BOVIN	TRYPSINOGEN. (sp|P00760|TRYP_BOVIN, gi|136425)	2	84	75	3.66691e-11	1	0.000435451	0.00437227	0	1
1197536	429279	EMSL_48096_Kistler_FASP_001_Run1_15May15_Lynx_15-01-23	EMSL_48096_Kistler_FASP_001	TAO + RFP, Rep1	1.23765e-12	1112	8180	CID	8189	2	598.802	-0.00195	-1.63086	1196.6	K.KDVDNAYMIK.V	Contaminant_K22E_HUMAN	sp|P35908 Keratin, type II cytoskeletal 2 epidermal (Cytokeratin-2e) (K2e) (CK 2e) - Homo sapiens (Human).	2	116	106	1.23765e-12	1	1.46973e-05	0	0	0
1197536	429279	EMSL_48096_Kistler_FASP_001_Run1_15May15_Lynx_15-01-23	EMSL_48096_Kistler_FASP_001	TAO + RFP, Rep1	4.40885e-21	106	8204	CID	8216	2	896.865	-0.009204	-5.13975	1791.73	R.GGSGGSYGGGGSGGGYGGGSGSR.G	Contaminant_K1C9_HUMAN	sp|P35527 Keratin, type I cytoskeletal 9 (Cytokeratin-9) (CK-9) (Keratin-9) (K9) - Homo sapiens (Human).	2	192	176	4.40885e-21	1	5.24969e-14	0	0	1
1197536	429279	EMSL_48096_Kistler_FASP_001_Run1_15May15_Lynx_15-01-23	EMSL_48096_Kistler_FASP_001	TAO + RFP, Rep1	1.01473e-11	1346	8217	CID	8231	2	691.884	-0.002682	-1.94074	1382.76	L.NVKVDPEIQNVK.A	Contaminant_K22E_HUMAN	sp|P35908 Keratin, type II cytoskeletal 2 epidermal (Cytokeratin-2e) (K2e) (CK 2e) - Homo sapiens (Human).	1	151	106	1.01473e-11	1	0.000120638	0	0	0
1197536	429279	EMSL_48096_Kistler_FASP_001_Run1_15May15_Lynx_15-01-23	EMSL_48096_Kistler_FASP_001	TAO + RFP, Rep1	1.16718e-12	1105	8244	CID	8260	2	566.754	0.028392	25.093	1132.47	P.SSSSSSSSSSSR.K	FGSG_07863T0	| FGSG_07863 | Fusarium graminearum PH-1 hypothetical protein (165 aa)	1	170	147	1.16718e-12	1	1.38762e-05	0	0	0
1197536	429279	EMSL_48096_Kistler_FASP_001_Run1_15May15_Lynx_15-01-23	EMSL_48096_Kistler_FASP_001	TAO + RFP, Rep1	7.23709e-24	47	8248	CID	8264	3	1104.77	-0.005854	-1.7679	3312.31	R.GSYGSGGSSYGSGGGSYGSGGGGGGHGSYGSGSSSGGYR.G	Contaminant_K2C1_HUMAN	sp|P04264 Keratin, type II cytoskeletal 1 (Cytokeratin-1) (CK-1) (Keratin-1) (K1) (67 kDa cytokeratin) (Hair alpha protein) - Homo sapiens (Human).	2	224	146	7.23709e-24	1	8.61991e-17	0	0	0
1197536	429279	EMSL_48096_Kistler_FASP_001_Run1_15May15_Lynx_15-01-23	EMSL_48096_Kistler_FASP_001	TAO + RFP, Rep1	4.40077e-18	262	8299	CID	8322	3	1075.1	-0.006586	-2.04378	3223.28	R.GGSGGSHGGGSGFGGESGGSYGGGEEASGSGGGYGGGSGK.S	Contaminant_K1C9_HUMAN	sp|P35527 Keratin, type I cytoskeletal 9 (Cytokeratin-9) (CK-9) (Keratin-9) (K9) - Homo sapiens (Human).	2	238	143	4.40077e-18	1	5.24169e-11	0	0	0
1197536	429279	EMSL_48096_Kistler_FASP_001_Run1_15May15_Lynx_15-01-23	EMSL_48096_Kistler_FASP_001	TAO + RFP, Rep1	2.59345e-11	1464	8343	CID	8367	2	490.737	-0.001218	-1.24374	980.468	R.GGEEFLSNK.S	FGSG_03535T0	| FGSG_03535 | Fusarium graminearum PH-1 trichodiene oxygenase (521 aa)	2	110	109	2.59345e-11	1	0.000307675	0.00270636	0.00950119	0
1197536	429279	EMSL_48096_Kistler_FASP_001_Run1_15May15_Lynx_15-01-23	EMSL_48096_Kistler_FASP_001	TAO + RFP, Rep1	6.26108e-11	1564	8369	CID	8394	2	919.946	-0.040483	-22.0265	1838.93	V.EHIHPNATLDPDARPR.H	FGSG_12785T0	| FGSG_12785 | Fusarium graminearum PH-1 hypothetical protein (657 aa)	1	202	96	6.26108e-11	1	0.000745097	0.00437227	0.0154185	0
1197536	429279	EMSL_48096_Kistler_FASP_001_Run1_15May15_Lynx_15-01-23	EMSL_48096_Kistler_FASP_001	TAO + RFP, Rep1	4.11391e-12	1244	8447	CID	8481	2	583.295	-0.001219	-1.04638	1165.58	R.LENEIQTYR.S	Contaminant_K1C10_HUMAN	sp|P13645 Keratin, type I cytoskeletal 10 (Cytokeratin-10) (CK-10) (Keratin-10) (K10) - Homo sapiens (Human).	2	109	106	4.11391e-12	1	4.88055e-05	0	0	0
1197536	429279	EMSL_48096_Kistler_FASP_001_Run1_15May15_Lynx_15-01-23	EMSL_48096_Kistler_FASP_001	TAO + RFP, Rep1	1.58749e-11	1404	8465	CID	8501	3	453.572	-0.020765	-15.3051	1357.72	R.QSVEADINGLRR.V	Contaminant_K1C10_HUMAN	sp|P13645 Keratin, type I cytoskeletal 10 (Cytokeratin-10) (CK-10) (Keratin-10) (K10) - Homo sapiens (Human).	2	86	66	1.58749e-11	1	0.000188731	0.000708717	0	1
1197536	429279	EMSL_48096_Kistler_FASP_001_Run1_15May15_Lynx_15-01-23	EMSL_48096_Kistler_FASP_001	TAO + RFP, Rep1	1.01008e-24	38	8469	CID	8505	2	1192.48	-0.004391	-1.8426	2383.95	R.GGGGGGYGSGGSSYGSGGGSYGSGGGGGGGR.G	Contaminant_K2C1_HUMAN	sp|P04264 Keratin, type II cytoskeletal 1 (Cytokeratin-1) (CK-1) (Keratin-1) (K1) (67 kDa cytokeratin) (Hair alpha protein) - Homo sapiens (Human).	2	281	258	1.01008e-24	1	1.20296e-17	0	0	0
1197536	429279	EMSL_48096_Kistler_FASP_001_Run1_15May15_Lynx_15-01-23	EMSL_48096_Kistler_FASP_001	TAO + RFP, Rep1	8.23675e-21	120	8501	CID	8540	2	896.366	-0.002804	-1.56611	1791.73	R.GGSGGSYGGGGSGGGYGGGSGSR.G	Contaminant_K1C9_HUMAN	sp|P35527 Keratin, type I cytoskeletal 9 (Cytokeratin-9) (CK-9) (Keratin-9) (K9) - Homo sapiens (Human).	2	179	162	8.23675e-21	1	9.80765e-14	0	0	0
1197536	429279	EMSL_48096_Kistler_FASP_001_Run1_15May15_Lynx_15-01-23	EMSL_48096_Kistler_FASP_001	TAO + RFP, Rep1	4.93162e-27	14	8542	CID	8585	3	1104.77	-0.005488	-1.6574	3312.31	R.GSYGSGGSSYGSGGGSYGSGGGGGGHGSYGSGSSSGGYR.G	Contaminant_K2C1_HUMAN	sp|P04264 Keratin, type II cytoskeletal 1 (Cytokeratin-1) (CK-1) (Keratin-1) (K1) (67 kDa cytokeratin) (Hair alpha protein) - Homo sapiens (Human).	2	226	163	4.93162e-27	1	5.87393e-20	0	0	0
1197536	429279	EMSL_48096_Kistler_FASP_001_Run1_15May15_Lynx_15-01-23	EMSL_48096_Kistler_FASP_001	TAO + RFP, Rep1	5.76148e-23	58	8544	CID	8587	3	1104.77	-0.005488	-1.6574	3312.31	R.GSYGSGGSSYGSGGGSYGSGGGGGGHGSYGSGSSSGGYR.G	Contaminant_K2C1_HUMAN	sp|P04264 Keratin, type II cytoskeletal 1 (Cytokeratin-1) (CK-1) (Keratin-1) (K1) (67 kDa cytokeratin) (Hair alpha protein) - Homo sapiens (Human).	2	235	145	5.76148e-23	1	6.86235e-16	0	0	0
1197536	429279	EMSL_48096_Kistler_FASP_001_Run1_15May15_Lynx_15-01-23	EMSL_48096_Kistler_FASP_001	TAO + RFP, Rep1	6.76974e-13	1042	8552	CID	8595	3	441.895	-0.000822	-0.621545	1323.67	R.IKFEM*EQNLR.Q	Contaminant_K1C9_HUMAN	sp|P35527 Keratin, type I cytoskeletal 9 (Cytokeratin-9) (CK-9) (Keratin-9) (K9) - Homo sapiens (Human).	2	120	113	6.76974e-13	1	8.03916e-06	0	0	0
1197536	429279	EMSL_48096_Kistler_FASP_001_Run1_15May15_Lynx_15-01-23	EMSL_48096_Kistler_FASP_001	TAO + RFP, Rep1	1.41758e-11	1395	8580	CID	8627	3	706.991	0	0	2118.96	K.SYDELSDKYAATQQTGEGR.K	FGSG_00898T0	| FGSG_00898 | Fusarium graminearum PH-1 hypothetical protein (214 aa)	2	165	78	1.41758e-11	1	0.000168755	0.000708717	0.002457	0
1197536	429279	EMSL_48096_Kistler_FASP_001_Run1_15May15_Lynx_15-01-23	EMSL_48096_Kistler_FASP_001	TAO + RFP, Rep1	6.31245e-13	1031	8583	CID	8630	3	441.895	-0.000639	-0.483424	1323.67	R.IKFEM*EQNLR.Q	Contaminant_K1C9_HUMAN	sp|P35527 Keratin, type I cytoskeletal 9 (Cytokeratin-9) (CK-9) (Keratin-9) (K9) - Homo sapiens (Human).	2	129	124	6.31245e-13	1	7.49612e-06	0	0	0
1197536	429279	EMSL_48096_Kistler_FASP_001_Run1_15May15_Lynx_15-01-23	EMSL_48096_Kistler_FASP_001	TAO + RFP, Rep1	3.32816e-24	44	8597	CID	8645	3	1075.1	-0.003293	-1.02189	3223.28	R.GGSGGSHGGGSGFGGESGGSYGGGEEASGSGGGYGGGSGK.S	Contaminant_K1C9_HUMAN	sp|P35527 Keratin, type I cytoskeletal 9 (Cytokeratin-9) (CK-9) (Keratin-9) (K9) - Homo sapiens (Human).	2	258	182	3.32816e-24	1	3.96411e-17	0	0	0
1197536	429279	EMSL_48096_Kistler_FASP_001_Run1_15May15_Lynx_15-01-23	EMSL_48096_Kistler_FASP_001	TAO + RFP, Rep1	1.77146e-13	915	8618	CID	8667	2	586.788	-0.000975	-0.832125	1172.57	K.YITNFSQGSR.Q	FGSG_03535T0	| FGSG_03535 | Fusarium graminearum PH-1 trichodiene oxygenase (521 aa)	2	144	143	1.77146e-13	1	2.10364e-06	0	0	0
1197536	429279	EMSL_48096_Kistler_FASP_001_Run1_15May15_Lynx_15-01-23	EMSL_48096_Kistler_FASP_001	TAO + RFP, Rep1	1.92778e-13	924	8644	CID	8693	2	721.39	-0.002072	-1.43833	1441.78	K.GKVEILVNDQGNR.I	FGSG_09471T0	| FGSG_09471 | Fusarium graminearum PH-1 glucose-regulated protein (664 aa)	2	95	82	1.92778e-13	1	2.29267e-06	0	0	0
1197536	429279	EMSL_48096_Kistler_FASP_001_Run1_15May15_Lynx_15-01-23	EMSL_48096_Kistler_FASP_001	TAO + RFP, Rep1	2.14782e-13	934	8647	CID	8696	1	1172.57	-0.001098	-0.936945	1172.57	K.YITNFSQGSR.Q	FGSG_03535T0	| FGSG_03535 | Fusarium graminearum PH-1 trichodiene oxygenase (521 aa)	2	65	60	2.14782e-13	1	2.55056e-06	0	0	0
1197536	429279	EMSL_48096_Kistler_FASP_001_Run1_15May15_Lynx_15-01-23	EMSL_48096_Kistler_FASP_001	TAO + RFP, Rep1	1.41477e-12	1123	8655	CID	8705	2	688.826	-0.010663	-7.75722	1375.65	R.IM*NVTGDPIDER.G	FGSG_04312T0	| FGSG_04312 | Fusarium graminearum PH-1 hypothetical protein (514 aa)	2	117	92	1.41477e-12	1	1.68197e-05	0	0	1
1197536	429279	EMSL_48096_Kistler_FASP_001_Run1_15May15_Lynx_15-01-23	EMSL_48096_Kistler_FASP_001	TAO + RFP, Rep1	2.01473e-14	716	8674	CID	8726	2	658.766	-0.000731	-0.555905	1316.52	K.NMQDM*VEDYR.N	Contaminant_K2C1_HUMAN	sp|P04264 Keratin, type II cytoskeletal 1 (Cytokeratin-1) (CK-1) (Keratin-1) (K1) (67 kDa cytokeratin) (Hair alpha protein) - Homo sapiens (Human).	2	167	161	2.01473e-14	1	2.39251e-07	0	0	0
1197536	429279	EMSL_48096_Kistler_FASP_001_Run1_15May15_Lynx_15-01-23	EMSL_48096_Kistler_FASP_001	TAO + RFP, Rep1	1.20867e-10	1644	8707	CID	8758	1	1316.52	-0.00183	-1.39082	1316.52	K.NMQDM*VEDYR.N	Contaminant_K2C1_HUMAN	sp|P04264 Keratin, type II cytoskeletal 1 (Cytokeratin-1) (CK-1) (Keratin-1) (K1) (67 kDa cytokeratin) (Hair alpha protein) - Homo sapiens (Human).	2	56	35	1.20867e-10	1	0.00143531	0.00476474	0	0
1197536	429279	EMSL_48096_Kistler_FASP_001_Run1_15May15_Lynx_15-01-23	EMSL_48096_Kistler_FASP_001	TAO + RFP, Rep1	5.09215e-12	1261	8717	CID	8768	2	662.339	-0.002316	-1.75087	1323.67	R.IKFEM*EQNLR.Q	Contaminant_K1C9_HUMAN	sp|P35527 Keratin, type I cytoskeletal 9 (Cytokeratin-9) (CK-9) (Keratin-9) (K9) - Homo sapiens (Human).	2	153	140	5.09215e-12	1	6.047e-05	0	0	0
1197536	429279	EMSL_48096_Kistler_FASP_001_Run1_15May15_Lynx_15-01-23	EMSL_48096_Kistler_FASP_001	TAO + RFP, Rep1	2.84643e-13	957	8719	CID	8770	2	577.29	-0.001706	-1.48018	1153.57	K.SSGTSYPDVLK.C	Contaminant_TRYP_BOVIN	TRYPSINOGEN. (sp|P00760|TRYP_BOVIN, gi|136425)	2	74	72	2.84643e-13	1	3.38242e-06	0	0	0
1197536	429279	EMSL_48096_Kistler_FASP_001_Run1_15May15_Lynx_15-01-23	EMSL_48096_Kistler_FASP_001	TAO + RFP, Rep1	2.8099e-12	1193	8775	CID	8835	2	583.788	-0.020044	-17.2112	1165.58	R.LENEIQTYR.S	Contaminant_K1C10_HUMAN	sp|P13645 Keratin, type I cytoskeletal 10 (Cytokeratin-10) (CK-10) (Keratin-10) (K10) - Homo sapiens (Human).	2	126	126	2.8099e-12	1	3.33353e-05	0	0	1
1197536	429279	EMSL_48096_Kistler_FASP_001_Run1_15May15_Lynx_15-01-23	EMSL_48096_Kistler_FASP_001	TAO + RFP, Rep1	1.78985e-15	555	8783	CID	8842	2	704.359	-0.000975	-0.693227	1407.71	N.VVEGNEQFISASK.S	Contaminant_TRYP_BOVIN	TRYPSINOGEN. (sp|P00760|TRYP_BOVIN, gi|136425)	1	179	166	1.78985e-15	1	2.12863e-08	0	0	0
1197536	429279	EMSL_48096_Kistler_FASP_001_Run1_15May15_Lynx_15-01-23	EMSL_48096_Kistler_FASP_001	TAO + RFP, Rep1	2.27632e-18	241	8799	CID	8859	2	896.366	-0.001951	-1.08947	1791.73	R.GGSGGSYGGGGSGGGYGGGSGSR.G	Contaminant_K1C9_HUMAN	sp|P35527 Keratin, type I cytoskeletal 9 (Cytokeratin-9) (CK-9) (Keratin-9) (K9) - Homo sapiens (Human).	2	150	123	2.27632e-18	1	2.71046e-11	0	0	0
1197536	429279	EMSL_48096_Kistler_FASP_001_Run1_15May15_Lynx_15-01-23	EMSL_48096_Kistler_FASP_001	TAO + RFP, Rep1	3.75312e-19	193	8800	CID	8860	2	1192.48	-0.001708	-0.716568	2383.95	R.GGGGGGYGSGGSSYGSGGGSYGSGGGGGGGR.G	Contaminant_K2C1_HUMAN	sp|P04264 Keratin, type II cytoskeletal 1 (Cytokeratin-1) (CK-1) (Keratin-1) (K1) (67 kDa cytokeratin) (Hair alpha protein) - Homo sapiens (Human).	2	237	174	3.75312e-19	1	4.46981e-12	0	0	0
1197536	429279	EMSL_48096_Kistler_FASP_001_Run1_15May15_Lynx_15-01-23	EMSL_48096_Kistler_FASP_001	TAO + RFP, Rep1	1.28611e-10	1651	8820	CID	8884	3	469.908	-0.000914	-0.649436	1407.71	N.VVEGNEQFISASK.S	Contaminant_TRYP_BOVIN	TRYPSINOGEN. (sp|P00760|TRYP_BOVIN, gi|136425)	1	109	75	1.28611e-10	1	0.00152955	0.00476474	0	0
1197536	429279	EMSL_48096_Kistler_FASP_001_Run1_15May15_Lynx_15-01-23	EMSL_48096_Kistler_FASP_001	TAO + RFP, Rep1	2.49767e-13	944	8830	CID	8895	1	1407.71	-0.000854	-0.607008	1407.71	N.VVEGNEQFISASK.S	Contaminant_TRYP_BOVIN	TRYPSINOGEN. (sp|P00760|TRYP_BOVIN, gi|136425)	1	116	97	2.49767e-13	1	2.97044e-06	0	0	0
1197536	429279	EMSL_48096_Kistler_FASP_001_Run1_15May15_Lynx_15-01-23	EMSL_48096_Kistler_FASP_001	TAO + RFP, Rep1	3.79792e-11	1514	8833	CID	8898	3	424.907	-9.1e-05	-0.0718218	1272.71	K.TIVSHNVAIYR.F	FGSG_06947T0	| FGSG_06947 | Fusarium graminearum PH-1 hypothetical protein (315 aa)	2	105	81	3.79792e-11	1	0.000451308	0.00437227	0.0154185	0
1197536	429279	EMSL_48096_Kistler_FASP_001_Run1_15May15_Lynx_15-01-23	EMSL_48096_Kistler_FASP_001	TAO + RFP, Rep1	1.56563e-15	546	8840	CID	8903	2	691.819	-0.019805	-14.3451	1381.65	R.ALEESNYELEGK.I	Contaminant_K1C10_HUMAN	sp|P13645 Keratin, type I cytoskeletal 10 (Cytokeratin-10) (CK-10) (Keratin-10) (K10) - Homo sapiens (Human).	2	164	164	1.56563e-15	1	1.86132e-08	0	0	1
1197536	429279	EMSL_48096_Kistler_FASP_001_Run1_15May15_Lynx_15-01-23	EMSL_48096_Kistler_FASP_001	TAO + RFP, Rep1	1.38646e-27	10	8841	CID	8904	3	1104.77	-0.006586	-1.98888	3312.31	R.GSYGSGGSSYGSGGGSYGSGGGGGGHGSYGSGSSSGGYR.G	Contaminant_K2C1_HUMAN	sp|P04264 Keratin, type II cytoskeletal 1 (Cytokeratin-1) (CK-1) (Keratin-1) (K1) (67 kDa cytokeratin) (Hair alpha protein) - Homo sapiens (Human).	2	231	173	1.38646e-27	1	1.65137e-20	0	0	0
1197536	429279	EMSL_48096_Kistler_FASP_001_Run1_15May15_Lynx_15-01-23	EMSL_48096_Kistler_FASP_001	TAO + RFP, Rep1	5.35942e-12	1268	8857	CID	8920	3	441.895	-0.000731	-0.552485	1323.67	R.IKFEM*EQNLR.Q	Contaminant_K1C9_HUMAN	sp|P35527 Keratin, type I cytoskeletal 9 (Cytokeratin-9) (CK-9) (Keratin-9) (K9) - Homo sapiens (Human).	2	132	109	5.35942e-12	1	6.36439e-05	0	0	0
1197536	429279	EMSL_48096_Kistler_FASP_001_Run1_15May15_Lynx_15-01-23	EMSL_48096_Kistler_FASP_001	TAO + RFP, Rep1	2.5653e-11	1463	8858	CID	8921	2	751.882	-0.002438	-1.62353	1502.76	R.VDSFVSAQGTPPAAR.S	FGSG_04983T0	| FGSG_04983 | Fusarium graminearum PH-1 hypothetical protein (283 aa)	2	78	46	2.5653e-11	1	0.000305232	0.00270636	0.00950119	0
1197536	429279	EMSL_48096_Kistler_FASP_001_Run1_15May15_Lynx_15-01-23	EMSL_48096_Kistler_FASP_001	TAO + RFP, Rep1	7.26494e-13	1052	8872	CID	8934	3	441.895	-0.001553	-1.17403	1323.67	R.IKFEM*EQNLR.Q	Contaminant_K1C9_HUMAN	sp|P35527 Keratin, type I cytoskeletal 9 (Cytokeratin-9) (CK-9) (Keratin-9) (K9) - Homo sapiens (Human).	2	124	116	7.26494e-13	1	8.62723e-06	0	0	0
1197536	429279	EMSL_48096_Kistler_FASP_001_Run1_15May15_Lynx_15-01-23	EMSL_48096_Kistler_FASP_001	TAO + RFP, Rep1	9.33822e-13	1081	8876	CID	8938	1	1381.65	-0.002196	-1.59032	1381.65	R.ALEESNYELEGK.I	Contaminant_K1C10_HUMAN	sp|P13645 Keratin, type I cytoskeletal 10 (Cytokeratin-10) (CK-10) (Keratin-10) (K10) - Homo sapiens (Human).	2	135	109	9.33822e-13	1	1.11019e-05	0	0	0
1197536	429279	EMSL_48096_Kistler_FASP_001_Run1_15May15_Lynx_15-01-23	EMSL_48096_Kistler_FASP_001	TAO + RFP, Rep1	3.97351e-28	5	8880	CID	8942	3	1104.77	-0.005122	-1.54691	3312.31	R.GSYGSGGSSYGSGGGSYGSGGGGGGHGSYGSGSSSGGYR.G	Contaminant_K2C1_HUMAN	sp|P04264 Keratin, type II cytoskeletal 1 (Cytokeratin-1) (CK-1) (Keratin-1) (K1) (67 kDa cytokeratin) (Hair alpha protein) - Homo sapiens (Human).	2	241	177	3.97351e-28	1	4.73274e-21	0	0	0
1197536	429279	EMSL_48096_Kistler_FASP_001_Run1_15May15_Lynx_15-01-23	EMSL_48096_Kistler_FASP_001	TAO + RFP, Rep1	4.62616e-17	330	8894	CID	8956	2	1009.44	-0.002683	-1.33021	2017.88	R.LDSELKNM*QDM*VEDYR.N	Contaminant_K2C1_HUMAN	sp|P04264 Keratin, type II cytoskeletal 1 (Cytokeratin-1) (CK-1) (Keratin-1) (K1) (67 kDa cytokeratin) (Hair alpha protein) - Homo sapiens (Human).	2	163	135	4.62616e-17	1	5.50535e-10	0	0	0
1197536	429279	EMSL_48096_Kistler_FASP_001_Run1_15May15_Lynx_15-01-23	EMSL_48096_Kistler_FASP_001	TAO + RFP, Rep1	1.33694e-11	1378	8895	CID	8957	3	673.299	-0.000914	-0.453254	2017.88	R.LDSELKNM*QDM*VEDYR.N	Contaminant_K2C1_HUMAN	sp|P04264 Keratin, type II cytoskeletal 1 (Cytokeratin-1) (CK-1) (Keratin-1) (K1) (67 kDa cytokeratin) (Hair alpha protein) - Homo sapiens (Human).	2	151	84	1.33694e-11	1	0.000159102	0.000708717	0	0
1197536	429279	EMSL_48096_Kistler_FASP_001_Run1_15May15_Lynx_15-01-23	EMSL_48096_Kistler_FASP_001	TAO + RFP, Rep1	7.65074e-12	1305	8899	CID	8961	1	1381.65	-0.00244	-1.76702	1381.65	R.ALEESNYELEGK.I	Contaminant_K1C10_HUMAN	sp|P13645 Keratin, type I cytoskeletal 10 (Cytokeratin-10) (CK-10) (Keratin-10) (K10) - Homo sapiens (Human).	2	144	115	7.65074e-12	1	9.09572e-05	0	0	0
1197536	429279	EMSL_48096_Kistler_FASP_001_Run1_15May15_Lynx_15-01-23	EMSL_48096_Kistler_FASP_001	TAO + RFP, Rep1	1.25053e-17	288	8904	CID	8965	3	1075.1	-0.011342	-3.51984	3223.28	R.GGSGGSHGGGSGFGGESGGSYGGGEEASGSGGGYGGGSGK.S	Contaminant_K1C9_HUMAN	sp|P35527 Keratin, type I cytoskeletal 9 (Cytokeratin-9) (CK-9) (Keratin-9) (K9) - Homo sapiens (Human).	2	207	117	1.25053e-17	1	1.48949e-10	0	0	0
1197536	429279	EMSL_48096_Kistler_FASP_001_Run1_15May15_Lynx_15-01-23	EMSL_48096_Kistler_FASP_001	TAO + RFP, Rep1	7.82813e-16	496	8955	CID	9019	2	691.327	-0.002072	-1.50088	1381.65	R.ALEESNYELEGK.I	Contaminant_K1C10_HUMAN	sp|P13645 Keratin, type I cytoskeletal 10 (Cytokeratin-10) (CK-10) (Keratin-10) (K10) - Homo sapiens (Human).	2	159	159	7.82813e-16	1	9.30661e-09	0	0	0
1197536	429279	EMSL_48096_Kistler_FASP_001_Run1_15May15_Lynx_15-01-23	EMSL_48096_Kistler_FASP_001	TAO + RFP, Rep1	2.05221e-14	717	8981	CID	9045	2	658.764	-0.003291	-2.50157	1316.52	K.NMQDM*VEDYR.N	Contaminant_K2C1_HUMAN	sp|P04264 Keratin, type II cytoskeletal 1 (Cytokeratin-1) (CK-1) (Keratin-1) (K1) (67 kDa cytokeratin) (Hair alpha protein) - Homo sapiens (Human).	2	184	174	2.05221e-14	1	2.43703e-07	0	0	0
1197536	429279	EMSL_48096_Kistler_FASP_001_Run1_15May15_Lynx_15-01-23	EMSL_48096_Kistler_FASP_001	TAO + RFP, Rep1	4.93284e-13	1010	9007	CID	9074	1	1234.68	-0.002195	-1.77962	1234.68	R.LKYENEVALR.Q	Contaminant_K1C10_HUMAN	sp|P13645 Keratin, type I cytoskeletal 10 (Cytokeratin-10) (CK-10) (Keratin-10) (K10) - Homo sapiens (Human).	2	120	114	4.93284e-13	1	5.85782e-06	0	0	0
1197536	429279	EMSL_48096_Kistler_FASP_001_Run1_15May15_Lynx_15-01-23	EMSL_48096_Kistler_FASP_001	TAO + RFP, Rep1	3.0717e-13	960	9017	CID	9083	2	574.29	-0.010295	-8.98655	1146.58	R.VIAEEGWNTK.A	FGSG_00071T0	| FGSG_00071 | Fusarium graminearum PH-1 hypothetical protein (513 aa)	2	100	94	3.0717e-13	1	3.64769e-06	0	0	1
1197536	429279	EMSL_48096_Kistler_FASP_001_Run1_15May15_Lynx_15-01-23	EMSL_48096_Kistler_FASP_001	TAO + RFP, Rep1	5.42509e-11	1550	9025	CID	9093	3	412.231	-0.001827	-1.48061	1234.68	R.LKYENEVALR.Q	Contaminant_K1C10_HUMAN	sp|P13645 Keratin, type I cytoskeletal 10 (Cytokeratin-10) (CK-10) (Keratin-10) (K10) - Homo sapiens (Human).	2	176	134	5.42509e-11	1	0.000644237	0.00437227	0	0
1197536	429279	EMSL_48096_Kistler_FASP_001_Run1_15May15_Lynx_15-01-23	EMSL_48096_Kistler_FASP_001	TAO + RFP, Rep1	1.55836e-12	1136	9041	CID	9114	2	826.892	0.036333	21.9967	1652.74	K.FATQADEGATDLEER.V	FGSG_06583T0	| FGSG_06583 | Fusarium graminearum PH-1 hypothetical protein (1205 aa)	2	117	80	1.55836e-12	1	1.85421e-05	0	0	0
1197536	429279	EMSL_48096_Kistler_FASP_001_Run1_15May15_Lynx_15-01-23	EMSL_48096_Kistler_FASP_001	TAO + RFP, Rep1	2.53664e-15	574	9081	CID	9171	3	673.298	-0.005119	-2.53822	2017.88	R.LDSELKNM*QDM*VEDYR.N	Contaminant_K2C1_HUMAN	sp|P04264 Keratin, type II cytoskeletal 1 (Cytokeratin-1) (CK-1) (Keratin-1) (K1) (67 kDa cytokeratin) (Hair alpha protein) - Homo sapiens (Human).	2	127	96	2.53664e-15	1	3.01872e-08	0	0	0
1197536	429279	EMSL_48096_Kistler_FASP_001_Run1_15May15_Lynx_15-01-23	EMSL_48096_Kistler_FASP_001	TAO + RFP, Rep1	4.14235e-11	1524	9098	CID	9190	3	465.248	-0.002193	-1.57426	1393.73	R.TNAENEFVTIKK.D	Contaminant_K2C1_HUMAN	sp|P04264 Keratin, type II cytoskeletal 1 (Cytokeratin-1) (CK-1) (Keratin-1) (K1) (67 kDa cytokeratin) (Hair alpha protein) - Homo sapiens (Human).	2	90	64	4.14235e-11	1	0.000492471	0.00437227	0	0
1197536	429279	EMSL_48096_Kistler_FASP_001_Run1_15May15_Lynx_15-01-23	EMSL_48096_Kistler_FASP_001	TAO + RFP, Rep1	2.15319e-22	71	9130	CID	9228	2	1192.98	-0.008962	-3.7611	2383.95	R.GGGGGGYGSGGSSYGSGGGSYGSGGGGGGGR.G	Contaminant_K2C1_HUMAN	sp|P04264 Keratin, type II cytoskeletal 1 (Cytokeratin-1) (CK-1) (Keratin-1) (K1) (67 kDa cytokeratin) (Hair alpha protein) - Homo sapiens (Human).	2	266	226	2.15319e-22	1	2.56436e-15	0	0	1
1197536	429279	EMSL_48096_Kistler_FASP_001_Run1_15May15_Lynx_15-01-23	EMSL_48096_Kistler_FASP_001	TAO + RFP, Rep1	4.61156e-21	107	9147	CID	9246	2	896.38	0.024874	13.8907	1791.73	R.GGSGGSYGGGGSGGGYGGGSGSR.G	Contaminant_K1C9_HUMAN	sp|P35527 Keratin, type I cytoskeletal 9 (Cytokeratin-9) (CK-9) (Keratin-9) (K9) - Homo sapiens (Human).	2	145	129	4.61156e-21	1	5.49107e-14	0	0	0
1197536	429279	EMSL_48096_Kistler_FASP_001_Run1_15May15_Lynx_15-01-23	EMSL_48096_Kistler_FASP_001	TAO + RFP, Rep1	1.91435e-13	922	9165	CID	9272	2	691.327	-0.001341	-0.971155	1381.65	R.ALEESNYELEGK.I	Contaminant_K1C10_HUMAN	sp|P13645 Keratin, type I cytoskeletal 10 (Cytokeratin-10) (CK-10) (Keratin-10) (K10) - Homo sapiens (Human).	2	165	146	1.91435e-13	1	2.27591e-06	0	0	0
1197536	429279	EMSL_48096_Kistler_FASP_001_Run1_15May15_Lynx_15-01-23	EMSL_48096_Kistler_FASP_001	TAO + RFP, Rep1	1.5363e-11	1401	9177	CID	9288	1	831.492	-0.001158	-1.39468	831.493	R.SLVGLGGTK.S	Contaminant_K22E_HUMAN	sp|P35908 Keratin, type II cytoskeletal 2 epidermal (Cytokeratin-2e) (K2e) (CK 2e) - Homo sapiens (Human).	2	74	73	1.5363e-11	1	0.000182259	0.000708717	0	0
1197536	429279	EMSL_48096_Kistler_FASP_001_Run1_15May15_Lynx_15-01-23	EMSL_48096_Kistler_FASP_001	TAO + RFP, Rep1	2.44073e-15	573	9208	CID	9332	2	697.369	-0.002438	-1.75044	1393.73	R.TNAENEFVTIKK.D	Contaminant_K2C1_HUMAN	sp|P04264 Keratin, type II cytoskeletal 1 (Cytokeratin-1) (CK-1) (Keratin-1) (K1) (67 kDa cytokeratin) (Hair alpha protein) - Homo sapiens (Human).	2	200	195	2.44073e-15	1	2.9017e-08	0	0	0
1197536	429279	EMSL_48096_Kistler_FASP_001_Run1_15May15_Lynx_15-01-23	EMSL_48096_Kistler_FASP_001	TAO + RFP, Rep1	2.94292e-13	959	9210	CID	9334	2	617.842	-0.002316	-1.87696	1234.68	R.LKYENEVALR.Q	Contaminant_K1C10_HUMAN	sp|P13645 Keratin, type I cytoskeletal 10 (Cytokeratin-10) (CK-10) (Keratin-10) (K10) - Homo sapiens (Human).	2	140	139	2.94292e-13	1	3.49476e-06	0	0	0
1197536	429279	EMSL_48096_Kistler_FASP_001_Run1_15May15_Lynx_15-01-23	EMSL_48096_Kistler_FASP_001	TAO + RFP, Rep1	1.00815e-11	1343	9216	CID	9340	1	831.493	-0.000853	-1.02766	831.493	R.SLVGLGGTK.S	Contaminant_K22E_HUMAN	sp|P35908 Keratin, type II cytoskeletal 2 epidermal (Cytokeratin-2e) (K2e) (CK 2e) - Homo sapiens (Human).	2	92	92	1.00815e-11	1	0.000119602	0	0	0
1197536	429279	EMSL_48096_Kistler_FASP_001_Run1_15May15_Lynx_15-01-23	EMSL_48096_Kistler_FASP_001	TAO + RFP, Rep1	1.36803e-10	1658	9217	CID	9341	2	696.334	-0.020781	-14.9537	1390.68	R.GVNFPSNGPVM*QK.K	gi|187373121|gb|ACD03281.1|	monomeric red fluorescent protein TagRFP-T [synthetic construct]	2	102	69	1.36803e-10	1	0.00162697	0.00476474	0.0168776	1
1197536	429279	EMSL_48096_Kistler_FASP_001_Run1_15May15_Lynx_15-01-23	EMSL_48096_Kistler_FASP_001	TAO + RFP, Rep1	3.57057e-19	192	9221	CID	9344	3	1075.1	-0.004756	-1.47606	3223.28	R.GGSGGSHGGGSGFGGESGGSYGGGEEASGSGGGYGGGSGK.S	Contaminant_K1C9_HUMAN	sp|P35527 Keratin, type I cytoskeletal 9 (Cytokeratin-9) (CK-9) (Keratin-9) (K9) - Homo sapiens (Human).	2	226	137	3.57057e-19	1	4.25285e-12	0	0	0
1197536	429279	EMSL_48096_Kistler_FASP_001_Run1_15May15_Lynx_15-01-23	EMSL_48096_Kistler_FASP_001	TAO + RFP, Rep1	5.19425e-17	337	9226	CID	9349	3	1075.1	-0.005122	-1.58961	3223.28	R.GGSGGSHGGGSGFGGESGGSYGGGEEASGSGGGYGGGSGK.S	Contaminant_K1C9_HUMAN	sp|P35527 Keratin, type I cytoskeletal 9 (Cytokeratin-9) (CK-9) (Keratin-9) (K9) - Homo sapiens (Human).	2	226	114	5.19425e-17	1	6.18678e-10	0	0	0
1197536	429279	EMSL_48096_Kistler_FASP_001_Run1_15May15_Lynx_15-01-23	EMSL_48096_Kistler_FASP_001	TAO + RFP, Rep1	1.53568e-30	2	9235	CID	9358	3	1104.77	-0.002927	-0.883948	3312.31	R.GSYGSGGSSYGSGGGSYGSGGGGGGHGSYGSGSSSGGYR.G	Contaminant_K2C1_HUMAN	sp|P04264 Keratin, type II cytoskeletal 1 (Cytokeratin-1) (CK-1) (Keratin-1) (K1) (67 kDa cytokeratin) (Hair alpha protein) - Homo sapiens (Human).	2	236	189	1.53568e-30	1	1.82911e-23	0	0	0
1197536	429279	EMSL_48096_Kistler_FASP_001_Run1_15May15_Lynx_15-01-23	EMSL_48096_Kistler_FASP_001	TAO + RFP, Rep1	1.61869e-17	296	9238	CID	9362	2	858.928	-0.002682	-1.56331	1716.85	K.QISNLQQSISDAEQR.G	Contaminant_K2C1_HUMAN	sp|P04264 Keratin, type II cytoskeletal 1 (Cytokeratin-1) (CK-1) (Keratin-1) (K1) (67 kDa cytokeratin) (Hair alpha protein) - Homo sapiens (Human).	2	148	142	1.61869e-17	1	1.926e-10	0	0	0
1197536	429279	EMSL_48096_Kistler_FASP_001_Run1_15May15_Lynx_15-01-23	EMSL_48096_Kistler_FASP_001	TAO + RFP, Rep1	1.00815e-11	1344	9241	CID	9364	2	416.25	-0.000548	-0.659839	831.493	R.SLVGLGGTK.S	Contaminant_K22E_HUMAN	sp|P35908 Keratin, type II cytoskeletal 2 epidermal (Cytokeratin-2e) (K2e) (CK 2e) - Homo sapiens (Human).	2	138	138	1.00815e-11	1	0.000119602	0	0	0
1197536	429279	EMSL_48096_Kistler_FASP_001_Run1_15May15_Lynx_15-01-23	EMSL_48096_Kistler_FASP_001	TAO + RFP, Rep1	3.31111e-13	971	9244	CID	9367	3	587.648	-0.002193	-1.24636	1760.93	K.IQDWYDKKGPAAIQK.N	Contaminant_K1C9_HUMAN	sp|P35527 Keratin, type I cytoskeletal 9 (Cytokeratin-9) (CK-9) (Keratin-9) (K9) - Homo sapiens (Human).	2	126	86	3.31111e-13	1	3.93973e-06	0	0	0
1197536	429279	EMSL_48096_Kistler_FASP_001_Run1_15May15_Lynx_15-01-23	EMSL_48096_Kistler_FASP_001	TAO + RFP, Rep1	7.23651e-15	641	9248	CID	9371	2	704.358	-0.002072	-1.47311	1407.71	N.VVEGNEQFISASK.S	Contaminant_TRYP_BOVIN	TRYPSINOGEN. (sp|P00760|TRYP_BOVIN, gi|136425)	1	151	133	7.23651e-15	1	8.60625e-08	0	0	0
1197536	429279	EMSL_48096_Kistler_FASP_001_Run1_15May15_Lynx_15-01-23	EMSL_48096_Kistler_FASP_001	TAO + RFP, Rep1	7.82813e-16	497	9263	CID	9384	2	691.327	-0.002072	-1.50088	1381.65	R.ALEESNYELEGK.I	Contaminant_K1C10_HUMAN	sp|P13645 Keratin, type I cytoskeletal 10 (Cytokeratin-10) (CK-10) (Keratin-10) (K10) - Homo sapiens (Human).	2	181	181	7.82813e-16	1	9.30661e-09	0	0	0
1197536	429279	EMSL_48096_Kistler_FASP_001_Run1_15May15_Lynx_15-01-23	EMSL_48096_Kistler_FASP_001	TAO + RFP, Rep1	4.48441e-11	1536	9271	CID	9392	1	1064.61	-0.001342	-1.26128	1064.61	R.LASYLDKVR.A	Contaminant_K1C10_HUMAN	sp|P13645 Keratin, type I cytoskeletal 10 (Cytokeratin-10) (CK-10) (Keratin-10) (K10) - Homo sapiens (Human).	2	61	58	4.48441e-11	1	0.000532009	0.00437227	0	0
1197536	429279	EMSL_48096_Kistler_FASP_001_Run1_15May15_Lynx_15-01-23	EMSL_48096_Kistler_FASP_001	TAO + RFP, Rep1	4.63022e-11	1539	9274	CID	9394	2	492.748	-0.001523	-1.54833	984.49	N.SQWVVSAAH.C	Contaminant_TRYP_BOVIN	TRYPSINOGEN. (sp|P00760|TRYP_BOVIN, gi|136425)	0	100	84	4.63022e-11	1	0.000549308	0.00437227	0.0154185	0
1197536	429279	EMSL_48096_Kistler_FASP_001_Run1_15May15_Lynx_15-01-23	EMSL_48096_Kistler_FASP_001	TAO + RFP, Rep1	7.89698e-11	1588	9276	CID	9396	3	434.905	-0.001553	-1.1929	1302.7	R.NSKIEISELNR.V	Contaminant_K2C1_HUMAN	sp|P04264 Keratin, type II cytoskeletal 1 (Cytokeratin-1) (CK-1) (Keratin-1) (K1) (67 kDa cytokeratin) (Hair alpha protein) - Homo sapiens (Human).	2	181	135	7.89698e-11	1	0.0009384	0.00437227	0	0
1197536	429279	EMSL_48096_Kistler_FASP_001_Run1_15May15_Lynx_15-01-23	EMSL_48096_Kistler_FASP_001	TAO + RFP, Rep1	6.94395e-16	483	9290	CID	9410	2	812.377	-0.002438	-1.50263	1623.75	N.LLEGGQEDFESSGAGK.I	Contaminant_K1C9_HUMAN	sp|P35527 Keratin, type I cytoskeletal 9 (Cytokeratin-9) (CK-9) (Keratin-9) (K9) - Homo sapiens (Human).	1	145	128	6.94395e-16	1	8.26362e-09	0	0	0
1197536	429279	EMSL_48096_Kistler_FASP_001_Run1_15May15_Lynx_15-01-23	EMSL_48096_Kistler_FASP_001	TAO + RFP, Rep1	7.55252e-12	1303	9294	CID	9414	2	532.808	-0.002071	-1.94741	1064.61	R.LASYLDKVR.A	Contaminant_K1C10_HUMAN	sp|P13645 Keratin, type I cytoskeletal 10 (Cytokeratin-10) (CK-10) (Keratin-10) (K10) - Homo sapiens (Human).	2	123	123	7.55252e-12	1	8.95996e-05	0	0	0
1197536	429279	EMSL_48096_Kistler_FASP_001_Run1_15May15_Lynx_15-01-23	EMSL_48096_Kistler_FASP_001	TAO + RFP, Rep1	5.77435e-14	805	9297	CID	9416	2	651.853	-0.002316	-1.77903	1302.7	R.NSKIEISELNR.V	Contaminant_K2C1_HUMAN	sp|P04264 Keratin, type II cytoskeletal 1 (Cytokeratin-1) (CK-1) (Keratin-1) (K1) (67 kDa cytokeratin) (Hair alpha protein) - Homo sapiens (Human).	2	159	159	5.77435e-14	1	6.86167e-07	0	0	0
1197536	429279	EMSL_48096_Kistler_FASP_001_Run1_15May15_Lynx_15-01-23	EMSL_48096_Kistler_FASP_001	TAO + RFP, Rep1	1.38756e-13	886	9357	CID	9480	1	1302.7	-0.002074	-1.59299	1302.7	R.NSKIEISELNR.V	Contaminant_K2C1_HUMAN	sp|P04264 Keratin, type II cytoskeletal 1 (Cytokeratin-1) (CK-1) (Keratin-1) (K1) (67 kDa cytokeratin) (Hair alpha protein) - Homo sapiens (Human).	2	113	107	1.38756e-13	1	1.64884e-06	0	0	0
1197536	429279	EMSL_48096_Kistler_FASP_001_Run1_15May15_Lynx_15-01-23	EMSL_48096_Kistler_FASP_001	TAO + RFP, Rep1	3.9008e-13	987	9379	CID	9505	2	598.277	-0.001584	-1.32624	1195.55	-.VDDDDKIVGGY.T	Contaminant_TRYP_BOVIN	TRYPSINOGEN. (sp|P00760|TRYP_BOVIN, gi|136425)	0	118	95	3.9008e-13	1	4.63533e-06	0	0	0
1197536	429279	EMSL_48096_Kistler_FASP_001_Run1_15May15_Lynx_15-01-23	EMSL_48096_Kistler_FASP_001	TAO + RFP, Rep1	1.70318e-11	1410	9380	CID	9506	1	1278.56	-0.004147	-3.24614	1278.56	R.NVSTGDVNVEMN.A	Contaminant_K1C10_HUMAN	sp|P13645 Keratin, type I cytoskeletal 10 (Cytokeratin-10) (CK-10) (Keratin-10) (K10) - Homo sapiens (Human).	1	89	71	1.70318e-11	1	0.000202485	0.000708717	0.002457	0
1197536	429279	EMSL_48096_Kistler_FASP_001_Run1_15May15_Lynx_15-01-23	EMSL_48096_Kistler_FASP_001	TAO + RFP, Rep1	2.66356e-14	740	9384	CID	9510	2	668.858	-0.002316	-1.7338	1336.71	R.TAAENDFVTLKK.D	Contaminant_K22E_HUMAN	sp|P35908 Keratin, type II cytoskeletal 2 epidermal (Cytokeratin-2e) (K2e) (CK 2e) - Homo sapiens (Human).	2	180	162	2.66356e-14	1	3.16662e-07	0	0	0
1197536	429279	EMSL_48096_Kistler_FASP_001_Run1_15May15_Lynx_15-01-23	EMSL_48096_Kistler_FASP_001	TAO + RFP, Rep1	3.88163e-15	603	9395	CID	9525	3	446.241	-0.002101	-1.57292	1336.71	R.TAAENDFVTLKK.D	Contaminant_K22E_HUMAN	sp|P35908 Keratin, type II cytoskeletal 2 epidermal (Cytokeratin-2e) (K2e) (CK 2e) - Homo sapiens (Human).	2	131	122	3.88163e-15	1	4.61475e-08	0	0	0
1197536	429279	EMSL_48096_Kistler_FASP_001_Run1_15May15_Lynx_15-01-23	EMSL_48096_Kistler_FASP_001	TAO + RFP, Rep1	4.53173e-14	788	9406	CID	9541	3	465.248	-0.003471	-2.49258	1393.73	R.TNAENEFVTIKK.D	Contaminant_K2C1_HUMAN	sp|P04264 Keratin, type II cytoskeletal 1 (Cytokeratin-1) (CK-1) (Keratin-1) (K1) (67 kDa cytokeratin) (Hair alpha protein) - Homo sapiens (Human).	2	109	96	4.53173e-14	1	5.38762e-07	0	0	0
1197536	429279	EMSL_48096_Kistler_FASP_001_Run1_15May15_Lynx_15-01-23	EMSL_48096_Kistler_FASP_001	TAO + RFP, Rep1	8.93933e-12	1324	9409	CID	9544	2	659.256	-0.022607	-17.1851	1316.52	K.NMQDM*VEDYR.N	Contaminant_K2C1_HUMAN	sp|P04264 Keratin, type II cytoskeletal 1 (Cytokeratin-1) (CK-1) (Keratin-1) (K1) (67 kDa cytokeratin) (Hair alpha protein) - Homo sapiens (Human).	2	121	95	8.93933e-12	1	0.000106156	0	0	1
1197536	429279	EMSL_48096_Kistler_FASP_001_Run1_15May15_Lynx_15-01-23	EMSL_48096_Kistler_FASP_001	TAO + RFP, Rep1	4.189e-11	1530	9497	CID	9643	3	758.346	-0.019686	-8.66833	2272.04	R.TSQNSELNNM*QDLVEDYKK.K	Contaminant_K22E_HUMAN	sp|P35908 Keratin, type II cytoskeletal 2 epidermal (Cytokeratin-2e) (K2e) (CK 2e) - Homo sapiens (Human).	2	139	68	4.189e-11	1	0.000498677	0.00437227	0	1
1197536	429279	EMSL_48096_Kistler_FASP_001_Run1_15May15_Lynx_15-01-23	EMSL_48096_Kistler_FASP_001	TAO + RFP, Rep1	7.69553e-14	825	9527	CID	9678	2	697.86	-0.023341	-16.7589	1393.73	R.TNAENEFVTIKK.D	Contaminant_K2C1_HUMAN	sp|P04264 Keratin, type II cytoskeletal 1 (Cytokeratin-1) (CK-1) (Keratin-1) (K1) (67 kDa cytokeratin) (Hair alpha protein) - Homo sapiens (Human).	2	159	140	7.69553e-14	1	9.14897e-07	0	0	1
1197536	429279	EMSL_48096_Kistler_FASP_001_Run1_15May15_Lynx_15-01-23	EMSL_48096_Kistler_FASP_001	TAO + RFP, Rep1	6.0666e-12	1286	9530	CID	9681	2	618.335	-0.020289	-16.4464	1234.68	R.LKYENEVALR.Q	Contaminant_K1C10_HUMAN	sp|P13645 Keratin, type I cytoskeletal 10 (Cytokeratin-10) (CK-10) (Keratin-10) (K10) - Homo sapiens (Human).	2	82	75	6.0666e-12	1	7.20417e-05	0	0	1
1197536	429279	EMSL_48096_Kistler_FASP_001_Run1_15May15_Lynx_15-01-23	EMSL_48096_Kistler_FASP_001	TAO + RFP, Rep1	7.70361e-12	1306	9540	CID	9692	1	874.498	-0.00128	-1.46568	874.499	R.SLVNLGGSK.S	Contaminant_K2C1_HUMAN	sp|P04264 Keratin, type II cytoskeletal 1 (Cytokeratin-1) (CK-1) (Keratin-1) (K1) (67 kDa cytokeratin) (Hair alpha protein) - Homo sapiens (Human).	2	76	76	7.70361e-12	1	9.1392e-05	0	0	0
1197536	429279	EMSL_48096_Kistler_FASP_001_Run1_15May15_Lynx_15-01-23	EMSL_48096_Kistler_FASP_001	TAO + RFP, Rep1	9.64863e-17	362	9543	CID	9696	3	1075.1	-0.007317	-2.27087	3223.28	R.GGSGGSHGGGSGFGGESGGSYGGGEEASGSGGGYGGGSGK.S	Contaminant_K1C9_HUMAN	sp|P35527 Keratin, type I cytoskeletal 9 (Cytokeratin-9) (CK-9) (Keratin-9) (K9) - Homo sapiens (Human).	2	191	109	9.64863e-17	1	1.14923e-09	0	0	0
1197536	429279	EMSL_48096_Kistler_FASP_001_Run1_15May15_Lynx_15-01-23	EMSL_48096_Kistler_FASP_001	TAO + RFP, Rep1	1.20377e-25	26	9554	CID	9706	3	1104.77	-0.005122	-1.54691	3312.31	R.GSYGSGGSSYGSGGGSYGSGGGGGGHGSYGSGSSSGGYR.G	Contaminant_K2C1_HUMAN	sp|P04264 Keratin, type II cytoskeletal 1 (Cytokeratin-1) (CK-1) (Keratin-1) (K1) (67 kDa cytokeratin) (Hair alpha protein) - Homo sapiens (Human).	2	216	153	1.20377e-25	1	1.43377e-18	0	0	0
1197536	429279	EMSL_48096_Kistler_FASP_001_Run1_15May15_Lynx_15-01-23	EMSL_48096_Kistler_FASP_001	TAO + RFP, Rep1	1.00701e-10	1623	9557	CID	9710	1	874.498	-0.00128	-1.46568	874.499	R.SLVNLGGSK.S	Contaminant_K2C1_HUMAN	sp|P04264 Keratin, type II cytoskeletal 1 (Cytokeratin-1) (CK-1) (Keratin-1) (K1) (67 kDa cytokeratin) (Hair alpha protein) - Homo sapiens (Human).	2	80	74	1.00701e-10	1	0.00119467	0.00476474	0	0
1197536	429279	EMSL_48096_Kistler_FASP_001_Run1_15May15_Lynx_15-01-23	EMSL_48096_Kistler_FASP_001	TAO + RFP, Rep1	8.25002e-11	1594	9561	CID	9713	2	704.85	-0.022366	-15.8994	1407.71	N.VVEGNEQFISASK.S	Contaminant_TRYP_BOVIN	TRYPSINOGEN. (sp|P00760|TRYP_BOVIN, gi|136425)	1	175	101	8.25002e-11	1	0.000981161	0.00437227	0	1
1197536	429279	EMSL_48096_Kistler_FASP_001_Run1_15May15_Lynx_15-01-23	EMSL_48096_Kistler_FASP_001	TAO + RFP, Rep1	1.07217e-15	517	9565	CID	9718	3	758.345	-0.023343	-10.2787	2272.04	R.TSQNSELNNM*QDLVEDYKK.K	Contaminant_K22E_HUMAN	sp|P35908 Keratin, type II cytoskeletal 2 epidermal (Cytokeratin-2e) (K2e) (CK 2e) - Homo sapiens (Human).	2	173	113	1.07217e-15	1	1.27636e-08	0	0	1
1197536	429279	EMSL_48096_Kistler_FASP_001_Run1_15May15_Lynx_15-01-23	EMSL_48096_Kistler_FASP_001	TAO + RFP, Rep1	4.79644e-11	1542	9577	CID	9729	1	1184.61	-0.002805	-2.37007	1184.62	L.NVEIDPEIQK.V	Contaminant_K2C1_HUMAN	sp|P04264 Keratin, type II cytoskeletal 1 (Cytokeratin-1) (CK-1) (Keratin-1) (K1) (67 kDa cytokeratin) (Hair alpha protein) - Homo sapiens (Human).	1	105	92	4.79644e-11	1	0.000569584	0.00437227	0.0154185	0
1197536	429279	EMSL_48096_Kistler_FASP_001_Run1_15May15_Lynx_15-01-23	EMSL_48096_Kistler_FASP_001	TAO + RFP, Rep1	1.30694e-10	1654	9595	CID	9747	3	434.905	-0.001553	-1.1929	1302.7	R.NSKIEISELNR.V	Contaminant_K2C1_HUMAN	sp|P04264 Keratin, type II cytoskeletal 1 (Cytokeratin-1) (CK-1) (Keratin-1) (K1) (67 kDa cytokeratin) (Hair alpha protein) - Homo sapiens (Human).	2	174	130	1.30694e-10	1	0.00155304	0.00476474	0	0
1197536	429279	EMSL_48096_Kistler_FASP_001_Run1_15May15_Lynx_15-01-23	EMSL_48096_Kistler_FASP_001	TAO + RFP, Rep1	9.02223e-11	1607	9606	CID	9760	2	561.294	-0.002193	-1.95732	1121.58	R.QEYEQLIAK.N	Contaminant_K1C9_HUMAN	sp|P35527 Keratin, type I cytoskeletal 9 (Cytokeratin-9) (CK-9) (Keratin-9) (K9) - Homo sapiens (Human).	2	116	92	9.02223e-11	1	0.00107036	0.00476474	0.0168776	0
1197536	429279	EMSL_48096_Kistler_FASP_001_Run1_15May15_Lynx_15-01-23	EMSL_48096_Kistler_FASP_001	TAO + RFP, Rep1	9.83536e-17	364	9611	CID	9766	2	1137.52	-0.007923	-3.48887	2272.04	R.TSQNSELNNM*QDLVEDYKK.K	Contaminant_K22E_HUMAN	sp|P35908 Keratin, type II cytoskeletal 2 epidermal (Cytokeratin-2e) (K2e) (CK 2e) - Homo sapiens (Human).	2	214	167	9.83536e-17	1	1.17084e-09	0	0	2
1197536	429279	EMSL_48096_Kistler_FASP_001_Run1_15May15_Lynx_15-01-23	EMSL_48096_Kistler_FASP_001	TAO + RFP, Rep1	1.39255e-12	1122	9618	CID	9774	2	793.885	-0.00317	-1.99892	1586.77	K.VQALEEANNDLENK.I	Contaminant_K1C9_HUMAN	sp|P35527 Keratin, type I cytoskeletal 9 (Cytokeratin-9) (CK-9) (Keratin-9) (K9) - Homo sapiens (Human).	2	225	168	1.39255e-12	1	1.65657e-05	0	0	0
1197536	429279	EMSL_48096_Kistler_FASP_001_Run1_15May15_Lynx_15-01-23	EMSL_48096_Kistler_FASP_001	TAO + RFP, Rep1	8.21647e-21	118	9624	CID	9783	2	1192.48	-0.001708	-0.716568	2383.95	R.GGGGGGYGSGGSSYGSGGGSYGSGGGGGGGR.G	Contaminant_K2C1_HUMAN	sp|P04264 Keratin, type II cytoskeletal 1 (Cytokeratin-1) (CK-1) (Keratin-1) (K1) (67 kDa cytokeratin) (Hair alpha protein) - Homo sapiens (Human).	2	238	187	8.21647e-21	1	9.78547e-14	0	0	0
1197536	429279	EMSL_48096_Kistler_FASP_001_Run1_15May15_Lynx_15-01-23	EMSL_48096_Kistler_FASP_001	TAO + RFP, Rep1	1.41341e-18	232	9632	CID	9792	2	1136.52	-0.005854	-2.57776	2272.04	R.TSQNSELNNM*QDLVEDYKK.K	Contaminant_K22E_HUMAN	sp|P35908 Keratin, type II cytoskeletal 2 epidermal (Cytokeratin-2e) (K2e) (CK 2e) - Homo sapiens (Human).	2	172	146	1.41341e-18	1	1.68259e-11	0	0	0
1197536	429279	EMSL_48096_Kistler_FASP_001_Run1_15May15_Lynx_15-01-23	EMSL_48096_Kistler_FASP_001	TAO + RFP, Rep1	3.1917e-13	965	9633	CID	9793	1	1206.6	-0.002195	-1.82103	1206.6	R.QVLDNLTM*EK.S	Contaminant_K1C9_HUMAN	sp|P35527 Keratin, type I cytoskeletal 9 (Cytokeratin-9) (CK-9) (Keratin-9) (K9) - Homo sapiens (Human).	2	74	74	3.1917e-13	1	3.79019e-06	0	0	0
1197536	429279	EMSL_48096_Kistler_FASP_001_Run1_15May15_Lynx_15-01-23	EMSL_48096_Kistler_FASP_001	TAO + RFP, Rep1	7.70361e-12	1307	9643	CID	9806	2	437.753	-0.001461	-1.67314	874.499	R.SLVNLGGSK.S	Contaminant_K2C1_HUMAN	sp|P04264 Keratin, type II cytoskeletal 1 (Cytokeratin-1) (CK-1) (Keratin-1) (K1) (67 kDa cytokeratin) (Hair alpha protein) - Homo sapiens (Human).	2	114	114	7.70361e-12	1	9.1392e-05	0	0	0
1197536	429279	EMSL_48096_Kistler_FASP_001_Run1_15May15_Lynx_15-01-23	EMSL_48096_Kistler_FASP_001	TAO + RFP, Rep1	8.11795e-11	1591	9648	CID	9810	2	592.81	-0.002315	-1.95622	1184.62	L.NVEIDPEIQK.V	Contaminant_K2C1_HUMAN	sp|P04264 Keratin, type II cytoskeletal 1 (Cytokeratin-1) (CK-1) (Keratin-1) (K1) (67 kDa cytokeratin) (Hair alpha protein) - Homo sapiens (Human).	1	131	114	8.11795e-11	1	0.000964018	0.00437227	0.0154185	0
1197536	429279	EMSL_48096_Kistler_FASP_001_Run1_15May15_Lynx_15-01-23	EMSL_48096_Kistler_FASP_001	TAO + RFP, Rep1	6.76754e-18	269	9649	CID	9811	2	793.885	-0.003414	-2.15268	1586.77	K.VQALEEANNDLENK.I	Contaminant_K1C9_HUMAN	sp|P35527 Keratin, type I cytoskeletal 9 (Cytokeratin-9) (CK-9) (Keratin-9) (K9) - Homo sapiens (Human).	2	238	235	6.76754e-18	1	8.05067e-11	0	0	0
1197536	429279	EMSL_48096_Kistler_FASP_001_Run1_15May15_Lynx_15-01-23	EMSL_48096_Kistler_FASP_001	TAO + RFP, Rep1	7.28004e-12	1300	9695	CID	9863	1	1153.57	-0.00122	-1.05819	1153.57	K.SSGTSYPDVLK.C	Contaminant_TRYP_BOVIN	TRYPSINOGEN. (sp|P00760|TRYP_BOVIN, gi|136425)	2	61	51	7.28004e-12	1	8.65089e-05	0	0	0
1197536	429279	EMSL_48096_Kistler_FASP_001_Run1_15May15_Lynx_15-01-23	EMSL_48096_Kistler_FASP_001	TAO + RFP, Rep1	6.32316e-13	1032	9698	CID	9867	2	913.423	-0.003048	-1.6705	1825.84	K.GTPISQSTYFM*HTDPK.N	FGSG_03535T0	| FGSG_03535 | Fusarium graminearum PH-1 trichodiene oxygenase (521 aa)	2	121	72	6.32316e-13	1	7.52486e-06	0	0	0
1197536	429279	EMSL_48096_Kistler_FASP_001_Run1_15May15_Lynx_15-01-23	EMSL_48096_Kistler_FASP_001	TAO + RFP, Rep1	3.99226e-13	991	9703	CID	9871	1	1141.52	-0.002073	-1.81792	1141.52	R.DYQELMNTK.L	Contaminant_K2C1_HUMAN	sp|P04264 Keratin, type II cytoskeletal 1 (Cytokeratin-1) (CK-1) (Keratin-1) (K1) (67 kDa cytokeratin) (Hair alpha protein) - Homo sapiens (Human).	2	101	101	3.99226e-13	1	4.73623e-06	0	0	0
1197536	429279	EMSL_48096_Kistler_FASP_001_Run1_15May15_Lynx_15-01-23	EMSL_48096_Kistler_FASP_001	TAO + RFP, Rep1	1.09168e-13	865	9707	CID	9875	2	669.35	-0.021023	-15.7395	1336.71	R.TAAENDFVTLKK.D	Contaminant_K22E_HUMAN	sp|P35908 Keratin, type II cytoskeletal 2 epidermal (Cytokeratin-2e) (K2e) (CK 2e) - Homo sapiens (Human).	2	154	136	1.09168e-13	1	1.29787e-06	0	0	1
1197536	429279	EMSL_48096_Kistler_FASP_001_Run1_15May15_Lynx_15-01-23	EMSL_48096_Kistler_FASP_001	TAO + RFP, Rep1	7.61105e-14	823	9714	CID	9883	2	577.29	-0.001219	-1.05727	1153.57	K.SSGTSYPDVLK.C	Contaminant_TRYP_BOVIN	TRYPSINOGEN. (sp|P00760|TRYP_BOVIN, gi|136425)	2	146	137	7.61105e-14	1	9.04423e-07	0	0	0
1197536	429279	EMSL_48096_Kistler_FASP_001_Run1_15May15_Lynx_15-01-23	EMSL_48096_Kistler_FASP_001	TAO + RFP, Rep1	1.12553e-11	1360	9717	CID	9886	3	446.57	-0.018572	-13.904	1336.71	R.TAAENDFVTLKK.D	Contaminant_K22E_HUMAN	sp|P35908 Keratin, type II cytoskeletal 2 epidermal (Cytokeratin-2e) (K2e) (CK 2e) - Homo sapiens (Human).	2	101	79	1.12553e-11	1	0.00013381	0	0	1
1197536	429279	EMSL_48096_Kistler_FASP_001_Run1_15May15_Lynx_15-01-23	EMSL_48096_Kistler_FASP_001	TAO + RFP, Rep1	4.16323e-11	1526	9719	CID	9888	1	1153.57	-0.001829	-1.58729	1153.57	K.SSGTSYPDVLK.C	Contaminant_TRYP_BOVIN	TRYPSINOGEN. (sp|P00760|TRYP_BOVIN, gi|136425)	2	80	65	4.16323e-11	1	0.000494717	0.00437227	0	0
1197536	429279	EMSL_48096_Kistler_FASP_001_Run1_15May15_Lynx_15-01-23	EMSL_48096_Kistler_FASP_001	TAO + RFP, Rep1	8.01951e-11	1590	9742	CID	9912	1	1068.5	-0.002073	-1.94215	1068.5	K.DVDNAYMIK.V	Contaminant_K22E_HUMAN	sp|P35908 Keratin, type II cytoskeletal 2 epidermal (Cytokeratin-2e) (K2e) (CK 2e) - Homo sapiens (Human).	2	97	87	8.01951e-11	1	0.000951397	0.00437227	0	0
1197536	429279	EMSL_48096_Kistler_FASP_001_Run1_15May15_Lynx_15-01-23	EMSL_48096_Kistler_FASP_001	TAO + RFP, Rep1	1.74373e-12	1146	9748	CID	9918	2	534.755	-0.001097	-1.02723	1068.5	K.DVDNAYMIK.V	Contaminant_K22E_HUMAN	sp|P35908 Keratin, type II cytoskeletal 2 epidermal (Cytokeratin-2e) (K2e) (CK 2e) - Homo sapiens (Human).	2	113	112	1.74373e-12	1	2.06868e-05	0	0	0
1197536	429279	EMSL_48096_Kistler_FASP_001_Run1_15May15_Lynx_15-01-23	EMSL_48096_Kistler_FASP_001	TAO + RFP, Rep1	1.9552e-11	1429	9763	CID	9934	1	1153.57	-0.002805	-2.43384	1153.57	K.SSGTSYPDVLK.C	Contaminant_TRYP_BOVIN	TRYPSINOGEN. (sp|P00760|TRYP_BOVIN, gi|136425)	2	43	34	1.9552e-11	1	0.000232337	0.00138696	0	0
1197536	429279	EMSL_48096_Kistler_FASP_001_Run1_15May15_Lynx_15-01-23	EMSL_48096_Kistler_FASP_001	TAO + RFP, Rep1	1.03543e-10	1626	9775	CID	9947	2	430.764	-0.002314	-2.69211	860.524	K.APALVVYK.A	FGSG_11915T0	| FGSG_11915 | Fusarium graminearum PH-1 protein disulfide-isomerase precursor (508 aa)	2	81	79	1.03543e-10	1	0.00122638	0.00476474	0.0168776	0
1197536	429279	EMSL_48096_Kistler_FASP_001_Run1_15May15_Lynx_15-01-23	EMSL_48096_Kistler_FASP_001	TAO + RFP, Rep1	7.33449e-13	1053	9802	CID	9984	2	571.263	-0.000609	-0.534212	1141.52	R.DYQELMNTK.L	Contaminant_K2C1_HUMAN	sp|P04264 Keratin, type II cytoskeletal 1 (Cytokeratin-1) (CK-1) (Keratin-1) (K1) (67 kDa cytokeratin) (Hair alpha protein) - Homo sapiens (Human).	2	134	131	7.33449e-13	1	8.7013e-06	0	0	0
1197536	429279	EMSL_48096_Kistler_FASP_001_Run1_15May15_Lynx_15-01-23	EMSL_48096_Kistler_FASP_001	TAO + RFP, Rep1	3.27011e-14	755	9831	CID	10013	1	1475.78	-0.003294	-2.23332	1475.79	R.FLEQQNQVLQTK.W	Contaminant_K22E_HUMAN	sp|P35908 Keratin, type II cytoskeletal 2 epidermal (Cytokeratin-2e) (K2e) (CK 2e) - Homo sapiens (Human).	2	139	127	3.27011e-14	1	3.88773e-07	0	0	0
1197536	429279	EMSL_48096_Kistler_FASP_001_Run1_15May15_Lynx_15-01-23	EMSL_48096_Kistler_FASP_001	TAO + RFP, Rep1	9.53283e-15	667	9875	CID	10067	2	738.395	-0.002438	-1.65318	1475.79	R.FLEQQNQVLQTK.W	Contaminant_K22E_HUMAN	sp|P35908 Keratin, type II cytoskeletal 2 epidermal (Cytokeratin-2e) (K2e) (CK 2e) - Homo sapiens (Human).	2	233	218	9.53283e-15	1	1.13333e-07	0	0	0
1197536	429279	EMSL_48096_Kistler_FASP_001_Run1_15May15_Lynx_15-01-23	EMSL_48096_Kistler_FASP_001	TAO + RFP, Rep1	1.17325e-10	1643	9881	CID	10072	3	492.599	-0.002376	-1.61075	1475.79	R.FLEQQNQVLQTK.W	Contaminant_K22E_HUMAN	sp|P35908 Keratin, type II cytoskeletal 2 epidermal (Cytokeratin-2e) (K2e) (CK 2e) - Homo sapiens (Human).	2	112	78	1.17325e-10	1	0.00139484	0.00476474	0	0
1197536	429279	EMSL_48096_Kistler_FASP_001_Run1_15May15_Lynx_15-01-23	EMSL_48096_Kistler_FASP_001	TAO + RFP, Rep1	4.97582e-13	1012	9893	CID	10093	2	698.362	-0.022546	-16.1885	1393.73	R.TNAENEFVTIKK.D	Contaminant_K2C1_HUMAN	sp|P04264 Keratin, type II cytoskeletal 1 (Cytokeratin-1) (CK-1) (Keratin-1) (K1) (67 kDa cytokeratin) (Hair alpha protein) - Homo sapiens (Human).	2	125	107	4.97582e-13	1	5.91559e-06	0	0	2
1197536	429279	EMSL_48096_Kistler_FASP_001_Run1_15May15_Lynx_15-01-23	EMSL_48096_Kistler_FASP_001	TAO + RFP, Rep1	2.67904e-12	1184	9965	CID	10185	2	897.372	0.002687	1.50036	1791.73	R.GGSGGSYGGGGSGGGYGGGSGSR.G	Contaminant_K1C9_HUMAN	sp|P35527 Keratin, type I cytoskeletal 9 (Cytokeratin-9) (CK-9) (Keratin-9) (K9) - Homo sapiens (Human).	2	112	55	2.67904e-12	1	3.18998e-05	0	0	2
1197536	429279	EMSL_48096_Kistler_FASP_001_Run1_15May15_Lynx_15-01-23	EMSL_48096_Kistler_FASP_001	TAO + RFP, Rep1	6.06913e-14	809	10033	CID	10263	1	1153.57	-0.003659	-3.17458	1153.57	K.SSGTSYPDVLK.C	Contaminant_TRYP_BOVIN	TRYPSINOGEN. (sp|P00760|TRYP_BOVIN, gi|136425)	2	88	85	6.06913e-14	1	7.21196e-07	0	0	0
1197536	429279	EMSL_48096_Kistler_FASP_001_Run1_15May15_Lynx_15-01-23	EMSL_48096_Kistler_FASP_001	TAO + RFP, Rep1	1.08575e-13	864	10036	CID	10266	2	794.372	-0.032366	-20.4107	1586.77	K.VQALEEANNDLENK.I	Contaminant_K1C9_HUMAN	sp|P35527 Keratin, type I cytoskeletal 9 (Cytokeratin-9) (CK-9) (Keratin-9) (K9) - Homo sapiens (Human).	2	174	136	1.08575e-13	1	1.29161e-06	0	0	1
1197536	429279	EMSL_48096_Kistler_FASP_001_Run1_15May15_Lynx_15-01-23	EMSL_48096_Kistler_FASP_001	TAO + RFP, Rep1	2.73575e-15	581	10037	CID	10268	2	896.367	0	0	1791.73	R.GGSGGSYGGGGSGGGYGGGSGSR.G	Contaminant_K1C9_HUMAN	sp|P35527 Keratin, type I cytoskeletal 9 (Cytokeratin-9) (CK-9) (Keratin-9) (K9) - Homo sapiens (Human).	2	78	48	2.73575e-15	1	3.2575e-08	0	0	0
1197536	429279	EMSL_48096_Kistler_FASP_001_Run1_15May15_Lynx_15-01-23	EMSL_48096_Kistler_FASP_001	TAO + RFP, Rep1	9.5199e-12	1334	10051	CID	10284	2	437.752	-0.003532	-4.04342	874.499	R.SLVNLGGSK.S	Contaminant_K2C1_HUMAN	sp|P04264 Keratin, type II cytoskeletal 1 (Cytokeratin-1) (CK-1) (Keratin-1) (K1) (67 kDa cytokeratin) (Hair alpha protein) - Homo sapiens (Human).	2	81	80	9.5199e-12	1	0.00011294	0	0	0
1197536	429279	EMSL_48096_Kistler_FASP_001_Run1_15May15_Lynx_15-01-23	EMSL_48096_Kistler_FASP_001	TAO + RFP, Rep1	9.33694e-14	841	10057	CID	10293	2	577.289	-0.002803	-2.43172	1153.57	K.SSGTSYPDVLK.C	Contaminant_TRYP_BOVIN	TRYPSINOGEN. (sp|P00760|TRYP_BOVIN, gi|136425)	2	137	125	9.33694e-14	1	1.10951e-06	0	0	0
1197536	429279	EMSL_48096_Kistler_FASP_001_Run1_15May15_Lynx_15-01-23	EMSL_48096_Kistler_FASP_001	TAO + RFP, Rep1	9.97228e-11	1621	10080	CID	10322	2	490.257	-0.001827	-1.86744	979.509	S.GTSYPDVLK.C	Contaminant_TRYP_BOVIN	TRYPSINOGEN. (sp|P00760|TRYP_BOVIN, gi|136425)	1	93	80	9.97228e-11	1	0.00118306	0.00476474	0.0168776	0
1197536	429279	EMSL_48096_Kistler_FASP_001_Run1_15May15_Lynx_15-01-23	EMSL_48096_Kistler_FASP_001	TAO + RFP, Rep1	1.23953e-11	1365	10101	CID	10354	1	1153.57	-0.003171	-2.7513	1153.57	K.SSGTSYPDVLK.C	Contaminant_TRYP_BOVIN	TRYPSINOGEN. (sp|P00760|TRYP_BOVIN, gi|136425)	2	62	52	1.23953e-11	1	0.000147293	0	0	0
1197536	429279	EMSL_48096_Kistler_FASP_001_Run1_15May15_Lynx_15-01-23	EMSL_48096_Kistler_FASP_001	TAO + RFP, Rep1	8.13794e-12	1314	10107	CID	10363	2	513.307	-0.004264	-4.16169	1025.61	K.IGGIGTVPVGR.I	FGSG_08811T0	| FGSG_08811 | Fusarium graminearum PH-1 elongation factor 1-alpha (461 aa)	2	88	78	8.13794e-12	1	9.67033e-05	0	0	0
1197536	429279	EMSL_48096_Kistler_FASP_001_Run1_15May15_Lynx_15-01-23	EMSL_48096_Kistler_FASP_001	TAO + RFP, Rep1	1.04781e-11	1348	10129	CID	10388	3	409.855	-0.00274	-2.23378	1227.55	K.GFGYEGSAFHR.V	FGSG_07439T0	| FGSG_07439 | Fusarium graminearum PH-1 peptidyl-prolyl cis-trans isomerase B precursor (249 aa)	2	98	76	1.04781e-11	1	0.000124511	0	0	0
1197536	429279	EMSL_48096_Kistler_FASP_001_Run1_15May15_Lynx_15-01-23	EMSL_48096_Kistler_FASP_001	TAO + RFP, Rep1	1.25333e-14	684	10150	CID	10421	2	614.279	-0.003778	-3.08017	1227.55	K.GFGYEGSAFHR.V	FGSG_07439T0	| FGSG_07439 | Fusarium graminearum PH-1 peptidyl-prolyl cis-trans isomerase B precursor (249 aa)	2	97	91	1.25333e-14	1	1.48933e-07	0	0	0
1197536	429279	EMSL_48096_Kistler_FASP_001_Run1_15May15_Lynx_15-01-23	EMSL_48096_Kistler_FASP_001	TAO + RFP, Rep1	6.79967e-11	1574	10156	CID	10427	2	706.39	-0.005729	-4.06098	1411.78	L.NVEIDPEIQKVK.S	Contaminant_K2C1_HUMAN	sp|P04264 Keratin, type II cytoskeletal 1 (Cytokeratin-1) (CK-1) (Keratin-1) (K1) (67 kDa cytokeratin) (Hair alpha protein) - Homo sapiens (Human).	1	152	95	6.79967e-11	1	0.000808391	0.00437227	0.0154185	0
1197536	429279	EMSL_48096_Kistler_FASP_001_Run1_15May15_Lynx_15-01-23	EMSL_48096_Kistler_FASP_001	TAO + RFP, Rep1	9.8705e-16	509	10193	CID	10474	2	761.38	-0.00256	-1.68344	1521.75	I.NVVEGNEQFISASK.S	Contaminant_TRYP_BOVIN	TRYPSINOGEN. (sp|P00760|TRYP_BOVIN, gi|136425)	1	175	161	9.8705e-16	1	1.17419e-08	0	0	0
1197536	429279	EMSL_48096_Kistler_FASP_001_Run1_15May15_Lynx_15-01-23	EMSL_48096_Kistler_FASP_001	TAO + RFP, Rep1	2.09146e-13	928	10209	CID	10501	3	987.53	0.12323	41.6679	2958.45	R.KTNKDPATVGAFDVPSATAATVDHDHHR.S	FGSG_03535T0	| FGSG_03535 | Fusarium graminearum PH-1 trichodiene oxygenase (521 aa)	2	236	125	2.09146e-13	1	2.4907e-06	0	0	2
1197536	429279	EMSL_48096_Kistler_FASP_001_Run1_15May15_Lynx_15-01-23	EMSL_48096_Kistler_FASP_001	TAO + RFP, Rep1	9.0535e-15	662	10215	CID	10506	2	738.395	-0.002316	-1.57052	1475.79	R.FLEQQNQVLQTK.W	Contaminant_K22E_HUMAN	sp|P35908 Keratin, type II cytoskeletal 2 epidermal (Cytokeratin-2e) (K2e) (CK 2e) - Homo sapiens (Human).	2	225	209	9.0535e-15	1	1.07634e-07	0	0	0
1197536	429279	EMSL_48096_Kistler_FASP_001_Run1_15May15_Lynx_15-01-23	EMSL_48096_Kistler_FASP_001	TAO + RFP, Rep1	1.0253e-14	673	10235	CID	10532	2	577.289	-0.002437	-2.11454	1153.57	K.SSGTSYPDVLK.C	Contaminant_TRYP_BOVIN	TRYPSINOGEN. (sp|P00760|TRYP_BOVIN, gi|136425)	2	140	140	1.0253e-14	1	1.21836e-07	0	0	0
1197536	429279	EMSL_48096_Kistler_FASP_001_Run1_15May15_Lynx_15-01-23	EMSL_48096_Kistler_FASP_001	TAO + RFP, Rep1	3.58288e-12	1226	10319	CID	10647	2	533.773	-0.002437	-2.28693	1066.54	S.SGTSYPDVLK.C	Contaminant_TRYP_BOVIN	TRYPSINOGEN. (sp|P00760|TRYP_BOVIN, gi|136425)	1	111	98	3.58288e-12	1	4.25472e-05	0	0	0
1197536	429279	EMSL_48096_Kistler_FASP_001_Run1_15May15_Lynx_15-01-23	EMSL_48096_Kistler_FASP_001	TAO + RFP, Rep1	1.18109e-17	285	10321	CID	10651	3	971.466	-0.00579	-1.98951	2911.38	K.NHKEEM*SQLTGQNSGDVNVEINVAPGK.D	Contaminant_K1C9_HUMAN	sp|P35527 Keratin, type I cytoskeletal 9 (Cytokeratin-9) (CK-9) (Keratin-9) (K9) - Homo sapiens (Human).	2	258	167	1.18109e-17	1	1.40652e-10	0	0	1
1197536	429279	EMSL_48096_Kistler_FASP_001_Run1_15May15_Lynx_15-01-23	EMSL_48096_Kistler_FASP_001	TAO + RFP, Rep1	6.89667e-25	35	10322	CID	10653	3	1075.43	-0.003596	-1.11586	3223.28	R.GGSGGSHGGGSGFGGESGGSYGGGEEASGSGGGYGGGSGK.S	Contaminant_K1C9_HUMAN	sp|P35527 Keratin, type I cytoskeletal 9 (Cytokeratin-9) (CK-9) (Keratin-9) (K9) - Homo sapiens (Human).	2	190	148	6.89667e-25	1	8.21451e-18	0	0	1
1197536	429279	EMSL_48096_Kistler_FASP_001_Run1_15May15_Lynx_15-01-23	EMSL_48096_Kistler_FASP_001	TAO + RFP, Rep1	6.63e-11	1569	10330	CID	10664	2	580.301	-0.003164	-2.73574	1157.59	R.QGVDADINGLR.Q	Contaminant_K1C9_HUMAN	sp|P35527 Keratin, type I cytoskeletal 9 (Cytokeratin-9) (CK-9) (Keratin-9) (K9) - Homo sapiens (Human).	2	112	98	6.63e-11	1	0.000787844	0.00437227	0.0154185	2
1197536	429279	EMSL_48096_Kistler_FASP_001_Run1_15May15_Lynx_15-01-23	EMSL_48096_Kistler_FASP_001	TAO + RFP, Rep1	6.21306e-11	1560	10373	CID	10716	1	1153.57	-0.003171	-2.7513	1153.57	K.SSGTSYPDVLK.C	Contaminant_TRYP_BOVIN	TRYPSINOGEN. (sp|P00760|TRYP_BOVIN, gi|136425)	2	82	63	6.21306e-11	1	0.0007383	0.00437227	0	0
1197536	429279	EMSL_48096_Kistler_FASP_001_Run1_15May15_Lynx_15-01-23	EMSL_48096_Kistler_FASP_001	TAO + RFP, Rep1	2.72175e-15	580	10418	CID	10774	1	1329.64	-0.002196	-1.65253	1329.64	K.NVQDAIADAEQR.G	Contaminant_K22E_HUMAN	sp|P35908 Keratin, type II cytoskeletal 2 epidermal (Cytokeratin-2e) (K2e) (CK 2e) - Homo sapiens (Human).	2	127	118	2.72175e-15	1	3.2358e-08	0	0	0
1197536	429279	EMSL_48096_Kistler_FASP_001_Run1_15May15_Lynx_15-01-23	EMSL_48096_Kistler_FASP_001	TAO + RFP, Rep1	7.84156e-12	1310	10438	CID	10801	1	1153.57	-0.002317	-2.01057	1153.57	K.SSGTSYPDVLK.C	Contaminant_TRYP_BOVIN	TRYPSINOGEN. (sp|P00760|TRYP_BOVIN, gi|136425)	2	61	55	7.84156e-12	1	9.31815e-05	0	0	0
1197536	429279	EMSL_48096_Kistler_FASP_001_Run1_15May15_Lynx_15-01-23	EMSL_48096_Kistler_FASP_001	TAO + RFP, Rep1	3.16897e-13	963	10440	CID	10804	1	1153.57	-0.002317	-2.01057	1153.57	K.SSGTSYPDVLK.C	Contaminant_TRYP_BOVIN	TRYPSINOGEN. (sp|P00760|TRYP_BOVIN, gi|136425)	2	45	38	3.16897e-13	1	3.7657e-06	0	0	0
1197536	429279	EMSL_48096_Kistler_FASP_001_Run1_15May15_Lynx_15-01-23	EMSL_48096_Kistler_FASP_001	TAO + RFP, Rep1	9.64311e-15	668	10549	CID	10931	2	738.395	-0.001585	-1.07457	1475.79	R.FLEQQNQVLQTK.W	Contaminant_K22E_HUMAN	sp|P35908 Keratin, type II cytoskeletal 2 epidermal (Cytokeratin-2e) (K2e) (CK 2e) - Homo sapiens (Human).	2	221	203	9.64311e-15	1	1.14644e-07	0	0	0
1197536	429279	EMSL_48096_Kistler_FASP_001_Run1_15May15_Lynx_15-01-23	EMSL_48096_Kistler_FASP_001	TAO + RFP, Rep1	2.06391e-12	1163	10559	CID	10942	2	765.357	-0.001463	-0.956967	1529.71	R.LGEDNINVVEGNEQ.F	Contaminant_TRYP_BOVIN	TRYPSINOGEN. (sp|P00760|TRYP_BOVIN, gi|136425)	1	182	132	2.06391e-12	1	2.45523e-05	0	0	0
1197536	429279	EMSL_48096_Kistler_FASP_001_Run1_15May15_Lynx_15-01-23	EMSL_48096_Kistler_FASP_001	TAO + RFP, Rep1	6.5967e-13	1037	10570	CID	10953	2	577.29	-0.001462	-1.26872	1153.57	K.SSGTSYPDVLK.C	Contaminant_TRYP_BOVIN	TRYPSINOGEN. (sp|P00760|TRYP_BOVIN, gi|136425)	2	133	114	6.5967e-13	1	7.83888e-06	0	0	0
1197536	429279	EMSL_48096_Kistler_FASP_001_Run1_15May15_Lynx_15-01-23	EMSL_48096_Kistler_FASP_001	TAO + RFP, Rep1	6.28007e-15	626	10571	CID	10954	2	665.322	-0.00195	-1.4678	1329.64	K.NVQDAIADAEQR.G	Contaminant_K22E_HUMAN	sp|P35908 Keratin, type II cytoskeletal 2 epidermal (Cytokeratin-2e) (K2e) (CK 2e) - Homo sapiens (Human).	2	191	188	6.28007e-15	1	7.46618e-08	0	0	0
1197536	429279	EMSL_48096_Kistler_FASP_001_Run1_15May15_Lynx_15-01-23	EMSL_48096_Kistler_FASP_001	TAO + RFP, Rep1	7.89327e-12	1311	10577	CID	10961	2	519.266	-0.001218	-1.17541	1037.53	R.YLDGLTAER.T	Contaminant_K22E_HUMAN	sp|P35908 Keratin, type II cytoskeletal 2 epidermal (Cytokeratin-2e) (K2e) (CK 2e) - Homo sapiens (Human).	2	133	132	7.89327e-12	1	9.3642e-05	0	0	0
1197536	429279	EMSL_48096_Kistler_FASP_001_Run1_15May15_Lynx_15-01-23	EMSL_48096_Kistler_FASP_001	TAO + RFP, Rep1	6.89296e-15	635	10596	CID	10980	2	858.467	0.079677	46.4362	1716.85	K.QISNLQQSISDAEQR.G	Contaminant_K2C1_HUMAN	sp|P04264 Keratin, type II cytoskeletal 1 (Cytokeratin-1) (CK-1) (Keratin-1) (K1) (67 kDa cytokeratin) (Hair alpha protein) - Homo sapiens (Human).	2	49	37	6.89296e-15	1	8.2016e-08	0	0	-1
1197536	429279	EMSL_48096_Kistler_FASP_001_Run1_15May15_Lynx_15-01-23	EMSL_48096_Kistler_FASP_001	TAO + RFP, Rep1	6.93658e-23	63	10600	CID	10987	3	1105.11	0.000429	0.129544	3312.31	R.GSYGSGGSSYGSGGGSYGSGGGGGGHGSYGSGSSSGGYR.G	Contaminant_K2C1_HUMAN	sp|P04264 Keratin, type II cytoskeletal 1 (Cytokeratin-1) (CK-1) (Keratin-1) (K1) (67 kDa cytokeratin) (Hair alpha protein) - Homo sapiens (Human).	2	228	146	6.93658e-23	1	8.26198e-16	0	0	1
1197536	429279	EMSL_48096_Kistler_FASP_001_Run1_15May15_Lynx_15-01-23	EMSL_48096_Kistler_FASP_001	TAO + RFP, Rep1	1.88839e-12	1155	10619	CID	11010	2	691.842	-0.03864	-27.9653	1382.72	N.TKSSGTSYPDVLK.C	Contaminant_TRYP_BOVIN	TRYPSINOGEN. (sp|P00760|TRYP_BOVIN, gi|136425)	1	144	92	1.88839e-12	1	2.24583e-05	0	0	0
1197536	429279	EMSL_48096_Kistler_FASP_001_Run1_15May15_Lynx_15-01-23	EMSL_48096_Kistler_FASP_001	TAO + RFP, Rep1	5.89835e-14	808	10640	CID	11034	2	811.897	-0.001034	-0.638094	1621.79	Q.ISETNVILSM*DNNR.S	Contaminant_K2C1_HUMAN	sp|P04264 Keratin, type II cytoskeletal 1 (Cytokeratin-1) (CK-1) (Keratin-1) (K1) (67 kDa cytokeratin) (Hair alpha protein) - Homo sapiens (Human).	1	131	118	5.89835e-14	1	7.01667e-07	0	0	1
1197536	429279	EMSL_48096_Kistler_FASP_001_Run1_15May15_Lynx_15-01-23	EMSL_48096_Kistler_FASP_001	TAO + RFP, Rep1	4.59084e-13	1005	10669	CID	11065	2	590.303	-0.000853	-0.723773	1179.6	K.YEELQITAGR.H	Contaminant_K2C1_HUMAN	sp|P04264 Keratin, type II cytoskeletal 1 (Cytokeratin-1) (CK-1) (Keratin-1) (K1) (67 kDa cytokeratin) (Hair alpha protein) - Homo sapiens (Human).	2	177	171	4.59084e-13	1	5.45168e-06	0	0	0
1197536	429279	EMSL_48096_Kistler_FASP_001_Run1_15May15_Lynx_15-01-23	EMSL_48096_Kistler_FASP_001	TAO + RFP, Rep1	4.00285e-11	1519	10680	CID	11078	2	636.806	-0.002316	-1.82107	1272.61	R.LGEDNINVVEGN.E	Contaminant_TRYP_BOVIN	TRYPSINOGEN. (sp|P00760|TRYP_BOVIN, gi|136425)	1	141	86	4.00285e-11	1	0.000475886	0.00437227	0.0154185	0
1197536	429279	EMSL_48096_Kistler_FASP_001_Run1_15May15_Lynx_15-01-23	EMSL_48096_Kistler_FASP_001	TAO + RFP, Rep1	4.03834e-13	993	10693	CID	11093	1	1179.6	-0.002561	-2.17317	1179.6	K.YEELQITAGR.H	Contaminant_K2C1_HUMAN	sp|P04264 Keratin, type II cytoskeletal 1 (Cytokeratin-1) (CK-1) (Keratin-1) (K1) (67 kDa cytokeratin) (Hair alpha protein) - Homo sapiens (Human).	2	105	105	4.03834e-13	1	4.79559e-06	0	0	0
1197536	429279	EMSL_48096_Kistler_FASP_001_Run1_15May15_Lynx_15-01-23	EMSL_48096_Kistler_FASP_001	TAO + RFP, Rep1	1.52491e-12	1131	10721	CID	11120	1	1179.6	-0.003049	-2.58711	1179.6	K.YEELQITAGR.H	Contaminant_K2C1_HUMAN	sp|P04264 Keratin, type II cytoskeletal 1 (Cytokeratin-1) (CK-1) (Keratin-1) (K1) (67 kDa cytokeratin) (Hair alpha protein) - Homo sapiens (Human).	2	116	109	1.52491e-12	1	1.81085e-05	0	0	0
1197536	429279	EMSL_48096_Kistler_FASP_001_Run1_15May15_Lynx_15-01-23	EMSL_48096_Kistler_FASP_001	TAO + RFP, Rep1	3.01797e-11	1481	10739	CID	11143	1	1529.7	-0.003538	-2.31419	1529.71	R.LGEDNINVVEGNEQ.F	Contaminant_TRYP_BOVIN	TRYPSINOGEN. (sp|P00760|TRYP_BOVIN, gi|136425)	1	143	90	3.01797e-11	1	0.000359018	0.00270636	0	0
1197536	429279	EMSL_48096_Kistler_FASP_001_Run1_15May15_Lynx_15-01-23	EMSL_48096_Kistler_FASP_001	TAO + RFP, Rep1	2.89503e-25	30	10765	CID	11179	3	1075.1	-0.007683	-2.38441	3223.28	R.GGSGGSHGGGSGFGGESGGSYGGGEEASGSGGGYGGGSGK.S	Contaminant_K1C9_HUMAN	sp|P35527 Keratin, type I cytoskeletal 9 (Cytokeratin-9) (CK-9) (Keratin-9) (K9) - Homo sapiens (Human).	2	248	186	2.89503e-25	1	3.44823e-18	0	0	0
1197536	429279	EMSL_48096_Kistler_FASP_001_Run1_15May15_Lynx_15-01-23	EMSL_48096_Kistler_FASP_001	TAO + RFP, Rep1	9.19697e-16	506	10772	CID	11186	2	922.975	-0.003536	-1.91773	1844.95	K.KQISNLQQSISDAEQR.G	Contaminant_K2C1_HUMAN	sp|P04264 Keratin, type II cytoskeletal 1 (Cytokeratin-1) (CK-1) (Keratin-1) (K1) (67 kDa cytokeratin) (Hair alpha protein) - Homo sapiens (Human).	2	223	196	9.19697e-16	1	1.09448e-08	0	0	0
1197536	429279	EMSL_48096_Kistler_FASP_001_Run1_15May15_Lynx_15-01-23	EMSL_48096_Kistler_FASP_001	TAO + RFP, Rep1	1.21864e-12	1111	10780	CID	11198	1	1153.57	-0.002561	-2.2222	1153.57	K.SSGTSYPDVLK.C	Contaminant_TRYP_BOVIN	TRYPSINOGEN. (sp|P00760|TRYP_BOVIN, gi|136425)	2	58	52	1.21864e-12	1	1.44812e-05	0	0	0
1197536	429279	EMSL_48096_Kistler_FASP_001_Run1_15May15_Lynx_15-01-23	EMSL_48096_Kistler_FASP_001	TAO + RFP, Rep1	8.23594e-14	830	10790	CID	11211	2	577.29	-0.00134	-1.163	1153.57	K.SSGTSYPDVLK.C	Contaminant_TRYP_BOVIN	TRYPSINOGEN. (sp|P00760|TRYP_BOVIN, gi|136425)	2	145	135	8.23594e-14	1	9.7868e-07	0	0	0
1197536	429279	EMSL_48096_Kistler_FASP_001_Run1_15May15_Lynx_15-01-23	EMSL_48096_Kistler_FASP_001	TAO + RFP, Rep1	8.0145e-19	213	10801	CID	11224	2	922.975	-0.004024	-2.18224	1844.95	K.KQISNLQQSISDAEQR.G	Contaminant_K2C1_HUMAN	sp|P04264 Keratin, type II cytoskeletal 1 (Cytokeratin-1) (CK-1) (Keratin-1) (K1) (67 kDa cytokeratin) (Hair alpha protein) - Homo sapiens (Human).	2	239	239	8.0145e-19	1	9.53763e-12	0	0	0
1197536	429279	EMSL_48096_Kistler_FASP_001_Run1_15May15_Lynx_15-01-23	EMSL_48096_Kistler_FASP_001	TAO + RFP, Rep1	4.19343e-12	1248	10845	CID	11275	2	519.266	-0.001706	-1.64557	1037.53	R.YLDGLTAER.T	Contaminant_K22E_HUMAN	sp|P35908 Keratin, type II cytoskeletal 2 epidermal (Cytokeratin-2e) (K2e) (CK 2e) - Homo sapiens (Human).	2	112	112	4.19343e-12	1	4.97488e-05	0	0	0
1197536	429279	EMSL_48096_Kistler_FASP_001_Run1_15May15_Lynx_15-01-23	EMSL_48096_Kistler_FASP_001	TAO + RFP, Rep1	5.42521e-15	616	10869	CID	11305	2	687.844	-0.002438	-1.77468	1374.68	R.GVNFPSNGPVMQK.K	gi|187373121|gb|ACD03281.1|	monomeric red fluorescent protein TagRFP-T [synthetic construct]	2	132	117	5.42521e-15	1	6.4521e-08	0	0	0
1197536	429279	EMSL_48096_Kistler_FASP_001_Run1_15May15_Lynx_15-01-23	EMSL_48096_Kistler_FASP_001	TAO + RFP, Rep1	1.23551e-13	875	10879	CID	11318	2	738.396	-0.001463	-0.991909	1475.79	R.FLEQQNQVLQTK.W	Contaminant_K22E_HUMAN	sp|P35908 Keratin, type II cytoskeletal 2 epidermal (Cytokeratin-2e) (K2e) (CK 2e) - Homo sapiens (Human).	2	203	173	1.23551e-13	1	1.46886e-06	0	0	0
1197536	429279	EMSL_48096_Kistler_FASP_001_Run1_15May15_Lynx_15-01-23	EMSL_48096_Kistler_FASP_001	TAO + RFP, Rep1	9.94586e-16	510	10892	CID	11332	2	829.896	-0.011154	-6.73217	1657.79	R.SGGGFSSGSAGIINYQR.R	Contaminant_K2C1_HUMAN	sp|P04264 Keratin, type II cytoskeletal 1 (Cytokeratin-1) (CK-1) (Keratin-1) (K1) (67 kDa cytokeratin) (Hair alpha protein) - Homo sapiens (Human).	2	110	97	9.94586e-16	1	1.18376e-08	0	0	1
1197536	429279	EMSL_48096_Kistler_FASP_001_Run1_15May15_Lynx_15-01-23	EMSL_48096_Kistler_FASP_001	TAO + RFP, Rep1	1.61532e-13	902	10903	CID	11347	3	667.967	-0.004022	-2.01024	2001.89	R.LDSELKNM*QDMVEDYR.N	Contaminant_K2C1_HUMAN	sp|P04264 Keratin, type II cytoskeletal 1 (Cytokeratin-1) (CK-1) (Keratin-1) (K1) (67 kDa cytokeratin) (Hair alpha protein) - Homo sapiens (Human).	2	133	88	1.61532e-13	1	1.92231e-06	0	0	0
1197536	429279	EMSL_48096_Kistler_FASP_001_Run1_15May15_Lynx_15-01-23	EMSL_48096_Kistler_FASP_001	TAO + RFP, Rep1	4.64516e-13	1006	10919	CID	11363	2	631.814	-0.002316	-1.83546	1262.62	Q.SLEASLAETEGR.Y	Contaminant_K1C10_HUMAN	sp|P13645 Keratin, type I cytoskeletal 10 (Cytokeratin-10) (CK-10) (Keratin-10) (K10) - Homo sapiens (Human).	1	137	117	4.64516e-13	1	5.52248e-06	0	0	0
1197536	429279	EMSL_48096_Kistler_FASP_001_Run1_15May15_Lynx_15-01-23	EMSL_48096_Kistler_FASP_001	TAO + RFP, Rep1	3.66598e-18	256	10920	CID	11364	2	1001.45	-0.004634	-2.31598	2001.89	R.LDSELKNM*QDMVEDYR.N	Contaminant_K2C1_HUMAN	sp|P04264 Keratin, type II cytoskeletal 1 (Cytokeratin-1) (CK-1) (Keratin-1) (K1) (67 kDa cytokeratin) (Hair alpha protein) - Homo sapiens (Human).	2	140	118	3.66598e-18	1	4.36268e-11	0	0	0
1197536	429279	EMSL_48096_Kistler_FASP_001_Run1_15May15_Lynx_15-01-23	EMSL_48096_Kistler_FASP_001	TAO + RFP, Rep1	4.77716e-13	1008	10940	CID	11386	2	653.361	-0.001706	-1.30784	1305.72	K.HLVDEPQNLIK.Q	Contaminant_ALBU_BOVIN	SERUM ALBUMIN PRECURSOR. (sp|P02769|ALBU_BOVIN, gi|113574)	2	140	120	4.77716e-13	1	5.67671e-06	0	0	0
1197536	429279	EMSL_48096_Kistler_FASP_001_Run1_15May15_Lynx_15-01-23	EMSL_48096_Kistler_FASP_001	TAO + RFP, Rep1	1.32557e-11	1375	10946	CID	11391	4	708.593	-0.004813	-1.70104	2830.35	K.TNKDPATVGAFDVPSATAATVDHDHHR.S	FGSG_03535T0	| FGSG_03535 | Fusarium graminearum PH-1 trichodiene oxygenase (521 aa)	2	242	124	1.32557e-11	1	0.000157858	0.000708717	0	1
1197536	429279	EMSL_48096_Kistler_FASP_001_Run1_15May15_Lynx_15-01-23	EMSL_48096_Kistler_FASP_001	TAO + RFP, Rep1	3.37621e-21	102	10960	CID	11405	3	1075.1	-0.005122	-1.58961	3223.28	R.GGSGGSHGGGSGFGGESGGSYGGGEEASGSGGGYGGGSGK.S	Contaminant_K1C9_HUMAN	sp|P35527 Keratin, type I cytoskeletal 9 (Cytokeratin-9) (CK-9) (Keratin-9) (K9) - Homo sapiens (Human).	2	200	131	3.37621e-21	1	4.02134e-14	0	0	0
1197536	429279	EMSL_48096_Kistler_FASP_001_Run1_15May15_Lynx_15-01-23	EMSL_48096_Kistler_FASP_001	TAO + RFP, Rep1	5.61257e-19	205	10966	CID	11412	3	667.967	-0.002011	-1.00512	2001.89	R.LDSELKNM*QDMVEDYR.N	Contaminant_K2C1_HUMAN	sp|P04264 Keratin, type II cytoskeletal 1 (Cytokeratin-1) (CK-1) (Keratin-1) (K1) (67 kDa cytokeratin) (Hair alpha protein) - Homo sapiens (Human).	2	157	142	5.61257e-19	1	6.67922e-12	0	0	0
1197536	429279	EMSL_48096_Kistler_FASP_001_Run1_15May15_Lynx_15-01-23	EMSL_48096_Kistler_FASP_001	TAO + RFP, Rep1	4.73735e-13	1007	10970	CID	11416	2	597.311	-0.002072	-1.73711	1193.62	K.YEELQVTVGR.H	Contaminant_K22E_HUMAN	sp|P35908 Keratin, type II cytoskeletal 2 epidermal (Cytokeratin-2e) (K2e) (CK 2e) - Homo sapiens (Human).	2	152	129	4.73735e-13	1	5.62567e-06	0	0	0
1197536	429279	EMSL_48096_Kistler_FASP_001_Run1_15May15_Lynx_15-01-23	EMSL_48096_Kistler_FASP_001	TAO + RFP, Rep1	7.61211e-14	824	10972	CID	11418	3	944.121	-0.003109	-1.09901	2830.35	K.TNKDPATVGAFDVPSATAATVDHDHHR.S	FGSG_03535T0	| FGSG_03535 | Fusarium graminearum PH-1 trichodiene oxygenase (521 aa)	2	211	116	7.61211e-14	1	9.065e-07	0	0	0
1197536	429279	EMSL_48096_Kistler_FASP_001_Run1_15May15_Lynx_15-01-23	EMSL_48096_Kistler_FASP_001	TAO + RFP, Rep1	4.07529e-13	995	10999	CID	11445	2	590.303	-0.001219	-1.03396	1179.6	K.YEELQITAGR.H	Contaminant_K2C1_HUMAN	sp|P04264 Keratin, type II cytoskeletal 1 (Cytokeratin-1) (CK-1) (Keratin-1) (K1) (67 kDa cytokeratin) (Hair alpha protein) - Homo sapiens (Human).	2	162	162	4.07529e-13	1	4.83946e-06	0	0	0
1197536	429279	EMSL_48096_Kistler_FASP_001_Run1_15May15_Lynx_15-01-23	EMSL_48096_Kistler_FASP_001	TAO + RFP, Rep1	7.59592e-21	117	11008	CID	11456	2	1072.98	-0.000181	-0.084385	2143.94	R.TSQNSELNNM*QDLVEDYK.K	Contaminant_K22E_HUMAN	sp|P35908 Keratin, type II cytoskeletal 2 epidermal (Cytokeratin-2e) (K2e) (CK 2e) - Homo sapiens (Human).	2	290	267	7.59592e-21	1	9.04171e-14	0	0	1
1197536	429279	EMSL_48096_Kistler_FASP_001_Run1_15May15_Lynx_15-01-23	EMSL_48096_Kistler_FASP_001	TAO + RFP, Rep1	6.62994e-13	1038	11058	CID	11508	3	453.244	-0.00201	-1.48129	1357.72	R.QSVEADINGLRR.V	Contaminant_K1C10_HUMAN	sp|P13645 Keratin, type I cytoskeletal 10 (Cytokeratin-10) (CK-10) (Keratin-10) (K10) - Homo sapiens (Human).	2	69	58	6.62994e-13	1	7.88212e-06	0	0	0
1197536	429279	EMSL_48096_Kistler_FASP_001_Run1_15May15_Lynx_15-01-23	EMSL_48096_Kistler_FASP_001	TAO + RFP, Rep1	3.97233e-26	19	11090	CID	11541	3	1104.77	-0.008781	-2.65184	3312.31	R.GSYGSGGSSYGSGGGSYGSGGGGGGHGSYGSGSSSGGYR.G	Contaminant_K2C1_HUMAN	sp|P04264 Keratin, type II cytoskeletal 1 (Cytokeratin-1) (CK-1) (Keratin-1) (K1) (67 kDa cytokeratin) (Hair alpha protein) - Homo sapiens (Human).	2	243	176	3.97233e-26	1	4.73134e-19	0	0	0
1197536	429279	EMSL_48096_Kistler_FASP_001_Run1_15May15_Lynx_15-01-23	EMSL_48096_Kistler_FASP_001	TAO + RFP, Rep1	4.96677e-13	1011	11109	CID	11564	2	577.29	-0.001706	-1.48018	1153.57	K.SSGTSYPDVLK.C	Contaminant_TRYP_BOVIN	TRYPSINOGEN. (sp|P00760|TRYP_BOVIN, gi|136425)	2	111	101	4.96677e-13	1	5.90203e-06	0	0	0
1197536	429279	EMSL_48096_Kistler_FASP_001_Run1_15May15_Lynx_15-01-23	EMSL_48096_Kistler_FASP_001	TAO + RFP, Rep1	4.30422e-11	1534	11131	CID	11586	1	1153.57	-0.001586	-1.37565	1153.57	K.SSGTSYPDVLK.C	Contaminant_TRYP_BOVIN	TRYPSINOGEN. (sp|P00760|TRYP_BOVIN, gi|136425)	2	58	45	4.30422e-11	1	0.000511472	0.00437227	0	0
1197536	429279	EMSL_48096_Kistler_FASP_001_Run1_15May15_Lynx_15-01-23	EMSL_48096_Kistler_FASP_001	TAO + RFP, Rep1	3.58205e-11	1505	11143	CID	11600	2	539.81	-0.00134	-1.24374	1078.61	K.TLVVQYEVK.L	FGSG_00491T0	| FGSG_00491 | Fusarium graminearum PH-1 hypothetical protein (563 aa)	2	84	73	3.58205e-11	1	0.000424958	0.00437227	0.0154185	0
1197536	429279	EMSL_48096_Kistler_FASP_001_Run1_15May15_Lynx_15-01-23	EMSL_48096_Kistler_FASP_001	TAO + RFP, Rep1	3.63208e-14	762	11164	CID	11621	2	577.29	-0.00134	-1.163	1153.57	K.SSGTSYPDVLK.C	Contaminant_TRYP_BOVIN	TRYPSINOGEN. (sp|P00760|TRYP_BOVIN, gi|136425)	2	131	127	3.63208e-14	1	4.31601e-07	0	0	0
1197536	429279	EMSL_48096_Kistler_FASP_001_Run1_15May15_Lynx_15-01-23	EMSL_48096_Kistler_FASP_001	TAO + RFP, Rep1	5.1061e-11	1544	11190	CID	11647	3	625.621	-0.002742	-1.46339	1874.85	Y.HNLLEGGQEDFESSGAGK.I	Contaminant_K1C9_HUMAN	sp|P35527 Keratin, type I cytoskeletal 9 (Cytokeratin-9) (CK-9) (Keratin-9) (K9) - Homo sapiens (Human).	1	134	70	5.1061e-11	1	0.000607798	0.00437227	0	0
1197536	429279	EMSL_48096_Kistler_FASP_001_Run1_15May15_Lynx_15-01-23	EMSL_48096_Kistler_FASP_001	TAO + RFP, Rep1	1.42773e-14	695	11201	CID	11658	2	738.396	-0.000853	-0.578614	1475.79	R.FLEQQNQVLQTK.W	Contaminant_K22E_HUMAN	sp|P35908 Keratin, type II cytoskeletal 2 epidermal (Cytokeratin-2e) (K2e) (CK 2e) - Homo sapiens (Human).	2	195	180	1.42773e-14	1	1.69738e-07	0	0	0
1197536	429279	EMSL_48096_Kistler_FASP_001_Run1_15May15_Lynx_15-01-23	EMSL_48096_Kistler_FASP_001	TAO + RFP, Rep1	9.46184e-14	844	11210	CID	11666	2	641.811	-0.001341	-1.04608	1282.62	K.SYNDIVLDDTK.D	FGSG_11915T0	| FGSG_11915 | Fusarium graminearum PH-1 protein disulfide-isomerase precursor (508 aa)	2	131	127	9.46184e-14	1	1.12435e-06	0	0	0
1197536	429279	EMSL_48096_Kistler_FASP_001_Run1_15May15_Lynx_15-01-23	EMSL_48096_Kistler_FASP_001	TAO + RFP, Rep1	1.16798e-18	222	11224	CID	11680	2	937.928	-0.002439	-1.30149	1874.85	Y.HNLLEGGQEDFESSGAGK.I	Contaminant_K1C9_HUMAN	sp|P35527 Keratin, type I cytoskeletal 9 (Cytokeratin-9) (CK-9) (Keratin-9) (K9) - Homo sapiens (Human).	1	215	189	1.16798e-18	1	1.39029e-11	0	0	0
1197536	429279	EMSL_48096_Kistler_FASP_001_Run1_15May15_Lynx_15-01-23	EMSL_48096_Kistler_FASP_001	TAO + RFP, Rep1	1.09526e-13	866	11253	CID	11711	2	717.888	-0.001341	-0.935224	1434.77	K.IRLENEIQTYR.S	Contaminant_K1C10_HUMAN	sp|P13645 Keratin, type I cytoskeletal 10 (Cytokeratin-10) (CK-10) (Keratin-10) (K10) - Homo sapiens (Human).	2	160	155	1.09526e-13	1	1.3015e-06	0	0	0
1197536	429279	EMSL_48096_Kistler_FASP_001_Run1_15May15_Lynx_15-01-23	EMSL_48096_Kistler_FASP_001	TAO + RFP, Rep1	1.67744e-13	910	11281	CID	11738	4	648.538	-0.002438	-0.941118	2591.13	K.SDQSRLDSELKNM*QDM*VEDYR.N	Contaminant_K2C1_HUMAN	sp|P04264 Keratin, type II cytoskeletal 1 (Cytokeratin-1) (CK-1) (Keratin-1) (K1) (67 kDa cytokeratin) (Hair alpha protein) - Homo sapiens (Human).	2	165	98	1.67744e-13	1	1.99717e-06	0	0	0
1197536	429279	EMSL_48096_Kistler_FASP_001_Run1_15May15_Lynx_15-01-23	EMSL_48096_Kistler_FASP_001	TAO + RFP, Rep1	1.52632e-13	894	11285	CID	11742	2	597.311	-0.000853	-0.715282	1193.62	K.YEELQVTVGR.H	Contaminant_K22E_HUMAN	sp|P35908 Keratin, type II cytoskeletal 2 epidermal (Cytokeratin-2e) (K2e) (CK 2e) - Homo sapiens (Human).	2	161	147	1.52632e-13	1	1.81253e-06	0	0	0
1197536	429279	EMSL_48096_Kistler_FASP_001_Run1_15May15_Lynx_15-01-23	EMSL_48096_Kistler_FASP_001	TAO + RFP, Rep1	1.88641e-19	183	11305	CID	11763	3	1075.1	-0.005122	-1.58961	3223.28	R.GGSGGSHGGGSGFGGESGGSYGGGEEASGSGGGYGGGSGK.S	Contaminant_K1C9_HUMAN	sp|P35527 Keratin, type I cytoskeletal 9 (Cytokeratin-9) (CK-9) (Keratin-9) (K9) - Homo sapiens (Human).	2	210	128	1.88641e-19	1	2.24687e-12	0	0	0
1197536	429279	EMSL_48096_Kistler_FASP_001_Run1_15May15_Lynx_15-01-23	EMSL_48096_Kistler_FASP_001	TAO + RFP, Rep1	9.37482e-11	1613	11326	CID	11785	3	668.3	-0.008347	-4.17171	2001.89	R.LDSELKNM*QDMVEDYR.N	Contaminant_K2C1_HUMAN	sp|P04264 Keratin, type II cytoskeletal 1 (Cytokeratin-1) (CK-1) (Keratin-1) (K1) (67 kDa cytokeratin) (Hair alpha protein) - Homo sapiens (Human).	2	100	52	9.37482e-11	1	0.00111565	0.00476474	0	1
1197536	429279	EMSL_48096_Kistler_FASP_001_Run1_15May15_Lynx_15-01-23	EMSL_48096_Kistler_FASP_001	TAO + RFP, Rep1	6.50326e-13	1036	11334	CID	11793	2	665.813	-0.024192	-18.2083	1329.64	K.NVQDAIADAEQR.G	Contaminant_K22E_HUMAN	sp|P35908 Keratin, type II cytoskeletal 2 epidermal (Cytokeratin-2e) (K2e) (CK 2e) - Homo sapiens (Human).	2	70	61	6.50326e-13	1	7.73151e-06	0	0	1
1197536	429279	EMSL_48096_Kistler_FASP_001_Run1_15May15_Lynx_15-01-23	EMSL_48096_Kistler_FASP_001	TAO + RFP, Rep1	2.39501e-28	4	11420	CID	11887	3	1104.77	-0.005122	-1.54691	3312.31	R.GSYGSGGSSYGSGGGSYGSGGGGGGHGSYGSGSSSGGYR.G	Contaminant_K2C1_HUMAN	sp|P04264 Keratin, type II cytoskeletal 1 (Cytokeratin-1) (CK-1) (Keratin-1) (K1) (67 kDa cytokeratin) (Hair alpha protein) - Homo sapiens (Human).	2	217	167	2.39501e-28	1	2.85263e-21	0	0	0
1197536	429279	EMSL_48096_Kistler_FASP_001_Run1_15May15_Lynx_15-01-23	EMSL_48096_Kistler_FASP_001	TAO + RFP, Rep1	9.30907e-20	168	11432	CID	11900	2	827.41	-0.002195	-1.3278	1653.82	K.DVDGAYMTKVDLQAK.L	Contaminant_K2C1_HUMAN	sp|P04264 Keratin, type II cytoskeletal 1 (Cytokeratin-1) (CK-1) (Keratin-1) (K1) (67 kDa cytokeratin) (Hair alpha protein) - Homo sapiens (Human).	2	174	174	9.30907e-20	1	1.10764e-12	0	0	0
1197536	429279	EMSL_48096_Kistler_FASP_001_Run1_15May15_Lynx_15-01-23	EMSL_48096_Kistler_FASP_001	TAO + RFP, Rep1	1.20665e-12	1110	11473	CID	11946	2	577.29	-0.000853	-0.740089	1153.57	K.SSGTSYPDVLK.C	Contaminant_TRYP_BOVIN	TRYPSINOGEN. (sp|P00760|TRYP_BOVIN, gi|136425)	2	123	102	1.20665e-12	1	1.43386e-05	0	0	0
1197536	429279	EMSL_48096_Kistler_FASP_001_Run1_15May15_Lynx_15-01-23	EMSL_48096_Kistler_FASP_001	TAO + RFP, Rep1	1.18041e-12	1107	11494	CID	11966	2	577.29	-0.001462	-1.26872	1153.57	K.SSGTSYPDVLK.C	Contaminant_TRYP_BOVIN	TRYPSINOGEN. (sp|P00760|TRYP_BOVIN, gi|136425)	2	122	105	1.18041e-12	1	1.40268e-05	0	0	0
1197536	429279	EMSL_48096_Kistler_FASP_001_Run1_15May15_Lynx_15-01-23	EMSL_48096_Kistler_FASP_001	TAO + RFP, Rep1	3.98504e-14	768	11511	CID	11986	2	738.395	-0.001585	-1.07457	1475.79	R.FLEQQNQVLQTK.W	Contaminant_K22E_HUMAN	sp|P35908 Keratin, type II cytoskeletal 2 epidermal (Cytokeratin-2e) (K2e) (CK 2e) - Homo sapiens (Human).	2	168	149	3.98504e-14	1	4.73769e-07	0	0	0
1197536	429279	EMSL_48096_Kistler_FASP_001_Run1_15May15_Lynx_15-01-23	EMSL_48096_Kistler_FASP_001	TAO + RFP, Rep1	2.13314e-14	720	11538	CID	12015	2	633.321	-0.00195	-1.54197	1265.64	R.TNAENEFVTIK.K	Contaminant_K2C1_HUMAN	sp|P04264 Keratin, type II cytoskeletal 1 (Cytokeratin-1) (CK-1) (Keratin-1) (K1) (67 kDa cytokeratin) (Hair alpha protein) - Homo sapiens (Human).	2	180	179	2.13314e-14	1	2.53482e-07	0	0	0
1197536	429279	EMSL_48096_Kistler_FASP_001_Run1_15May15_Lynx_15-01-23	EMSL_48096_Kistler_FASP_001	TAO + RFP, Rep1	4.25504e-13	998	11563	CID	12047	3	717.978	-0.00256	-1.19014	2151.92	R.LTGTDFSDHEDDSSQGWVR.F	FGSG_05446T0	| FGSG_05446 | Fusarium graminearum PH-1 hypothetical protein (391 aa)	2	144	83	4.25504e-13	1	5.06538e-06	0	0	0
1197536	429279	EMSL_48096_Kistler_FASP_001_Run1_15May15_Lynx_15-01-23	EMSL_48096_Kistler_FASP_001	TAO + RFP, Rep1	3.4273e-16	433	11597	CID	12083	2	829.89	-0.02298	-13.8704	1657.79	R.SGGGFSSGSAGIINYQR.R	Contaminant_K2C1_HUMAN	sp|P04264 Keratin, type II cytoskeletal 1 (Cytokeratin-1) (CK-1) (Keratin-1) (K1) (67 kDa cytokeratin) (Hair alpha protein) - Homo sapiens (Human).	2	169	140	3.4273e-16	1	4.07919e-09	0	0	1
1197536	429279	EMSL_48096_Kistler_FASP_001_Run1_15May15_Lynx_15-01-23	EMSL_48096_Kistler_FASP_001	TAO + RFP, Rep1	8.66077e-13	1073	11601	CID	12088	2	597.312	-0.000244	-0.204366	1193.62	K.YEELQVTVGR.H	Contaminant_K22E_HUMAN	sp|P35908 Keratin, type II cytoskeletal 2 epidermal (Cytokeratin-2e) (K2e) (CK 2e) - Homo sapiens (Human).	2	141	110	8.66077e-13	1	1.02848e-05	0	0	0
1197536	429279	EMSL_48096_Kistler_FASP_001_Run1_15May15_Lynx_15-01-23	EMSL_48096_Kistler_FASP_001	TAO + RFP, Rep1	7.76434e-18	276	11612	CID	12101	3	1075.1	-0.005854	-1.81669	3223.28	R.GGSGGSHGGGSGFGGESGGSYGGGEEASGSGGGYGGGSGK.S	Contaminant_K1C9_HUMAN	sp|P35527 Keratin, type I cytoskeletal 9 (Cytokeratin-9) (CK-9) (Keratin-9) (K9) - Homo sapiens (Human).	2	181	97	7.76434e-18	1	9.24798e-11	0	0	0
1197536	429279	EMSL_48096_Kistler_FASP_001_Run1_15May15_Lynx_15-01-23	EMSL_48096_Kistler_FASP_001	TAO + RFP, Rep1	2.41234e-17	313	11619	CID	12107	2	829.399	-0.001585	-0.956664	1657.79	R.SGGGFSSGSAGIINYQR.R	Contaminant_K2C1_HUMAN	sp|P04264 Keratin, type II cytoskeletal 1 (Cytokeratin-1) (CK-1) (Keratin-1) (K1) (67 kDa cytokeratin) (Hair alpha protein) - Homo sapiens (Human).	2	221	185	2.41234e-17	1	2.87119e-10	0	0	0
1197536	429279	EMSL_48096_Kistler_FASP_001_Run1_15May15_Lynx_15-01-23	EMSL_48096_Kistler_FASP_001	TAO + RFP, Rep1	3.06768e-11	1487	11635	CID	12124	2	801.408	-0.001951	-1.21856	1601.81	K.VALVFGQM*NEPPGAR.A	FGSG_04312T0	| FGSG_04312 | Fusarium graminearum PH-1 hypothetical protein (514 aa)	2	174	105	3.06768e-11	1	0.000365008	0.00336022	0.0118483	0
1197536	429279	EMSL_48096_Kistler_FASP_001_Run1_15May15_Lynx_15-01-23	EMSL_48096_Kistler_FASP_001	TAO + RFP, Rep1	1.87469e-11	1426	11653	CID	12141	1	1190.61	-0.003171	-2.66572	1190.61	R.QVLDNLTMEK.S	Contaminant_K1C9_HUMAN	sp|P35527 Keratin, type I cytoskeletal 9 (Cytokeratin-9) (CK-9) (Keratin-9) (K9) - Homo sapiens (Human).	2	85	78	1.87469e-11	1	0.000222622	0.00138696	0.002457	0
1197536	429279	EMSL_48096_Kistler_FASP_001_Run1_15May15_Lynx_15-01-23	EMSL_48096_Kistler_FASP_001	TAO + RFP, Rep1	6.51218e-11	1568	11655	CID	12143	1	1190.61	-0.002927	-2.46066	1190.61	R.QVLDNLTMEK.S	Contaminant_K1C9_HUMAN	sp|P35527 Keratin, type I cytoskeletal 9 (Cytokeratin-9) (CK-9) (Keratin-9) (K9) - Homo sapiens (Human).	2	84	76	6.51218e-11	1	0.00077333	0.00437227	0.002457	0
1197536	429279	EMSL_48096_Kistler_FASP_001_Run1_15May15_Lynx_15-01-23	EMSL_48096_Kistler_FASP_001	TAO + RFP, Rep1	1.0203e-13	857	11696	CID	12187	2	794.899	-0.002316	-1.45889	1588.79	Q.ISNLQQSISDAEQR.G	Contaminant_K2C1_HUMAN	sp|P04264 Keratin, type II cytoskeletal 1 (Cytokeratin-1) (CK-1) (Keratin-1) (K1) (67 kDa cytokeratin) (Hair alpha protein) - Homo sapiens (Human).	1	134	119	1.0203e-13	1	1.21375e-06	0	0	0
1197536	429279	EMSL_48096_Kistler_FASP_001_Run1_15May15_Lynx_15-01-23	EMSL_48096_Kistler_FASP_001	TAO + RFP, Rep1	1.48401e-13	890	11711	CID	12206	2	606.311	-0.001462	-1.20799	1211.62	L.INSQWVVSAAH.C	Contaminant_TRYP_BOVIN	TRYPSINOGEN. (sp|P00760|TRYP_BOVIN, gi|136425)	0	181	156	1.48401e-13	1	1.76345e-06	0	0	0
1197536	429279	EMSL_48096_Kistler_FASP_001_Run1_15May15_Lynx_15-01-23	EMSL_48096_Kistler_FASP_001	TAO + RFP, Rep1	1.38926e-11	1387	11748	CID	12249	2	595.807	-0.000975	-0.819528	1190.61	R.QVLDNLTMEK.S	Contaminant_K1C9_HUMAN	sp|P35527 Keratin, type I cytoskeletal 9 (Cytokeratin-9) (CK-9) (Keratin-9) (K9) - Homo sapiens (Human).	2	116	108	1.38926e-11	1	0.000164976	0.000708717	0.002457	0
1197536	429279	EMSL_48096_Kistler_FASP_001_Run1_15May15_Lynx_15-01-23	EMSL_48096_Kistler_FASP_001	TAO + RFP, Rep1	2.29925e-16	408	11749	CID	12250	2	792.862	-0.000731	-0.461885	1584.72	R.DSSYYTTIYTAGSR.K	FGSG_03535T0	| FGSG_03535 | Fusarium graminearum PH-1 trichodiene oxygenase (521 aa)	2	191	172	2.29925e-16	1	2.73518e-09	0	0	0
1197536	429279	EMSL_48096_Kistler_FASP_001_Run1_15May15_Lynx_15-01-23	EMSL_48096_Kistler_FASP_001	TAO + RFP, Rep1	7.99777e-24	48	11811	CID	12318	3	1104.77	-0.016099	-4.86171	3312.31	R.GSYGSGGSSYGSGGGSYGSGGGGGGHGSYGSGSSSGGYR.G	Contaminant_K2C1_HUMAN	sp|P04264 Keratin, type II cytoskeletal 1 (Cytokeratin-1) (CK-1) (Keratin-1) (K1) (67 kDa cytokeratin) (Hair alpha protein) - Homo sapiens (Human).	2	186	122	7.99777e-24	1	9.52594e-17	0	0	0
1197536	429279	EMSL_48096_Kistler_FASP_001_Run1_15May15_Lynx_15-01-23	EMSL_48096_Kistler_FASP_001	TAO + RFP, Rep1	4.38946e-14	781	11820	CID	12326	2	658.838	-0.020657	-15.7127	1315.69	K.DQIVDLTVGNNK.T	Contaminant_K1C9_HUMAN	sp|P35527 Keratin, type I cytoskeletal 9 (Cytokeratin-9) (CK-9) (Keratin-9) (K9) - Homo sapiens (Human).	2	128	116	4.38946e-14	1	5.21848e-07	0	0	1
1197536	429279	EMSL_48096_Kistler_FASP_001_Run1_15May15_Lynx_15-01-23	EMSL_48096_Kistler_FASP_001	TAO + RFP, Rep1	1.36436e-14	693	11826	CID	12333	2	577.289	-0.002072	-1.79736	1153.57	K.SSGTSYPDVLK.C	Contaminant_TRYP_BOVIN	TRYPSINOGEN. (sp|P00760|TRYP_BOVIN, gi|136425)	2	116	110	1.36436e-14	1	1.62128e-07	0	0	0
1197536	429279	EMSL_48096_Kistler_FASP_001_Run1_15May15_Lynx_15-01-23	EMSL_48096_Kistler_FASP_001	TAO + RFP, Rep1	3.74415e-11	1511	11837	CID	12343	1	1208.61	-0.002561	-2.121	1208.62	R.TAAENDFVTLK.K	Contaminant_K22E_HUMAN	sp|P35908 Keratin, type II cytoskeletal 2 epidermal (Cytokeratin-2e) (K2e) (CK 2e) - Homo sapiens (Human).	2	90	73	3.74415e-11	1	0.000444919	0.00437227	0	0
1197536	429279	EMSL_48096_Kistler_FASP_001_Run1_15May15_Lynx_15-01-23	EMSL_48096_Kistler_FASP_001	TAO + RFP, Rep1	5.71555e-11	1555	11870	CID	12377	2	633.814	-0.020656	-16.3336	1265.64	R.TNAENEFVTIK.K	Contaminant_K2C1_HUMAN	sp|P04264 Keratin, type II cytoskeletal 1 (Cytokeratin-1) (CK-1) (Keratin-1) (K1) (67 kDa cytokeratin) (Hair alpha protein) - Homo sapiens (Human).	2	94	65	5.71555e-11	1	0.00067918	0.00437227	0	1
1197536	429279	EMSL_48096_Kistler_FASP_001_Run1_15May15_Lynx_15-01-23	EMSL_48096_Kistler_FASP_001	TAO + RFP, Rep1	2.35491e-14	730	11879	CID	12388	2	604.811	-0.001097	-0.908244	1208.62	R.TAAENDFVTLK.K	Contaminant_K22E_HUMAN	sp|P35908 Keratin, type II cytoskeletal 2 epidermal (Cytokeratin-2e) (K2e) (CK 2e) - Homo sapiens (Human).	2	146	144	2.35491e-14	1	2.79835e-07	0	0	0
1197536	429279	EMSL_48096_Kistler_FASP_001_Run1_15May15_Lynx_15-01-23	EMSL_48096_Kistler_FASP_001	TAO + RFP, Rep1	7.71217e-15	644	11881	CID	12390	2	650.767	-0.002438	-1.87579	1300.53	K.NMQDMVEDYR.N	Contaminant_K2C1_HUMAN	sp|P04264 Keratin, type II cytoskeletal 1 (Cytokeratin-1) (CK-1) (Keratin-1) (K1) (67 kDa cytokeratin) (Hair alpha protein) - Homo sapiens (Human).	2	154	151	7.71217e-15	1	9.15831e-08	0	0	0
1197536	429279	EMSL_48096_Kistler_FASP_001_Run1_15May15_Lynx_15-01-23	EMSL_48096_Kistler_FASP_001	TAO + RFP, Rep1	3.94502e-16	442	11892	CID	12401	2	725.82	-0.001585	-1.09319	1450.63	L.GGGFSSGGFSGGSFSR.G	Contaminant_K1C10_HUMAN	sp|P13645 Keratin, type I cytoskeletal 10 (Cytokeratin-10) (CK-10) (Keratin-10) (K10) - Homo sapiens (Human).	1	188	156	3.94502e-16	1	4.69476e-09	0	0	0
1197536	429279	EMSL_48096_Kistler_FASP_001_Run1_15May15_Lynx_15-01-23	EMSL_48096_Kistler_FASP_001	TAO + RFP, Rep1	7.24425e-14	819	11913	CID	12427	1	1300.53	-0.001586	-1.22021	1300.53	K.NMQDMVEDYR.N	Contaminant_K2C1_HUMAN	sp|P04264 Keratin, type II cytoskeletal 1 (Cytokeratin-1) (CK-1) (Keratin-1) (K1) (67 kDa cytokeratin) (Hair alpha protein) - Homo sapiens (Human).	2	106	105	7.24425e-14	1	8.60265e-07	0	0	0
1197536	429279	EMSL_48096_Kistler_FASP_001_Run1_15May15_Lynx_15-01-23	EMSL_48096_Kistler_FASP_001	TAO + RFP, Rep1	1.15711e-10	1641	11951	CID	12465	1	1300.53	-0.001952	-1.50179	1300.53	K.NMQDMVEDYR.N	Contaminant_K2C1_HUMAN	sp|P04264 Keratin, type II cytoskeletal 1 (Cytokeratin-1) (CK-1) (Keratin-1) (K1) (67 kDa cytokeratin) (Hair alpha protein) - Homo sapiens (Human).	2	117	82	1.15711e-10	1	0.00137408	0.00476474	0	0
1197536	429279	EMSL_48096_Kistler_FASP_001_Run1_15May15_Lynx_15-01-23	EMSL_48096_Kistler_FASP_001	TAO + RFP, Rep1	3.50132e-15	598	11968	CID	12487	1	1390.68	-0.00183	-1.31666	1390.68	K.QSLEASLAETEGR.Y	Contaminant_K1C10_HUMAN	sp|P13645 Keratin, type I cytoskeletal 10 (Cytokeratin-10) (CK-10) (Keratin-10) (K10) - Homo sapiens (Human).	2	75	71	3.50132e-15	1	4.16406e-08	0	0	0
1197536	429279	EMSL_48096_Kistler_FASP_001_Run1_15May15_Lynx_15-01-23	EMSL_48096_Kistler_FASP_001	TAO + RFP, Rep1	2.16561e-12	1168	11980	CID	12502	2	654.341	-0.00195	-1.49243	1307.68	R.IKFEMEQNLR.Q	Contaminant_K1C9_HUMAN	sp|P35527 Keratin, type I cytoskeletal 9 (Cytokeratin-9) (CK-9) (Keratin-9) (K9) - Homo sapiens (Human).	2	123	114	2.16561e-12	1	2.57169e-05	0	0	0
1197536	429279	EMSL_48096_Kistler_FASP_001_Run1_15May15_Lynx_15-01-23	EMSL_48096_Kistler_FASP_001	TAO + RFP, Rep1	4.48417e-11	1535	11981	CID	12503	3	464.231	-0.002649	-1.9064	1390.68	K.QSLEASLAETEGR.Y	Contaminant_K1C10_HUMAN	sp|P13645 Keratin, type I cytoskeletal 10 (Cytokeratin-10) (CK-10) (Keratin-10) (K10) - Homo sapiens (Human).	2	110	77	4.48417e-11	1	0.000533294	0.00437227	0	0
1197536	429279	EMSL_48096_Kistler_FASP_001_Run1_15May15_Lynx_15-01-23	EMSL_48096_Kistler_FASP_001	TAO + RFP, Rep1	2.16993e-12	1169	11983	CID	12504	1	1139.54	-0.001951	-1.71396	1139.54	R.DYQELMNVK.L	Contaminant_K22E_HUMAN	sp|P35908 Keratin, type II cytoskeletal 2 epidermal (Cytokeratin-2e) (K2e) (CK 2e) - Homo sapiens (Human).	2	97	95	2.16993e-12	1	2.5743e-05	0	0	0
1197536	429279	EMSL_48096_Kistler_FASP_001_Run1_15May15_Lynx_15-01-23	EMSL_48096_Kistler_FASP_001	TAO + RFP, Rep1	1.14772e-12	1102	11989	CID	12510	2	570.272	-0.002681	-2.35461	1139.54	R.DYQELMNVK.L	Contaminant_K22E_HUMAN	sp|P35908 Keratin, type II cytoskeletal 2 epidermal (Cytokeratin-2e) (K2e) (CK 2e) - Homo sapiens (Human).	2	145	141	1.14772e-12	1	1.3616e-05	0	0	0
1197536	429279	EMSL_48096_Kistler_FASP_001_Run1_15May15_Lynx_15-01-23	EMSL_48096_Kistler_FASP_001	TAO + RFP, Rep1	2.6555e-13	946	11990	CID	12511	3	436.563	-0.001644	-1.25827	1307.68	R.IKFEMEQNLR.Q	Contaminant_K1C9_HUMAN	sp|P35527 Keratin, type I cytoskeletal 9 (Cytokeratin-9) (CK-9) (Keratin-9) (K9) - Homo sapiens (Human).	2	149	139	2.6555e-13	1	3.15345e-06	0	0	0
1197536	429279	EMSL_48096_Kistler_FASP_001_Run1_15May15_Lynx_15-01-23	EMSL_48096_Kistler_FASP_001	TAO + RFP, Rep1	5.41858e-16	466	11992	CID	12513	2	905.426	-0.001951	-1.07857	1809.85	K.GTPISQSTYFMHTDPK.N	FGSG_03535T0	| FGSG_03535 | Fusarium graminearum PH-1 trichodiene oxygenase (521 aa)	2	170	137	5.41858e-16	1	6.44837e-09	0	0	0
1197536	429279	EMSL_48096_Kistler_FASP_001_Run1_15May15_Lynx_15-01-23	EMSL_48096_Kistler_FASP_001	TAO + RFP, Rep1	6.79702e-13	1043	11998	CID	12522	2	905.426	-0.002195	-1.21339	1809.85	K.GTPISQSTYFMHTDPK.N	FGSG_03535T0	| FGSG_03535 | Fusarium graminearum PH-1 trichodiene oxygenase (521 aa)	2	176	104	6.79702e-13	1	8.08878e-06	0	0	0
1197536	429279	EMSL_48096_Kistler_FASP_001_Run1_15May15_Lynx_15-01-23	EMSL_48096_Kistler_FASP_001	TAO + RFP, Rep1	2.34159e-18	243	12006	CID	12532	3	1075.43	-0.003596	-1.11586	3223.28	R.GGSGGSHGGGSGFGGESGGSYGGGEEASGSGGGYGGGSGK.S	Contaminant_K1C9_HUMAN	sp|P35527 Keratin, type I cytoskeletal 9 (Cytokeratin-9) (CK-9) (Keratin-9) (K9) - Homo sapiens (Human).	2	165	105	2.34159e-18	1	2.78903e-11	0	0	1
1197536	429279	EMSL_48096_Kistler_FASP_001_Run1_15May15_Lynx_15-01-23	EMSL_48096_Kistler_FASP_001	TAO + RFP, Rep1	4.35797e-15	609	12011	CID	12539	3	623.311	-0.003656	-1.95841	1867.92	K.TLNDM*RQEYEQLIAK.N	Contaminant_K1C9_HUMAN	sp|P35527 Keratin, type I cytoskeletal 9 (Cytokeratin-9) (CK-9) (Keratin-9) (K9) - Homo sapiens (Human).	2	139	117	4.35797e-15	1	5.18533e-08	0	0	0
1197536	429279	EMSL_48096_Kistler_FASP_001_Run1_15May15_Lynx_15-01-23	EMSL_48096_Kistler_FASP_001	TAO + RFP, Rep1	5.66827e-13	1021	12019	CID	12551	1	1390.68	-0.00183	-1.31666	1390.68	K.QSLEASLAETEGR.Y	Contaminant_K1C10_HUMAN	sp|P13645 Keratin, type I cytoskeletal 10 (Cytokeratin-10) (CK-10) (Keratin-10) (K10) - Homo sapiens (Human).	2	100	78	5.66827e-13	1	6.74118e-06	0	0	0
1197536	429279	EMSL_48096_Kistler_FASP_001_Run1_15May15_Lynx_15-01-23	EMSL_48096_Kistler_FASP_001	TAO + RFP, Rep1	2.29429e-20	143	12027	CID	12561	2	940.502	-0.00439	-2.33626	1880	K.SEPIPETQEGPVTVVVAK.S	FGSG_11915T0	| FGSG_11915 | Fusarium graminearum PH-1 protein disulfide-isomerase precursor (508 aa)	2	198	181	2.29429e-20	1	2.73098e-13	0	0	0
1197536	429279	EMSL_48096_Kistler_FASP_001_Run1_15May15_Lynx_15-01-23	EMSL_48096_Kistler_FASP_001	TAO + RFP, Rep1	2.13566e-13	933	12039	CID	12580	3	436.564	-0.001279	-0.978656	1307.68	R.IKFEMEQNLR.Q	Contaminant_K1C9_HUMAN	sp|P35527 Keratin, type I cytoskeletal 9 (Cytokeratin-9) (CK-9) (Keratin-9) (K9) - Homo sapiens (Human).	2	116	113	2.13566e-13	1	2.53612e-06	0	0	0
1197536	429279	EMSL_48096_Kistler_FASP_001_Run1_15May15_Lynx_15-01-23	EMSL_48096_Kistler_FASP_001	TAO + RFP, Rep1	8.30639e-12	1316	12077	CID	12631	2	530.784	-0.001828	-1.72485	1060.56	K.TLLDIDNTR.M	Contaminant_K1C9_HUMAN	sp|P35527 Keratin, type I cytoskeletal 9 (Cytokeratin-9) (CK-9) (Keratin-9) (K9) - Homo sapiens (Human).	2	120	120	8.30639e-12	1	9.85431e-05	0	0	0
1197536	429279	EMSL_48096_Kistler_FASP_001_Run1_15May15_Lynx_15-01-23	EMSL_48096_Kistler_FASP_001	TAO + RFP, Rep1	1.14414e-11	1362	12100	CID	12659	1	1060.56	-0.001341	-1.26609	1060.56	K.TLLDIDNTR.M	Contaminant_K1C9_HUMAN	sp|P35527 Keratin, type I cytoskeletal 9 (Cytokeratin-9) (CK-9) (Keratin-9) (K9) - Homo sapiens (Human).	2	93	82	1.14414e-11	1	0.000135736	0	0	0
1197536	429279	EMSL_48096_Kistler_FASP_001_Run1_15May15_Lynx_15-01-23	EMSL_48096_Kistler_FASP_001	TAO + RFP, Rep1	2.11718e-17	309	12114	CID	12677	2	829.4	-0.000975	-0.588716	1657.79	R.SGGGFSSGSAGIINYQR.R	Contaminant_K2C1_HUMAN	sp|P04264 Keratin, type II cytoskeletal 1 (Cytokeratin-1) (CK-1) (Keratin-1) (K1) (67 kDa cytokeratin) (Hair alpha protein) - Homo sapiens (Human).	2	169	149	2.11718e-17	1	2.51989e-10	0	0	0
1197536	429279	EMSL_48096_Kistler_FASP_001_Run1_15May15_Lynx_15-01-23	EMSL_48096_Kistler_FASP_001	TAO + RFP, Rep1	1.18897e-15	527	12146	CID	12713	2	695.843	-0.001828	-1.31571	1390.68	K.QSLEASLAETEGR.Y	Contaminant_K1C10_HUMAN	sp|P13645 Keratin, type I cytoskeletal 10 (Cytokeratin-10) (CK-10) (Keratin-10) (K10) - Homo sapiens (Human).	2	144	142	1.18897e-15	1	1.41403e-08	0	0	0
1197536	429279	EMSL_48096_Kistler_FASP_001_Run1_15May15_Lynx_15-01-23	EMSL_48096_Kistler_FASP_001	TAO + RFP, Rep1	8.62204e-18	280	12157	CID	12726	2	858.928	-0.001707	-0.994834	1716.85	K.QISNLQQSISDAEQR.G	Contaminant_K2C1_HUMAN	sp|P04264 Keratin, type II cytoskeletal 1 (Cytokeratin-1) (CK-1) (Keratin-1) (K1) (67 kDa cytokeratin) (Hair alpha protein) - Homo sapiens (Human).	2	251	243	8.62204e-18	1	1.0259e-10	0	0	0
1197536	429279	EMSL_48096_Kistler_FASP_001_Run1_15May15_Lynx_15-01-23	EMSL_48096_Kistler_FASP_001	TAO + RFP, Rep1	3.33756e-12	1215	12167	CID	12735	2	934.464	-0.002073	-1.11037	1867.92	K.TLNDM*RQEYEQLIAK.N	Contaminant_K1C9_HUMAN	sp|P35527 Keratin, type I cytoskeletal 9 (Cytokeratin-9) (CK-9) (Keratin-9) (K9) - Homo sapiens (Human).	2	136	73	3.33756e-12	1	3.9712e-05	0	0	0
1197536	429279	EMSL_48096_Kistler_FASP_001_Run1_15May15_Lynx_15-01-23	EMSL_48096_Kistler_FASP_001	TAO + RFP, Rep1	2.9962e-11	1480	12182	CID	12751	2	606.803	-0.020411	-16.8599	1211.62	L.INSQWVVSAAH.C	Contaminant_TRYP_BOVIN	TRYPSINOGEN. (sp|P00760|TRYP_BOVIN, gi|136425)	0	117	94	2.9962e-11	1	0.000356039	0.00270636	0	1
1197536	429279	EMSL_48096_Kistler_FASP_001_Run1_15May15_Lynx_15-01-23	EMSL_48096_Kistler_FASP_001	TAO + RFP, Rep1	1.42033e-11	1396	12201	CID	12768	3	774.383	-0.071867	-30.9744	2321.21	K.LQGIVSWGSGCAQKNKPGVYTK.V	Contaminant_TRYP_BOVIN	TRYPSINOGEN. (sp|P00760|TRYP_BOVIN, gi|136425)	2	143	73	1.42033e-11	1	0.000169114	0.000708717	0.002457	0
1197536	429279	EMSL_48096_Kistler_FASP_001_Run1_15May15_Lynx_15-01-23	EMSL_48096_Kistler_FASP_001	TAO + RFP, Rep1	6.36472e-12	1290	12209	CID	12776	2	570.274	-0.000244	-0.214056	1139.54	R.DYQELMNVK.L	Contaminant_K22E_HUMAN	sp|P35908 Keratin, type II cytoskeletal 2 epidermal (Cytokeratin-2e) (K2e) (CK 2e) - Homo sapiens (Human).	2	124	111	6.36472e-12	1	7.55081e-05	0	0	0
1197536	429279	EMSL_48096_Kistler_FASP_001_Run1_15May15_Lynx_15-01-23	EMSL_48096_Kistler_FASP_001	TAO + RFP, Rep1	1.88907e-12	1156	12223	CID	12795	2	650.768	-0.001828	-1.40684	1300.53	K.NMQDMVEDYR.N	Contaminant_K2C1_HUMAN	sp|P04264 Keratin, type II cytoskeletal 1 (Cytokeratin-1) (CK-1) (Keratin-1) (K1) (67 kDa cytokeratin) (Hair alpha protein) - Homo sapiens (Human).	2	133	113	1.88907e-12	1	2.2433e-05	0	0	0
1197536	429279	EMSL_48096_Kistler_FASP_001_Run1_15May15_Lynx_15-01-23	EMSL_48096_Kistler_FASP_001	TAO + RFP, Rep1	6.89562e-18	271	12248	CID	12827	3	623.311	-0.002194	-1.17505	1867.92	K.TLNDM*RQEYEQLIAK.N	Contaminant_K1C9_HUMAN	sp|P35527 Keratin, type I cytoskeletal 9 (Cytokeratin-9) (CK-9) (Keratin-9) (K9) - Homo sapiens (Human).	2	125	115	6.89562e-18	1	8.20477e-11	0	0	0
1197536	429279	EMSL_48096_Kistler_FASP_001_Run1_15May15_Lynx_15-01-23	EMSL_48096_Kistler_FASP_001	TAO + RFP, Rep1	1.34265e-11	1380	12249	CID	12828	2	753.887	-0.002804	-1.86209	1506.77	K.ALAPEYEEAATTLK.E	FGSG_11915T0	| FGSG_11915 | Fusarium graminearum PH-1 protein disulfide-isomerase precursor (508 aa)	2	77	46	1.34265e-11	1	0.000159721	0.000708717	0.002457	0
1197536	429279	EMSL_48096_Kistler_FASP_001_Run1_15May15_Lynx_15-01-23	EMSL_48096_Kistler_FASP_001	TAO + RFP, Rep1	6.16267e-12	1288	12250	CID	12829	2	496.774	-0.00067	-0.675746	992.541	K.INFATIDAK.A	FGSG_11915T0	| FGSG_11915 | Fusarium graminearum PH-1 protein disulfide-isomerase precursor (508 aa)	2	135	135	6.16267e-12	1	7.31111e-05	0	0	0
1197536	429279	EMSL_48096_Kistler_FASP_001_Run1_15May15_Lynx_15-01-23	EMSL_48096_Kistler_FASP_001	TAO + RFP, Rep1	8.24776e-13	1070	12277	CID	12854	3	572.955	-0.001097	-0.639162	1716.85	K.QISNLQQSISDAEQR.G	Contaminant_K2C1_HUMAN	sp|P04264 Keratin, type II cytoskeletal 1 (Cytokeratin-1) (CK-1) (Keratin-1) (K1) (67 kDa cytokeratin) (Hair alpha protein) - Homo sapiens (Human).	2	160	122	8.24776e-13	1	9.81361e-06	0	0	0
1197536	429279	EMSL_48096_Kistler_FASP_001_Run1_15May15_Lynx_15-01-23	EMSL_48096_Kistler_FASP_001	TAO + RFP, Rep1	4.88521e-15	613	12279	CID	12856	2	650.768	-0.001706	-1.31305	1300.53	K.NMQDMVEDYR.N	Contaminant_K2C1_HUMAN	sp|P04264 Keratin, type II cytoskeletal 1 (Cytokeratin-1) (CK-1) (Keratin-1) (K1) (67 kDa cytokeratin) (Hair alpha protein) - Homo sapiens (Human).	2	122	122	4.88521e-15	1	5.80126e-08	0	0	0
1197536	429279	EMSL_48096_Kistler_FASP_001_Run1_15May15_Lynx_15-01-23	EMSL_48096_Kistler_FASP_001	TAO + RFP, Rep1	1.35377e-12	1119	12299	CID	12875	2	858.929	-0.00061	-0.355298	1716.85	K.QISNLQQSISDAEQR.G	Contaminant_K2C1_HUMAN	sp|P04264 Keratin, type II cytoskeletal 1 (Cytokeratin-1) (CK-1) (Keratin-1) (K1) (67 kDa cytokeratin) (Hair alpha protein) - Homo sapiens (Human).	2	208	144	1.35377e-12	1	1.61078e-05	0	0	0
1197536	429279	EMSL_48096_Kistler_FASP_001_Run1_15May15_Lynx_15-01-23	EMSL_48096_Kistler_FASP_001	TAO + RFP, Rep1	4.23161e-12	1249	12309	CID	12884	2	654.342	-0.000975	-0.746217	1307.68	R.IKFEMEQNLR.Q	Contaminant_K1C9_HUMAN	sp|P35527 Keratin, type I cytoskeletal 9 (Cytokeratin-9) (CK-9) (Keratin-9) (K9) - Homo sapiens (Human).	2	141	124	4.23161e-12	1	5.0251e-05	0	0	0
1197536	429279	EMSL_48096_Kistler_FASP_001_Run1_15May15_Lynx_15-01-23	EMSL_48096_Kistler_FASP_001	TAO + RFP, Rep1	9.78426e-13	1084	12363	CID	12941	3	436.564	-0.000548	-0.419424	1307.68	R.IKFEMEQNLR.Q	Contaminant_K1C9_HUMAN	sp|P35527 Keratin, type I cytoskeletal 9 (Cytokeratin-9) (CK-9) (Keratin-9) (K9) - Homo sapiens (Human).	2	154	136	9.78426e-13	1	1.1619e-05	0	0	0
1197536	429279	EMSL_48096_Kistler_FASP_001_Run1_15May15_Lynx_15-01-23	EMSL_48096_Kistler_FASP_001	TAO + RFP, Rep1	1.34094e-15	539	12366	CID	12944	2	695.843	-0.001219	-0.877138	1390.68	K.QSLEASLAETEGR.Y	Contaminant_K1C10_HUMAN	sp|P13645 Keratin, type I cytoskeletal 10 (Cytokeratin-10) (CK-10) (Keratin-10) (K10) - Homo sapiens (Human).	2	114	112	1.34094e-15	1	1.59476e-08	0	0	0
1197536	429279	EMSL_48096_Kistler_FASP_001_Run1_15May15_Lynx_15-01-23	EMSL_48096_Kistler_FASP_001	TAO + RFP, Rep1	3.75188e-11	1512	12375	CID	12955	3	617.619	-0.00128	-0.691762	1850.84	K.YDDLASQYAASEFKDK.V	FGSG_11915T0	| FGSG_11915 | Fusarium graminearum PH-1 protein disulfide-isomerase precursor (508 aa)	2	138	78	3.75188e-11	1	0.000446491	0.00437227	0	0
1197536	429279	EMSL_48096_Kistler_FASP_001_Run1_15May15_Lynx_15-01-23	EMSL_48096_Kistler_FASP_001	TAO + RFP, Rep1	3.28056e-12	1213	12380	CID	12960	2	886.86	-0.002439	-1.37643	1772.71	R.GGGGSFGYSYGGGSGGGFSAS.S	Contaminant_K1C9_HUMAN	sp|P35527 Keratin, type I cytoskeletal 9 (Cytokeratin-9) (CK-9) (Keratin-9) (K9) - Homo sapiens (Human).	1	131	75	3.28056e-12	1	3.90585e-05	0	0	0
1197536	429279	EMSL_48096_Kistler_FASP_001_Run1_15May15_Lynx_15-01-23	EMSL_48096_Kistler_FASP_001	TAO + RFP, Rep1	2.75014e-12	1188	12389	CID	12969	2	896.383	0.030361	16.9548	1791.73	R.GGSGGSYGGGGSGGGYGGGSGSR.G	Contaminant_K1C9_HUMAN	sp|P35527 Keratin, type I cytoskeletal 9 (Cytokeratin-9) (CK-9) (Keratin-9) (K9) - Homo sapiens (Human).	2	91	51	2.75014e-12	1	3.27464e-05	0	0	0
1197536	429279	EMSL_48096_Kistler_FASP_001_Run1_15May15_Lynx_15-01-23	EMSL_48096_Kistler_FASP_001	TAO + RFP, Rep1	3.46064e-16	434	12392	CID	12974	2	925.924	-0.004146	-2.24121	1850.84	K.YDDLASQYAASEFKDK.V	FGSG_11915T0	| FGSG_11915 | Fusarium graminearum PH-1 protein disulfide-isomerase precursor (508 aa)	2	173	144	3.46064e-16	1	4.11832e-09	0	0	0
1197536	429279	EMSL_48096_Kistler_FASP_001_Run1_15May15_Lynx_15-01-23	EMSL_48096_Kistler_FASP_001	TAO + RFP, Rep1	5.31438e-12	1267	12401	CID	12982	3	738.365	-0.01932	-8.73761	2212.1	K.SKELTTEIDNNIEQISSYK.S	Contaminant_K1C10_HUMAN	sp|P13645 Keratin, type I cytoskeletal 10 (Cytokeratin-10) (CK-10) (Keratin-10) (K10) - Homo sapiens (Human).	2	155	83	5.31438e-12	1	6.32647e-05	0	0	1
1197536	429279	EMSL_48096_Kistler_FASP_001_Run1_15May15_Lynx_15-01-23	EMSL_48096_Kistler_FASP_001	TAO + RFP, Rep1	2.22772e-12	1170	12402	CID	12983	3	414.585	0.000274	0.22083	1241.74	R.LKPIQVASMVR.E	FGSG_00071T0	| FGSG_00071 | Fusarium graminearum PH-1 hypothetical protein (513 aa)	2	134	118	2.22772e-12	1	2.6472e-05	0	0	0
1197536	429279	EMSL_48096_Kistler_FASP_001_Run1_15May15_Lynx_15-01-23	EMSL_48096_Kistler_FASP_001	TAO + RFP, Rep1	8.30639e-12	1317	12407	CID	12988	2	530.785	0.000366	0.344971	1060.56	K.TLLDIDNTR.M	Contaminant_K1C9_HUMAN	sp|P35527 Keratin, type I cytoskeletal 9 (Cytokeratin-9) (CK-9) (Keratin-9) (K9) - Homo sapiens (Human).	2	131	131	8.30639e-12	1	9.85431e-05	0	0	0
1197536	429279	EMSL_48096_Kistler_FASP_001_Run1_15May15_Lynx_15-01-23	EMSL_48096_Kistler_FASP_001	TAO + RFP, Rep1	2.99196e-11	1479	12448	CID	13029	2	541.803	-0.000731	-0.675911	1082.6	K.FASFIDKVR.F	Contaminant_K22E_HUMAN	sp|P35908 Keratin, type II cytoskeletal 2 epidermal (Cytokeratin-2e) (K2e) (CK 2e) - Homo sapiens (Human).	2	125	118	2.99196e-11	1	0.000354952	0.00270636	0	0
1197536	429279	EMSL_48096_Kistler_FASP_001_Run1_15May15_Lynx_15-01-23	EMSL_48096_Kistler_FASP_001	TAO + RFP, Rep1	1.58512e-22	68	12456	CID	13036	2	1237.6	-0.000244	-0.0986347	2474.19	R.M*SGDLSSNVTVSVTSSTISSNVASK.A	Contaminant_K22E_HUMAN	sp|P35908 Keratin, type II cytoskeletal 2 epidermal (Cytokeratin-2e) (K2e) (CK 2e) - Homo sapiens (Human).	2	293	275	1.58512e-22	1	1.88756e-15	0	0	0
1197536	429279	EMSL_48096_Kistler_FASP_001_Run1_15May15_Lynx_15-01-23	EMSL_48096_Kistler_FASP_001	TAO + RFP, Rep1	7.16277e-12	1297	12471	CID	13052	2	541.803	-0.000853	-0.788563	1082.6	K.FASFIDKVR.F	Contaminant_K22E_HUMAN	sp|P35908 Keratin, type II cytoskeletal 2 epidermal (Cytokeratin-2e) (K2e) (CK 2e) - Homo sapiens (Human).	2	114	114	7.16277e-12	1	8.49758e-05	0	0	0
1197536	429279	EMSL_48096_Kistler_FASP_001_Run1_15May15_Lynx_15-01-23	EMSL_48096_Kistler_FASP_001	TAO + RFP, Rep1	8.35776e-18	279	12484	CID	13063	2	858.928	-0.002195	-1.27907	1716.85	K.QISNLQQSISDAEQR.G	Contaminant_K2C1_HUMAN	sp|P04264 Keratin, type II cytoskeletal 1 (Cytokeratin-1) (CK-1) (Keratin-1) (K1) (67 kDa cytokeratin) (Hair alpha protein) - Homo sapiens (Human).	2	221	216	8.35776e-18	1	9.9445e-11	0	0	0
1197536	429279	EMSL_48096_Kistler_FASP_001_Run1_15May15_Lynx_15-01-23	EMSL_48096_Kistler_FASP_001	TAO + RFP, Rep1	3.66365e-13	981	12498	CID	13077	2	577.29	-0.001219	-1.05727	1153.57	K.SSGTSYPDVLK.C	Contaminant_TRYP_BOVIN	TRYPSINOGEN. (sp|P00760|TRYP_BOVIN, gi|136425)	2	97	87	3.66365e-13	1	4.35352e-06	0	0	0
1197536	429279	EMSL_48096_Kistler_FASP_001_Run1_15May15_Lynx_15-01-23	EMSL_48096_Kistler_FASP_001	TAO + RFP, Rep1	6.15284e-18	266	12535	CID	13114	3	941.073	-0.001463	-0.518855	2821.21	K.ETNEWLDEHGADATAEDFEEQKEK.L	FGSG_09471T0	| FGSG_09471 | Fusarium graminearum PH-1 glucose-regulated protein (664 aa)	2	198	138	6.15284e-18	1	7.32656e-11	0	0	0
1197536	429279	EMSL_48096_Kistler_FASP_001_Run1_15May15_Lynx_15-01-23	EMSL_48096_Kistler_FASP_001	TAO + RFP, Rep1	3.12547e-12	1206	12536	CID	13115	2	875.436	-0.019811	-11.3346	1748.88	D.NINVVEGNEQFISASK.S	Contaminant_TRYP_BOVIN	TRYPSINOGEN. (sp|P00760|TRYP_BOVIN, gi|136425)	1	198	130	3.12547e-12	1	3.71945e-05	0	0	1
1197536	429279	EMSL_48096_Kistler_FASP_001_Run1_15May15_Lynx_15-01-23	EMSL_48096_Kistler_FASP_001	TAO + RFP, Rep1	5.36137e-13	1015	12558	CID	13137	4	706.056	-0.003901	-1.38312	2821.21	K.ETNEWLDEHGADATAEDFEEQKEK.L	FGSG_09471T0	| FGSG_09471 | Fusarium graminearum PH-1 glucose-regulated protein (664 aa)	2	160	92	5.36137e-13	1	6.38411e-06	0	0	0
1197536	429279	EMSL_48096_Kistler_FASP_001_Run1_15May15_Lynx_15-01-23	EMSL_48096_Kistler_FASP_001	TAO + RFP, Rep1	1.24248e-11	1366	12605	CID	13184	2	516.302	-0.00134	-1.30037	1031.6	R.VLDELTLTK.A	Contaminant_K1C10_HUMAN	sp|P13645 Keratin, type I cytoskeletal 10 (Cytokeratin-10) (CK-10) (Keratin-10) (K10) - Homo sapiens (Human).	2	151	151	1.24248e-11	1	0.000147402	0	0	0
1197536	429279	EMSL_48096_Kistler_FASP_001_Run1_15May15_Lynx_15-01-23	EMSL_48096_Kistler_FASP_001	TAO + RFP, Rep1	3.33187e-14	756	12647	CID	13224	3	641.637	-0.002194	-1.14149	1922.9	S.SKGSLGGGFSSGGFSGGSFSR.G	Contaminant_K1C10_HUMAN	sp|P13645 Keratin, type I cytoskeletal 10 (Cytokeratin-10) (CK-10) (Keratin-10) (K10) - Homo sapiens (Human).	1	118	80	3.33187e-14	1	3.96694e-07	0	0	0
1197536	429279	EMSL_48096_Kistler_FASP_001_Run1_15May15_Lynx_15-01-23	EMSL_48096_Kistler_FASP_001	TAO + RFP, Rep1	8.41662e-11	1598	12650	CID	13226	2	655.314	-0.064106	-49.0605	1307.68	R.IKFEMEQNLR.Q	Contaminant_K1C9_HUMAN	sp|P35527 Keratin, type I cytoskeletal 9 (Cytokeratin-9) (CK-9) (Keratin-9) (K9) - Homo sapiens (Human).	2	85	59	8.41662e-11	1	0.000999486	0.00437227	0	2
1197536	429279	EMSL_48096_Kistler_FASP_001_Run1_15May15_Lynx_15-01-23	EMSL_48096_Kistler_FASP_001	TAO + RFP, Rep1	1.08166e-15	518	12652	CID	13228	2	817.922	-0.001951	-1.19395	1634.84	N.INVVEGNEQFISASK.S	Contaminant_TRYP_BOVIN	TRYPSINOGEN. (sp|P00760|TRYP_BOVIN, gi|136425)	1	157	132	1.08166e-15	1	1.28702e-08	0	0	0
1197536	429279	EMSL_48096_Kistler_FASP_001_Run1_15May15_Lynx_15-01-23	EMSL_48096_Kistler_FASP_001	TAO + RFP, Rep1	3.80638e-11	1515	12677	CID	13251	2	654.341	-0.002194	-1.67899	1307.68	R.IKFEMEQNLR.Q	Contaminant_K1C9_HUMAN	sp|P35527 Keratin, type I cytoskeletal 9 (Cytokeratin-9) (CK-9) (Keratin-9) (K9) - Homo sapiens (Human).	2	94	72	3.80638e-11	1	0.000452013	0.00437227	0	0
1197536	429279	EMSL_48096_Kistler_FASP_001_Run1_15May15_Lynx_15-01-23	EMSL_48096_Kistler_FASP_001	TAO + RFP, Rep1	2.33458e-16	409	12683	CID	13256	2	1251.13	-0.004147	-1.65866	2501.25	K.SKAEAESLYQSKYEELQITAGR.H	Contaminant_K2C1_HUMAN	sp|P04264 Keratin, type II cytoskeletal 1 (Cytokeratin-1) (CK-1) (Keratin-1) (K1) (67 kDa cytokeratin) (Hair alpha protein) - Homo sapiens (Human).	2	337	270	2.33458e-16	1	2.77971e-09	0	0	0
1197536	429279	EMSL_48096_Kistler_FASP_001_Run1_15May15_Lynx_15-01-23	EMSL_48096_Kistler_FASP_001	TAO + RFP, Rep1	1.86505e-11	1423	12706	CID	13278	2	762.899	-0.002009	-1.31956	1523.79	R.LLRDYQELMNTK.L	Contaminant_K2C1_HUMAN	sp|P04264 Keratin, type II cytoskeletal 1 (Cytokeratin-1) (CK-1) (Keratin-1) (K1) (67 kDa cytokeratin) (Hair alpha protein) - Homo sapiens (Human).	2	187	128	1.86505e-11	1	0.00022173	0.00138696	0	1
1197536	429279	EMSL_48096_Kistler_FASP_001_Run1_15May15_Lynx_15-01-23	EMSL_48096_Kistler_FASP_001	TAO + RFP, Rep1	5.49558e-17	339	12717	CID	13288	2	886.9	-0.002439	-1.37637	1772.79	Y.GGGSGGGFSASSLGGGFGGGSR.G	Contaminant_K1C9_HUMAN	sp|P35527 Keratin, type I cytoskeletal 9 (Cytokeratin-9) (CK-9) (Keratin-9) (K9) - Homo sapiens (Human).	1	212	183	5.49558e-17	1	6.54339e-10	0	0	0
1197536	429279	EMSL_48096_Kistler_FASP_001_Run1_15May15_Lynx_15-01-23	EMSL_48096_Kistler_FASP_001	TAO + RFP, Rep1	4.05734e-11	1521	12740	CID	13313	2	596.317	-0.001219	-1.02353	1191.63	N.TLDNDIM*LIK.L	Contaminant_TRYP_PIG	sp|P00761|TRYP_PIG Trypsin precursor (EC 3.4.21.4) - Sus scrofa (Pig).	1	109	96	4.05734e-11	1	0.000481815	0.00437227	0.0154185	0
1197536	429279	EMSL_48096_Kistler_FASP_001_Run1_15May15_Lynx_15-01-23	EMSL_48096_Kistler_FASP_001	TAO + RFP, Rep1	3.86525e-12	1234	12763	CID	13336	3	508.6	-0.002193	-1.44007	1523.79	R.LLRDYQELMNTK.L	Contaminant_K2C1_HUMAN	sp|P04264 Keratin, type II cytoskeletal 1 (Cytokeratin-1) (CK-1) (Keratin-1) (K1) (67 kDa cytokeratin) (Hair alpha protein) - Homo sapiens (Human).	2	103	85	3.86525e-12	1	4.59527e-05	0	0	0
1197536	429279	EMSL_48096_Kistler_FASP_001_Run1_15May15_Lynx_15-01-23	EMSL_48096_Kistler_FASP_001	TAO + RFP, Rep1	1.09479e-12	1095	12790	CID	13362	3	436.563	-0.001918	-1.46798	1307.68	R.IKFEMEQNLR.Q	Contaminant_K1C9_HUMAN	sp|P35527 Keratin, type I cytoskeletal 9 (Cytokeratin-9) (CK-9) (Keratin-9) (K9) - Homo sapiens (Human).	2	143	121	1.09479e-12	1	1.30008e-05	0	0	0
1197536	429279	EMSL_48096_Kistler_FASP_001_Run1_15May15_Lynx_15-01-23	EMSL_48096_Kistler_FASP_001	TAO + RFP, Rep1	2.73867e-17	318	12817	CID	13388	2	874.944	-0.000366	-0.209277	1748.88	D.NINVVEGNEQFISASK.S	Contaminant_TRYP_BOVIN	TRYPSINOGEN. (sp|P00760|TRYP_BOVIN, gi|136425)	1	225	199	2.73867e-17	1	3.25915e-10	0	0	0
1197536	429279	EMSL_48096_Kistler_FASP_001_Run1_15May15_Lynx_15-01-23	EMSL_48096_Kistler_FASP_001	TAO + RFP, Rep1	4.36521e-16	447	12845	CID	13418	2	858.929	-0.001219	-0.710596	1716.85	K.QISNLQQSISDAEQR.G	Contaminant_K2C1_HUMAN	sp|P04264 Keratin, type II cytoskeletal 1 (Cytokeratin-1) (CK-1) (Keratin-1) (K1) (67 kDa cytokeratin) (Hair alpha protein) - Homo sapiens (Human).	2	105	100	4.36521e-16	1	5.19395e-09	0	0	0
1197536	429279	EMSL_48096_Kistler_FASP_001_Run1_15May15_Lynx_15-01-23	EMSL_48096_Kistler_FASP_001	TAO + RFP, Rep1	1.2616e-14	685	12852	CID	13425	3	834.421	-0.002377	-0.950906	2501.25	K.SKAEAESLYQSKYEELQITAGR.H	Contaminant_K2C1_HUMAN	sp|P04264 Keratin, type II cytoskeletal 1 (Cytokeratin-1) (CK-1) (Keratin-1) (K1) (67 kDa cytokeratin) (Hair alpha protein) - Homo sapiens (Human).	2	201	131	1.2616e-14	1	1.50215e-07	0	0	0
1197536	429279	EMSL_48096_Kistler_FASP_001_Run1_15May15_Lynx_15-01-23	EMSL_48096_Kistler_FASP_001	TAO + RFP, Rep1	8.15703e-11	1592	12892	CID	13464	2	631.804	-0.001341	-1.06265	1262.6	D.NINVVEGNEQF.I	Contaminant_TRYP_BOVIN	TRYPSINOGEN. (sp|P00760|TRYP_BOVIN, gi|136425)	0	91	69	8.15703e-11	1	0.000969302	0.00437227	0.0154185	0
1197536	429279	EMSL_48096_Kistler_FASP_001_Run1_15May15_Lynx_15-01-23	EMSL_48096_Kistler_FASP_001	TAO + RFP, Rep1	5.07497e-12	1260	12897	CID	13469	2	577.29	-0.00134	-1.163	1153.57	K.SSGTSYPDVLK.C	Contaminant_TRYP_BOVIN	TRYPSINOGEN. (sp|P00760|TRYP_BOVIN, gi|136425)	2	96	76	5.07497e-12	1	6.0306e-05	0	0	0
1197536	429279	EMSL_48096_Kistler_FASP_001_Run1_15May15_Lynx_15-01-23	EMSL_48096_Kistler_FASP_001	TAO + RFP, Rep1	7.29651e-21	116	12916	CID	13486	3	834.421	-0.002926	-1.17035	2501.25	K.SKAEAESLYQSKYEELQITAGR.H	Contaminant_K2C1_HUMAN	sp|P04264 Keratin, type II cytoskeletal 1 (Cytokeratin-1) (CK-1) (Keratin-1) (K1) (67 kDa cytokeratin) (Hair alpha protein) - Homo sapiens (Human).	2	204	180	7.29651e-21	1	8.6877e-14	0	0	0
1197536	429279	EMSL_48096_Kistler_FASP_001_Run1_15May15_Lynx_15-01-23	EMSL_48096_Kistler_FASP_001	TAO + RFP, Rep1	3.44731e-11	1500	12917	CID	13487	1	1262.6	-0.001342	-1.0635	1262.6	D.NINVVEGNEQF.I	Contaminant_TRYP_BOVIN	TRYPSINOGEN. (sp|P00760|TRYP_BOVIN, gi|136425)	0	100	86	3.44731e-11	1	0.000409645	0.00437227	0.0154185	0
1197536	429279	EMSL_48096_Kistler_FASP_001_Run1_15May15_Lynx_15-01-23	EMSL_48096_Kistler_FASP_001	TAO + RFP, Rep1	1.24248e-11	1367	12947	CID	13519	2	516.302	-0.001096	-1.06394	1031.6	R.VLDELTLTK.A	Contaminant_K1C10_HUMAN	sp|P13645 Keratin, type I cytoskeletal 10 (Cytokeratin-10) (CK-10) (Keratin-10) (K10) - Homo sapiens (Human).	2	124	124	1.24248e-11	1	0.000147402	0	0	0
1197536	429279	EMSL_48096_Kistler_FASP_001_Run1_15May15_Lynx_15-01-23	EMSL_48096_Kistler_FASP_001	TAO + RFP, Rep1	1.91714e-21	93	12969	CID	13546	3	834.422	-0.001646	-0.65832	2501.25	K.SKAEAESLYQSKYEELQITAGR.H	Contaminant_K2C1_HUMAN	sp|P04264 Keratin, type II cytoskeletal 1 (Cytokeratin-1) (CK-1) (Keratin-1) (K1) (67 kDa cytokeratin) (Hair alpha protein) - Homo sapiens (Human).	2	176	152	1.91714e-21	1	2.28267e-14	0	0	0
1197536	429279	EMSL_48096_Kistler_FASP_001_Run1_15May15_Lynx_15-01-23	EMSL_48096_Kistler_FASP_001	TAO + RFP, Rep1	2.62264e-18	249	13002	CID	13586	2	854.451	-0.001219	-0.71432	1707.9	K.FVEQFDAGKIEPSIK.S	FGSG_11915T0	| FGSG_11915 | Fusarium graminearum PH-1 protein disulfide-isomerase precursor (508 aa)	2	181	178	2.62264e-18	1	3.12056e-11	0	0	0
1197536	429279	EMSL_48096_Kistler_FASP_001_Run1_15May15_Lynx_15-01-23	EMSL_48096_Kistler_FASP_001	TAO + RFP, Rep1	3.14112e-15	588	13051	CID	13643	2	1025.49	-0.008537	-4.16626	2049.97	L.GEDNINVVEGNEQFISASK.S	Contaminant_TRYP_BOVIN	TRYPSINOGEN. (sp|P00760|TRYP_BOVIN, gi|136425)	1	227	145	3.14112e-15	1	3.73933e-08	0	0	0
1197536	429279	EMSL_48096_Kistler_FASP_001_Run1_15May15_Lynx_15-01-23	EMSL_48096_Kistler_FASP_001	TAO + RFP, Rep1	2.07468e-13	927	13056	CID	13651	2	679.867	-0.001341	-0.987526	1358.73	Q.ISNLEAQITDVR.Q	Contaminant_K1C9_HUMAN	sp|P35527 Keratin, type I cytoskeletal 9 (Cytokeratin-9) (CK-9) (Keratin-9) (K9) - Homo sapiens (Human).	1	206	181	2.07468e-13	1	2.46652e-06	0	0	0
1197536	429279	EMSL_48096_Kistler_FASP_001_Run1_15May15_Lynx_15-01-23	EMSL_48096_Kistler_FASP_001	TAO + RFP, Rep1	1.28285e-15	537	13058	CID	13653	2	996.978	-0.002927	-1.46928	1992.95	G.EDNINVVEGNEQFISASK.S	Contaminant_TRYP_BOVIN	TRYPSINOGEN. (sp|P00760|TRYP_BOVIN, gi|136425)	1	242	186	1.28285e-15	1	1.52702e-08	0	0	0
1197536	429279	EMSL_48096_Kistler_FASP_001_Run1_15May15_Lynx_15-01-23	EMSL_48096_Kistler_FASP_001	TAO + RFP, Rep1	1.22042e-10	1646	13093	CID	13695	2	596.318	-0.000731	-0.61412	1191.63	N.TLDNDIM*LIK.L	Contaminant_TRYP_PIG	sp|P00761|TRYP_PIG Trypsin precursor (EC 3.4.21.4) - Sus scrofa (Pig).	1	101	84	1.22042e-10	1	0.00144927	0.00476474	0.0154185	0
1197536	429279	EMSL_48096_Kistler_FASP_001_Run1_15May15_Lynx_15-01-23	EMSL_48096_Kistler_FASP_001	TAO + RFP, Rep1	2.04072e-11	1433	13149	CID	13764	2	1082.5	-0.067013	-30.9952	2163.06	R.LGEDNINVVEGNEQFISASK.S	Contaminant_TRYP_BOVIN	TRYPSINOGEN. (sp|P00760|TRYP_BOVIN, gi|136425)	2	185	81	2.04072e-11	1	0.000242954	0.00138696	0	1
1197536	429279	EMSL_48096_Kistler_FASP_001_Run1_15May15_Lynx_15-01-23	EMSL_48096_Kistler_FASP_001	TAO + RFP, Rep1	1.51133e-11	1400	13164	CID	13784	2	575.806	-0.005727	-4.98195	1150.61	L.ALDVEIATYR.K	Contaminant_K22E_HUMAN	sp|P35908 Keratin, type II cytoskeletal 2 epidermal (Cytokeratin-2e) (K2e) (CK 2e) - Homo sapiens (Human).	1	80	67	1.51133e-11	1	0.000179473	0.000708717	0.002457	0
1197536	429279	EMSL_48096_Kistler_FASP_001_Run1_15May15_Lynx_15-01-23	EMSL_48096_Kistler_FASP_001	TAO + RFP, Rep1	1.40249e-11	1391	13188	CID	13815	2	555.248	-0.001828	-1.64886	1109.49	K.DAEAWFNEK.S	Contaminant_K1C10_HUMAN	sp|P13645 Keratin, type I cytoskeletal 10 (Cytokeratin-10) (CK-10) (Keratin-10) (K10) - Homo sapiens (Human).	2	140	130	1.40249e-11	1	0.000166385	0.000708717	0	0
1197536	429279	EMSL_48096_Kistler_FASP_001_Run1_15May15_Lynx_15-01-23	EMSL_48096_Kistler_FASP_001	TAO + RFP, Rep1	1.10872e-14	677	13193	CID	13820	2	818.427	0.00433	2.65037	1634.84	N.INVVEGNEQFISASK.S	Contaminant_TRYP_BOVIN	TRYPSINOGEN. (sp|P00760|TRYP_BOVIN, gi|136425)	1	156	119	1.10872e-14	1	1.31921e-07	0	0	1
1197536	429279	EMSL_48096_Kistler_FASP_001_Run1_15May15_Lynx_15-01-23	EMSL_48096_Kistler_FASP_001	TAO + RFP, Rep1	1.00552e-10	1622	13196	CID	13825	1	1109.49	-0.001951	-1.76038	1109.49	K.DAEAWFNEK.S	Contaminant_K1C10_HUMAN	sp|P13645 Keratin, type I cytoskeletal 10 (Cytokeratin-10) (CK-10) (Keratin-10) (K10) - Homo sapiens (Human).	2	115	96	1.00552e-10	1	0.0011929	0.00476474	0	0
1197536	429279	EMSL_48096_Kistler_FASP_001_Run1_15May15_Lynx_15-01-23	EMSL_48096_Kistler_FASP_001	TAO + RFP, Rep1	3.44578e-11	1499	13202	CID	13831	3	721.69	0	0	2163.06	R.LGEDNINVVEGNEQFISASK.S	Contaminant_TRYP_BOVIN	TRYPSINOGEN. (sp|P00760|TRYP_BOVIN, gi|136425)	2	160	83	3.44578e-11	1	0.000410231	0.00437227	0	0
1197536	429279	EMSL_48096_Kistler_FASP_001_Run1_15May15_Lynx_15-01-23	EMSL_48096_Kistler_FASP_001	TAO + RFP, Rep1	1.19982e-15	529	13213	CID	13849	2	874.943	-0.002804	-1.60445	1748.88	D.NINVVEGNEQFISASK.S	Contaminant_TRYP_BOVIN	TRYPSINOGEN. (sp|P00760|TRYP_BOVIN, gi|136425)	1	141	118	1.19982e-15	1	1.42784e-08	0	0	0
1197536	429279	EMSL_48096_Kistler_FASP_001_Run1_15May15_Lynx_15-01-23	EMSL_48096_Kistler_FASP_001	TAO + RFP, Rep1	1.17961e-12	1106	13221	CID	13862	1	1109.49	-0.00122	-1.10024	1109.49	K.DAEAWFNEK.S	Contaminant_K1C10_HUMAN	sp|P13645 Keratin, type I cytoskeletal 10 (Cytokeratin-10) (CK-10) (Keratin-10) (K10) - Homo sapiens (Human).	2	133	121	1.17961e-12	1	1.39944e-05	0	0	0
1197536	429279	EMSL_48096_Kistler_FASP_001_Run1_15May15_Lynx_15-01-23	EMSL_48096_Kistler_FASP_001	TAO + RFP, Rep1	3.26424e-15	592	13263	CID	13919	2	1082.03	-0.003171	-1.46661	2163.06	R.LGEDNINVVEGNEQFISASK.S	Contaminant_TRYP_BOVIN	TRYPSINOGEN. (sp|P00760|TRYP_BOVIN, gi|136425)	2	270	174	3.26424e-15	1	3.88618e-08	0	0	0
1197536	429279	EMSL_48096_Kistler_FASP_001_Run1_15May15_Lynx_15-01-23	EMSL_48096_Kistler_FASP_001	TAO + RFP, Rep1	2.69824e-11	1467	13272	CID	13927	2	595.825	-0.00195	-1.63901	1190.64	N.TLNNDIM*LIK.L	Contaminant_TRYP_BOVIN	TRYPSINOGEN. (sp|P00760|TRYP_BOVIN, gi|136425)	1	119	106	2.69824e-11	1	0.00032042	0.00270636	0.00950119	0
1197536	429279	EMSL_48096_Kistler_FASP_001_Run1_15May15_Lynx_15-01-23	EMSL_48096_Kistler_FASP_001	TAO + RFP, Rep1	8.41834e-11	1599	13282	CID	13938	2	555.247	-0.002803	-2.52825	1109.49	K.DAEAWFNEK.S	Contaminant_K1C10_HUMAN	sp|P13645 Keratin, type I cytoskeletal 10 (Cytokeratin-10) (CK-10) (Keratin-10) (K10) - Homo sapiens (Human).	2	82	63	8.41834e-11	1	0.000998712	0.00437227	0	0
1197536	429279	EMSL_48096_Kistler_FASP_001_Run1_15May15_Lynx_15-01-23	EMSL_48096_Kistler_FASP_001	TAO + RFP, Rep1	1.89854e-17	302	13323	CID	13990	2	1011.95	-0.00061	-0.301572	2022.89	Y.SYGGGSGGGFSASSLGGGFGGGSR.G	Contaminant_K1C9_HUMAN	sp|P35527 Keratin, type I cytoskeletal 9 (Cytokeratin-9) (CK-9) (Keratin-9) (K9) - Homo sapiens (Human).	1	193	153	1.89854e-17	1	2.26071e-10	0	0	0
1197536	429279	EMSL_48096_Kistler_FASP_001_Run1_15May15_Lynx_15-01-23	EMSL_48096_Kistler_FASP_001	TAO + RFP, Rep1	1.91661e-20	139	13325	CID	13994	3	834.422	0.000732	0.292587	2501.25	K.SKAEAESLYQSKYEELQITAGR.H	Contaminant_K2C1_HUMAN	sp|P04264 Keratin, type II cytoskeletal 1 (Cytokeratin-1) (CK-1) (Keratin-1) (K1) (67 kDa cytokeratin) (Hair alpha protein) - Homo sapiens (Human).	2	163	135	1.91661e-20	1	2.28204e-13	0	0	0
1197536	429279	EMSL_48096_Kistler_FASP_001_Run1_15May15_Lynx_15-01-23	EMSL_48096_Kistler_FASP_001	TAO + RFP, Rep1	1.69191e-11	1408	13327	CID	13996	2	500.735	-0.000305	-0.304728	1000.46	K.DTFDEFVK.S	FGSG_11915T0	| FGSG_11915 | Fusarium graminearum PH-1 protein disulfide-isomerase precursor (508 aa)	2	91	91	1.69191e-11	1	0.000200394	0.000708717	0.002457	0
1197536	429279	EMSL_48096_Kistler_FASP_001_Run1_15May15_Lynx_15-01-23	EMSL_48096_Kistler_FASP_001	TAO + RFP, Rep1	1.08553e-11	1354	13358	CID	14033	2	544.774	-0.000244	-0.224075	1088.54	R.GYLNPYFSK.R	FGSG_03535T0	| FGSG_03535 | Fusarium graminearum PH-1 trichodiene oxygenase (521 aa)	2	111	108	1.08553e-11	1	0.000128782	0	0	0
1197536	429279	EMSL_48096_Kistler_FASP_001_Run1_15May15_Lynx_15-01-23	EMSL_48096_Kistler_FASP_001	TAO + RFP, Rep1	2.55662e-11	1461	13427	CID	14113	3	753.013	-0.023526	-10.4326	2256.04	R.TSQNSELNNMQDLVEDYKK.K	Contaminant_K22E_HUMAN	sp|P35908 Keratin, type II cytoskeletal 2 epidermal (Cytokeratin-2e) (K2e) (CK 2e) - Homo sapiens (Human).	2	198	98	2.55662e-11	1	0.000304352	0.00270636	0	1
1197536	429279	EMSL_48096_Kistler_FASP_001_Run1_15May15_Lynx_15-01-23	EMSL_48096_Kistler_FASP_001	TAO + RFP, Rep1	1.95927e-17	303	13444	CID	14131	2	1143.57	-0.001464	-0.640472	2286.12	K.AEAESLYQSKYEELQITAGR.H	Contaminant_K2C1_HUMAN	sp|P04264 Keratin, type II cytoskeletal 1 (Cytokeratin-1) (CK-1) (Keratin-1) (K1) (67 kDa cytokeratin) (Hair alpha protein) - Homo sapiens (Human).	2	197	174	1.95927e-17	1	2.33257e-10	0	0	0
1197536	429279	EMSL_48096_Kistler_FASP_001_Run1_15May15_Lynx_15-01-23	EMSL_48096_Kistler_FASP_001	TAO + RFP, Rep1	7.74166e-12	1308	13504	CID	14202	2	577.29	-0.000731	-0.634362	1153.57	K.SSGTSYPDVLK.C	Contaminant_TRYP_BOVIN	TRYPSINOGEN. (sp|P00760|TRYP_BOVIN, gi|136425)	2	102	78	7.74166e-12	1	9.19943e-05	0	0	0
1197536	429279	EMSL_48096_Kistler_FASP_001_Run1_15May15_Lynx_15-01-23	EMSL_48096_Kistler_FASP_001	TAO + RFP, Rep1	1.07747e-12	1092	13541	CID	14247	3	722.019	-0.018588	-8.59723	2163.06	R.LGEDNINVVEGNEQFISASK.S	Contaminant_TRYP_BOVIN	TRYPSINOGEN. (sp|P00760|TRYP_BOVIN, gi|136425)	2	192	117	1.07747e-12	1	1.28277e-05	0	0	1
1197536	429279	EMSL_48096_Kistler_FASP_001_Run1_15May15_Lynx_15-01-23	EMSL_48096_Kistler_FASP_001	TAO + RFP, Rep1	5.47161e-15	617	13552	CID	14260	2	874.928	-0.033653	-19.2535	1748.88	D.NINVVEGNEQFISASK.S	Contaminant_TRYP_BOVIN	TRYPSINOGEN. (sp|P00760|TRYP_BOVIN, gi|136425)	1	181	144	5.47161e-15	1	6.51147e-08	0	0	0
1197536	429279	EMSL_48096_Kistler_FASP_001_Run1_15May15_Lynx_15-01-23	EMSL_48096_Kistler_FASP_001	TAO + RFP, Rep1	9.3208e-19	215	13589	CID	14300	3	667.967	-0.00128	-0.639621	2001.89	R.LDSELKNMQDM*VEDYR.N	Contaminant_K2C1_HUMAN	sp|P04264 Keratin, type II cytoskeletal 1 (Cytokeratin-1) (CK-1) (Keratin-1) (K1) (67 kDa cytokeratin) (Hair alpha protein) - Homo sapiens (Human).	2	147	137	9.3208e-19	1	1.10922e-11	0	0	0
1197536	429279	EMSL_48096_Kistler_FASP_001_Run1_15May15_Lynx_15-01-23	EMSL_48096_Kistler_FASP_001	TAO + RFP, Rep1	1.11013e-14	678	13595	CID	14306	2	1082.03	-0.00439	-2.03068	2163.06	R.LGEDNINVVEGNEQFISASK.S	Contaminant_TRYP_BOVIN	TRYPSINOGEN. (sp|P00760|TRYP_BOVIN, gi|136425)	2	294	197	1.11013e-14	1	1.32164e-07	0	0	0
1197536	429279	EMSL_48096_Kistler_FASP_001_Run1_15May15_Lynx_15-01-23	EMSL_48096_Kistler_FASP_001	TAO + RFP, Rep1	5.19526e-11	1548	13608	CID	14319	2	595.826	-0.000853	-0.717065	1190.64	N.TLNNDIM*LIK.L	Contaminant_TRYP_BOVIN	TRYPSINOGEN. (sp|P00760|TRYP_BOVIN, gi|136425)	1	118	105	5.19526e-11	1	0.000616945	0.00437227	0.00950119	0
1197536	429279	EMSL_48096_Kistler_FASP_001_Run1_15May15_Lynx_15-01-23	EMSL_48096_Kistler_FASP_001	TAO + RFP, Rep1	1.53411e-16	383	13640	CID	14351	2	1001.45	-0.001098	-0.548522	2001.89	R.LDSELKNMQDM*VEDYR.N	Contaminant_K2C1_HUMAN	sp|P04264 Keratin, type II cytoskeletal 1 (Cytokeratin-1) (CK-1) (Keratin-1) (K1) (67 kDa cytokeratin) (Hair alpha protein) - Homo sapiens (Human).	2	132	109	1.53411e-16	1	1.82567e-09	0	0	0
1197536	429279	EMSL_48096_Kistler_FASP_001_Run1_15May15_Lynx_15-01-23	EMSL_48096_Kistler_FASP_001	TAO + RFP, Rep1	1.49944e-17	294	13642	CID	14354	2	1082.03	-0.003171	-1.46661	2163.06	R.LGEDNINVVEGNEQFISASK.S	Contaminant_TRYP_BOVIN	TRYPSINOGEN. (sp|P00760|TRYP_BOVIN, gi|136425)	2	216	160	1.49944e-17	1	1.78513e-10	0	0	0
1197536	429279	EMSL_48096_Kistler_FASP_001_Run1_15May15_Lynx_15-01-23	EMSL_48096_Kistler_FASP_001	TAO + RFP, Rep1	5.74431e-12	1278	13659	CID	14375	3	763.048	0.001709	0.747808	2286.12	K.AEAESLYQSKYEELQITAGR.H	Contaminant_K2C1_HUMAN	sp|P04264 Keratin, type II cytoskeletal 1 (Cytokeratin-1) (CK-1) (Keratin-1) (K1) (67 kDa cytokeratin) (Hair alpha protein) - Homo sapiens (Human).	2	202	117	5.74431e-12	1	6.83879e-05	0	0	1
1197536	429279	EMSL_48096_Kistler_FASP_001_Run1_15May15_Lynx_15-01-23	EMSL_48096_Kistler_FASP_001	TAO + RFP, Rep1	1.68423e-13	911	13664	CID	14378	2	662.854	0.000366	0.276238	1324.7	S.LINSQWVVSAAH.C	Contaminant_TRYP_BOVIN	TRYPSINOGEN. (sp|P00760|TRYP_BOVIN, gi|136425)	0	172	135	1.68423e-13	1	2.00233e-06	0	0	0
1197536	429279	EMSL_48096_Kistler_FASP_001_Run1_15May15_Lynx_15-01-23	EMSL_48096_Kistler_FASP_001	TAO + RFP, Rep1	7.44264e-13	1056	13688	CID	14408	1	1357.7	0.001952	1.43856	1357.7	K.LNDLEDALQQAK.E	Contaminant_K2C1_HUMAN	sp|P04264 Keratin, type II cytoskeletal 1 (Cytokeratin-1) (CK-1) (Keratin-1) (K1) (67 kDa cytokeratin) (Hair alpha protein) - Homo sapiens (Human).	2	135	125	7.44264e-13	1	8.84832e-06	0	0	0
1197536	429279	EMSL_48096_Kistler_FASP_001_Run1_15May15_Lynx_15-01-23	EMSL_48096_Kistler_FASP_001	TAO + RFP, Rep1	9.06193e-14	839	13714	CID	14441	3	584.964	-0.006946	-3.96491	1752.88	K.DVDNAYMIKVELQSK.V	Contaminant_K22E_HUMAN	sp|P35908 Keratin, type II cytoskeletal 2 epidermal (Cytokeratin-2e) (K2e) (CK 2e) - Homo sapiens (Human).	2	108	78	9.06193e-14	1	1.07824e-06	0	0	0
1197536	429279	EMSL_48096_Kistler_FASP_001_Run1_15May15_Lynx_15-01-23	EMSL_48096_Kistler_FASP_001	TAO + RFP, Rep1	2.20979e-17	312	13722	CID	14447	2	717.364	-0.000366	-0.255248	1433.72	K.LQGIVSWGSGCAQK.N	Contaminant_TRYP_BOVIN	TRYPSINOGEN. (sp|P00760|TRYP_BOVIN, gi|136425)	2	199	187	2.20979e-17	1	2.62877e-10	0	0	0
1197536	429279	EMSL_48096_Kistler_FASP_001_Run1_15May15_Lynx_15-01-23	EMSL_48096_Kistler_FASP_001	TAO + RFP, Rep1	7.08149e-11	1581	13730	CID	14457	3	722.019	-0.018588	-8.59723	2163.06	R.LGEDNINVVEGNEQFISASK.S	Contaminant_TRYP_BOVIN	TRYPSINOGEN. (sp|P00760|TRYP_BOVIN, gi|136425)	2	150	68	7.08149e-11	1	0.000843074	0.00437227	0	1
1197536	429279	EMSL_48096_Kistler_FASP_001_Run1_15May15_Lynx_15-01-23	EMSL_48096_Kistler_FASP_001	TAO + RFP, Rep1	5.8765e-19	208	13740	CID	14468	2	999.481	-0.020546	-10.2938	1996.97	K.ELTTEIDNNIEQISSYK.S	Contaminant_K1C10_HUMAN	sp|P13645 Keratin, type I cytoskeletal 10 (Cytokeratin-10) (CK-10) (Keratin-10) (K10) - Homo sapiens (Human).	2	278	250	5.8765e-19	1	6.99425e-12	0	0	1
1197536	429279	EMSL_48096_Kistler_FASP_001_Run1_15May15_Lynx_15-01-23	EMSL_48096_Kistler_FASP_001	TAO + RFP, Rep1	8.07023e-22	85	13771	CID	14501	2	854.39	-0.000244	-0.142874	1707.77	K.GSLGGGFSSGGFSGGSFSR.G	Contaminant_K1C10_HUMAN	sp|P13645 Keratin, type I cytoskeletal 10 (Cytokeratin-10) (CK-10) (Keratin-10) (K10) - Homo sapiens (Human).	2	232	228	8.07023e-22	1	9.60715e-15	0	0	0
1197536	429279	EMSL_48096_Kistler_FASP_001_Run1_15May15_Lynx_15-01-23	EMSL_48096_Kistler_FASP_001	TAO + RFP, Rep1	1.54364e-13	896	13815	CID	14558	2	854.389	-0.000975	-0.571497	1707.77	K.GSLGGGFSSGGFSGGSFSR.G	Contaminant_K1C10_HUMAN	sp|P13645 Keratin, type I cytoskeletal 10 (Cytokeratin-10) (CK-10) (Keratin-10) (K10) - Homo sapiens (Human).	2	191	125	1.54364e-13	1	1.83762e-06	0	0	0
1197536	429279	EMSL_48096_Kistler_FASP_001_Run1_15May15_Lynx_15-01-23	EMSL_48096_Kistler_FASP_001	TAO + RFP, Rep1	7.13021e-15	639	13827	CID	14576	2	679.351	-0.000609	-0.449216	1357.7	K.LNDLEDALQQAK.E	Contaminant_K2C1_HUMAN	sp|P04264 Keratin, type II cytoskeletal 1 (Cytokeratin-1) (CK-1) (Keratin-1) (K1) (67 kDa cytokeratin) (Hair alpha protein) - Homo sapiens (Human).	2	192	192	7.13021e-15	1	8.47688e-08	0	0	0
1197536	429279	EMSL_48096_Kistler_FASP_001_Run1_15May15_Lynx_15-01-23	EMSL_48096_Kistler_FASP_001	TAO + RFP, Rep1	7.62626e-13	1062	13851	CID	14603	2	577.29	-0.000975	-0.845816	1153.57	K.SSGTSYPDVLK.C	Contaminant_TRYP_BOVIN	TRYPSINOGEN. (sp|P00760|TRYP_BOVIN, gi|136425)	2	53	44	7.62626e-13	1	9.0623e-06	0	0	0
1197536	429279	EMSL_48096_Kistler_FASP_001_Run1_15May15_Lynx_15-01-23	EMSL_48096_Kistler_FASP_001	TAO + RFP, Rep1	5.17241e-14	798	13901	CID	14659	2	825.877	-0.003048	-1.84758	1650.75	G.SLGGGFSSGGFSGGSFSR.G	Contaminant_K1C10_HUMAN	sp|P13645 Keratin, type I cytoskeletal 10 (Cytokeratin-10) (CK-10) (Keratin-10) (K10) - Homo sapiens (Human).	1	101	77	5.17241e-14	1	6.15692e-07	0	0	0
1197536	429279	EMSL_48096_Kistler_FASP_001_Run1_15May15_Lynx_15-01-23	EMSL_48096_Kistler_FASP_001	TAO + RFP, Rep1	1.34777e-11	1381	13929	CID	14690	2	753.385	-0.000975	-0.648116	1505.76	Y.NSNTLNNDIM*LIK.L	Contaminant_TRYP_BOVIN	TRYPSINOGEN. (sp|P00760|TRYP_BOVIN, gi|136425)	1	162	128	1.34777e-11	1	0.000160288	0.000708717	0	0
1197536	429279	EMSL_48096_Kistler_FASP_001_Run1_15May15_Lynx_15-01-23	EMSL_48096_Kistler_FASP_001	TAO + RFP, Rep1	2.00372e-13	925	13937	CID	14698	2	753.385	-0.000975	-0.648116	1505.76	Y.NSNTLNNDIM*LIK.L	Contaminant_TRYP_BOVIN	TRYPSINOGEN. (sp|P00760|TRYP_BOVIN, gi|136425)	1	150	128	2.00372e-13	1	2.38299e-06	0	0	0
1197536	429279	EMSL_48096_Kistler_FASP_001_Run1_15May15_Lynx_15-01-23	EMSL_48096_Kistler_FASP_001	TAO + RFP, Rep1	1.61676e-11	1406	13947	CID	14708	2	1082.03	-0.006098	-2.8204	2163.06	R.LGEDNINVVEGNEQFISASK.S	Contaminant_TRYP_BOVIN	TRYPSINOGEN. (sp|P00760|TRYP_BOVIN, gi|136425)	2	315	162	1.61676e-11	1	0.00019248	0.000708717	0	0
1197536	429279	EMSL_48096_Kistler_FASP_001_Run1_15May15_Lynx_15-01-23	EMSL_48096_Kistler_FASP_001	TAO + RFP, Rep1	7.3615e-13	1054	13949	CID	14710	2	1145.57	-0.019451	-8.50076	2289.15	K.SIVHPSYNSNTLNNDIM*LIK.L	Contaminant_TRYP_BOVIN	TRYPSINOGEN. (sp|P00760|TRYP_BOVIN, gi|136425)	2	218	123	7.3615e-13	1	8.7641e-06	0	0	1
1197536	429279	EMSL_48096_Kistler_FASP_001_Run1_15May15_Lynx_15-01-23	EMSL_48096_Kistler_FASP_001	TAO + RFP, Rep1	3.24187e-13	966	13985	CID	14742	2	588.264	-0.000731	-0.622527	1175.52	N.MFCAGYLEGGK.D	Contaminant_TRYP_BOVIN	TRYPSINOGEN. (sp|P00760|TRYP_BOVIN, gi|136425)	1	143	119	3.24187e-13	1	3.85233e-06	0	0	0
1197536	429279	EMSL_48096_Kistler_FASP_001_Run1_15May15_Lynx_15-01-23	EMSL_48096_Kistler_FASP_001	TAO + RFP, Rep1	2.97516e-14	748	13986	CID	14743	2	803.398	-0.000488	-0.303885	1605.79	Q.ISETNVILSMDNNR.S	Contaminant_K2C1_HUMAN	sp|P04264 Keratin, type II cytoskeletal 1 (Cytokeratin-1) (CK-1) (Keratin-1) (K1) (67 kDa cytokeratin) (Hair alpha protein) - Homo sapiens (Human).	1	155	137	2.97516e-14	1	3.53925e-07	0	0	0
1197536	429279	EMSL_48096_Kistler_FASP_001_Run1_15May15_Lynx_15-01-23	EMSL_48096_Kistler_FASP_001	TAO + RFP, Rep1	2.39224e-16	410	13991	CID	14748	2	1082.03	-0.004878	-2.25632	2163.06	R.LGEDNINVVEGNEQFISASK.S	Contaminant_TRYP_BOVIN	TRYPSINOGEN. (sp|P00760|TRYP_BOVIN, gi|136425)	2	355	253	2.39224e-16	1	2.84803e-09	0	0	0
1197536	429279	EMSL_48096_Kistler_FASP_001_Run1_15May15_Lynx_15-01-23	EMSL_48096_Kistler_FASP_001	TAO + RFP, Rep1	5.55448e-12	1275	14008	CID	14764	3	764.05	-0.021332	-9.32284	2289.15	K.SIVHPSYNSNTLNNDIM*LIK.L	Contaminant_TRYP_BOVIN	TRYPSINOGEN. (sp|P00760|TRYP_BOVIN, gi|136425)	2	215	131	5.55448e-12	1	6.61278e-05	0	0	1
1197536	429279	EMSL_48096_Kistler_FASP_001_Run1_15May15_Lynx_15-01-23	EMSL_48096_Kistler_FASP_001	TAO + RFP, Rep1	5.66311e-11	1554	14027	CID	14775	2	596.318	-0.000609	-0.511767	1191.63	N.TLDNDIM*LIK.L	Contaminant_TRYP_PIG	sp|P00761|TRYP_PIG Trypsin precursor (EC 3.4.21.4) - Sus scrofa (Pig).	1	134	119	5.66311e-11	1	0.000672502	0.00437227	0.0154185	0
1197536	429279	EMSL_48096_Kistler_FASP_001_Run1_15May15_Lynx_15-01-23	EMSL_48096_Kistler_FASP_001	TAO + RFP, Rep1	8.66602e-15	658	14079	CID	14827	3	721.69	0.000183	0.0845725	2163.06	R.LGEDNINVVEGNEQFISASK.S	Contaminant_TRYP_BOVIN	TRYPSINOGEN. (sp|P00760|TRYP_BOVIN, gi|136425)	2	219	158	8.66602e-15	1	1.03172e-07	0	0	0
1197536	429279	EMSL_48096_Kistler_FASP_001_Run1_15May15_Lynx_15-01-23	EMSL_48096_Kistler_FASP_001	TAO + RFP, Rep1	4.12523e-17	325	14080	CID	14828	2	1082.03	-0.003171	-1.46661	2163.06	R.LGEDNINVVEGNEQFISASK.S	Contaminant_TRYP_BOVIN	TRYPSINOGEN. (sp|P00760|TRYP_BOVIN, gi|136425)	2	305	224	4.12523e-17	1	4.91121e-10	0	0	0
1197536	429279	EMSL_48096_Kistler_FASP_001_Run1_15May15_Lynx_15-01-23	EMSL_48096_Kistler_FASP_001	TAO + RFP, Rep1	8.38492e-12	1320	14126	CID	14880	2	745.874	-0.000731	-0.490982	1490.74	K.WELLQQM*NVGTR.P	Contaminant_K22E_HUMAN	sp|P35908 Keratin, type II cytoskeletal 2 epidermal (Cytokeratin-2e) (K2e) (CK 2e) - Homo sapiens (Human).	1	113	63	8.38492e-12	1	9.96857e-05	0	0	0
1197536	429279	EMSL_48096_Kistler_FASP_001_Run1_15May15_Lynx_15-01-23	EMSL_48096_Kistler_FASP_001	TAO + RFP, Rep1	6.89248e-22	83	14137	CID	14893	2	854.389	-0.000975	-0.571497	1707.77	K.GSLGGGFSSGGFSGGSFSR.G	Contaminant_K1C10_HUMAN	sp|P13645 Keratin, type I cytoskeletal 10 (Cytokeratin-10) (CK-10) (Keratin-10) (K10) - Homo sapiens (Human).	2	229	224	6.89248e-22	1	8.20511e-15	0	0	0
1197536	429279	EMSL_48096_Kistler_FASP_001_Run1_15May15_Lynx_15-01-23	EMSL_48096_Kistler_FASP_001	TAO + RFP, Rep1	3.51976e-12	1224	14185	CID	14954	2	1238.58	-0.036953	-14.9415	2474.19	R.M*SGDLSSNVTVSVTSSTISSNVASK.A	Contaminant_K22E_HUMAN	sp|P35908 Keratin, type II cytoskeletal 2 epidermal (Cytokeratin-2e) (K2e) (CK 2e) - Homo sapiens (Human).	2	125	59	3.51976e-12	1	4.19134e-05	0	0	2
1197536	429279	EMSL_48096_Kistler_FASP_001_Run1_15May15_Lynx_15-01-23	EMSL_48096_Kistler_FASP_001	TAO + RFP, Rep1	6.43224e-14	811	14200	CID	14976	2	838.891	-0.000975	-0.582055	1676.78	R.LGEDNINVVEGNEQF.I	Contaminant_TRYP_BOVIN	TRYPSINOGEN. (sp|P00760|TRYP_BOVIN, gi|136425)	1	137	97	6.43224e-14	1	7.65341e-07	0	0	0
1197536	429279	EMSL_48096_Kistler_FASP_001_Run1_15May15_Lynx_15-01-23	EMSL_48096_Kistler_FASP_001	TAO + RFP, Rep1	9.14075e-13	1076	14252	CID	15017	2	582.319	-0.000366	-0.314442	1163.63	K.LVNELTEFAK.T	Contaminant_ALBU_BOVIN	SERUM ALBUMIN PRECURSOR. (sp|P02769|ALBU_BOVIN, gi|113574)	2	91	88	9.14075e-13	1	1.08548e-05	0	0	0
1197536	429279	EMSL_48096_Kistler_FASP_001_Run1_15May15_Lynx_15-01-23	EMSL_48096_Kistler_FASP_001	TAO + RFP, Rep1	1.55818e-11	1403	14306	CID	15064	2	663.346	-0.018463	-13.9484	1324.7	S.LINSQWVVSAAH.C	Contaminant_TRYP_BOVIN	TRYPSINOGEN. (sp|P00760|TRYP_BOVIN, gi|136425)	0	150	96	1.55818e-11	1	0.000185247	0.000708717	0	1
1197536	429279	EMSL_48096_Kistler_FASP_001_Run1_15May15_Lynx_15-01-23	EMSL_48096_Kistler_FASP_001	TAO + RFP, Rep1	1.57078e-19	181	14310	CID	15070	2	1255.57	0.00122	0.486115	2510.13	K.EIETYHNLLEGGQEDFESSGAGK.I	Contaminant_K1C9_HUMAN	sp|P35527 Keratin, type I cytoskeletal 9 (Cytokeratin-9) (CK-9) (Keratin-9) (K9) - Homo sapiens (Human).	2	319	283	1.57078e-19	1	1.87036e-12	0	0	0
1197536	429279	EMSL_48096_Kistler_FASP_001_Run1_15May15_Lynx_15-01-23	EMSL_48096_Kistler_FASP_001	TAO + RFP, Rep1	3.44836e-13	977	14324	CID	15084	3	490.596	-0.000914	-0.622051	1469.77	R.TITNLEPFIHER.V	FGSG_03535T0	| FGSG_03535 | Fusarium graminearum PH-1 trichodiene oxygenase (521 aa)	2	112	87	3.44836e-13	1	4.09964e-06	0	0	0
1197536	429279	EMSL_48096_Kistler_FASP_001_Run1_15May15_Lynx_15-01-23	EMSL_48096_Kistler_FASP_001	TAO + RFP, Rep1	1.32741e-11	1376	14328	CID	15088	2	1146.07	-0.022559	-9.85904	2289.15	K.SIVHPSYNSNTLNNDIM*LIK.L	Contaminant_TRYP_BOVIN	TRYPSINOGEN. (sp|P00760|TRYP_BOVIN, gi|136425)	2	235	116	1.32741e-11	1	0.000158033	0.000708717	0	2
1197536	429279	EMSL_48096_Kistler_FASP_001_Run1_15May15_Lynx_15-01-23	EMSL_48096_Kistler_FASP_001	TAO + RFP, Rep1	1.2686e-19	173	14332	CID	15090	3	837.383	0.001463	0.583105	2510.13	K.EIETYHNLLEGGQEDFESSGAGK.I	Contaminant_K1C9_HUMAN	sp|P35527 Keratin, type I cytoskeletal 9 (Cytokeratin-9) (CK-9) (Keratin-9) (K9) - Homo sapiens (Human).	2	254	195	1.2686e-19	1	1.51054e-12	0	0	0
1197536	429279	EMSL_48096_Kistler_FASP_001_Run1_15May15_Lynx_15-01-23	EMSL_48096_Kistler_FASP_001	TAO + RFP, Rep1	1.02314e-12	1089	14352	CID	15114	2	735.391	-0.000853	-0.580978	1469.77	R.TITNLEPFIHER.V	FGSG_03535T0	| FGSG_03535 | Fusarium graminearum PH-1 trichodiene oxygenase (521 aa)	2	102	77	1.02314e-12	1	1.21638e-05	0	0	0
1197536	429279	EMSL_48096_Kistler_FASP_001_Run1_15May15_Lynx_15-01-23	EMSL_48096_Kistler_FASP_001	TAO + RFP, Rep1	1.45959e-11	1398	14365	CID	15129	2	1082.03	-0.002195	-1.01534	2163.06	R.LGEDNINVVEGNEQFISASK.S	Contaminant_TRYP_BOVIN	TRYPSINOGEN. (sp|P00760|TRYP_BOVIN, gi|136425)	2	313	154	1.45959e-11	1	0.000173769	0.000708717	0	0
1197536	429279	EMSL_48096_Kistler_FASP_001_Run1_15May15_Lynx_15-01-23	EMSL_48096_Kistler_FASP_001	TAO + RFP, Rep1	4.41717e-13	1001	14384	CID	15151	2	488.285	0	0	975.562	K.IGLFGGAGVGK.T	FGSG_04312T0	| FGSG_04312 | Fusarium graminearum PH-1 hypothetical protein (514 aa)	2	162	157	4.41717e-13	1	5.24894e-06	0	0	0
1197536	429279	EMSL_48096_Kistler_FASP_001_Run1_15May15_Lynx_15-01-23	EMSL_48096_Kistler_FASP_001	TAO + RFP, Rep1	4.06295e-12	1241	14406	CID	15176	2	1145.08	0	0	2289.15	K.SIVHPSYNSNTLNNDIM*LIK.L	Contaminant_TRYP_BOVIN	TRYPSINOGEN. (sp|P00760|TRYP_BOVIN, gi|136425)	2	146	82	4.06295e-12	1	4.83707e-05	0	0	0
1197536	429279	EMSL_48096_Kistler_FASP_001_Run1_15May15_Lynx_15-01-23	EMSL_48096_Kistler_FASP_001	TAO + RFP, Rep1	4.00484e-12	1240	14437	CID	15218	2	717.864	-0.002863	-1.99797	1433.72	K.LQGIVSWGSGCAQK.N	Contaminant_TRYP_BOVIN	TRYPSINOGEN. (sp|P00760|TRYP_BOVIN, gi|136425)	2	110	80	4.00484e-12	1	4.76416e-05	0	0	1
1197536	429279	EMSL_48096_Kistler_FASP_001_Run1_15May15_Lynx_15-01-23	EMSL_48096_Kistler_FASP_001	TAO + RFP, Rep1	1.61352e-16	388	14442	CID	15226	2	1082.03	-0.003171	-1.46661	2163.06	R.LGEDNINVVEGNEQFISASK.S	Contaminant_TRYP_BOVIN	TRYPSINOGEN. (sp|P00760|TRYP_BOVIN, gi|136425)	2	357	261	1.61352e-16	1	1.92095e-09	0	0	0
1197536	429279	EMSL_48096_Kistler_FASP_001_Run1_15May15_Lynx_15-01-23	EMSL_48096_Kistler_FASP_001	TAO + RFP, Rep1	3.48258e-15	597	14443	CID	15227	3	721.69	0	0	2163.06	R.LGEDNINVVEGNEQFISASK.S	Contaminant_TRYP_BOVIN	TRYPSINOGEN. (sp|P00760|TRYP_BOVIN, gi|136425)	2	245	179	3.48258e-15	1	4.14612e-08	0	0	0
1197536	429279	EMSL_48096_Kistler_FASP_001_Run1_15May15_Lynx_15-01-23	EMSL_48096_Kistler_FASP_001	TAO + RFP, Rep1	1.74632e-12	1147	14511	CID	15296	3	596.668	-0.001097	-0.61376	1787.99	R.IINEPTAAAIAYGLDKK.V	FGSG_00838T0	| FGSG_00838 | Fusarium graminearum PH-1 heat shock protein 70 (654 aa)	2	133	92	1.74632e-12	1	2.07849e-05	0	0	0
1197536	429279	EMSL_48096_Kistler_FASP_001_Run1_15May15_Lynx_15-01-23	EMSL_48096_Kistler_FASP_001	TAO + RFP, Rep1	1.40638e-11	1392	14514	CID	15301	2	587.828	-0.000853	-0.726821	1174.65	N.TLNNDIMLIK.L	Contaminant_TRYP_BOVIN	TRYPSINOGEN. (sp|P00760|TRYP_BOVIN, gi|136425)	1	125	112	1.40638e-11	1	0.000167009	0.000708717	0	0
1197536	429279	EMSL_48096_Kistler_FASP_001_Run1_15May15_Lynx_15-01-23	EMSL_48096_Kistler_FASP_001	TAO + RFP, Rep1	1.07091e-10	1631	14519	CID	15306	2	425.737	-6.1e-05	-0.0716818	850.467	R.DGFLGLTK.I	FGSG_03535T0	| FGSG_03535 | Fusarium graminearum PH-1 trichodiene oxygenase (521 aa)	2	130	130	1.07091e-10	1	0.00126841	0.00476474	0.0168776	0
1197536	429279	EMSL_48096_Kistler_FASP_001_Run1_15May15_Lynx_15-01-23	EMSL_48096_Kistler_FASP_001	TAO + RFP, Rep1	9.68266e-20	170	14536	CID	15329	2	854.386	-0.007559	-4.4291	1707.77	K.GSLGGGFSSGGFSGGSFSR.G	Contaminant_K1C10_HUMAN	sp|P13645 Keratin, type I cytoskeletal 10 (Cytokeratin-10) (CK-10) (Keratin-10) (K10) - Homo sapiens (Human).	2	167	152	9.68266e-20	1	1.15267e-12	0	0	0
1197536	429279	EMSL_48096_Kistler_FASP_001_Run1_15May15_Lynx_15-01-23	EMSL_48096_Kistler_FASP_001	TAO + RFP, Rep1	6.01478e-19	209	14538	CID	15333	3	721.69	-0.001097	-0.507435	2163.06	R.LGEDNINVVEGNEQFISASK.S	Contaminant_TRYP_BOVIN	TRYPSINOGEN. (sp|P00760|TRYP_BOVIN, gi|136425)	2	207	177	6.01478e-19	1	7.16078e-12	0	0	0
1197536	429279	EMSL_48096_Kistler_FASP_001_Run1_15May15_Lynx_15-01-23	EMSL_48096_Kistler_FASP_001	TAO + RFP, Rep1	2.9857e-12	1200	14564	CID	15372	1	1676.78	0.000366	0.218402	1676.78	R.LGEDNINVVEGNEQF.I	Contaminant_TRYP_BOVIN	TRYPSINOGEN. (sp|P00760|TRYP_BOVIN, gi|136425)	1	162	116	2.9857e-12	1	3.55255e-05	0	0	0
1197536	429279	EMSL_48096_Kistler_FASP_001_Run1_15May15_Lynx_15-01-23	EMSL_48096_Kistler_FASP_001	TAO + RFP, Rep1	1.69214e-11	1409	14578	CID	15388	2	761.88	0.01085	7.12995	1522.74	K.ESAALTLMSTDVER.I	FGSG_00046T0	| FGSG_00046 | Fusarium graminearum PH-1 hypothetical protein (1446 aa)	2	63	43	1.69214e-11	1	0.000201297	0.000708717	0.002457	0
1197536	429279	EMSL_48096_Kistler_FASP_001_Run1_15May15_Lynx_15-01-23	EMSL_48096_Kistler_FASP_001	TAO + RFP, Rep1	5.07016e-17	335	14629	CID	15460	2	800.42	-0.001219	-0.762539	1599.83	K.NKLNDLEDALQQAK.E	Contaminant_K2C1_HUMAN	sp|P04264 Keratin, type II cytoskeletal 1 (Cytokeratin-1) (CK-1) (Keratin-1) (K1) (67 kDa cytokeratin) (Hair alpha protein) - Homo sapiens (Human).	2	194	192	5.07016e-17	1	6.03146e-10	0	0	0
1197536	429279	EMSL_48096_Kistler_FASP_001_Run1_15May15_Lynx_15-01-23	EMSL_48096_Kistler_FASP_001	TAO + RFP, Rep1	1.41023e-11	1393	14640	CID	15477	3	533.949	-0.001645	-1.02878	1599.83	K.NKLNDLEDALQQAK.E	Contaminant_K2C1_HUMAN	sp|P04264 Keratin, type II cytoskeletal 1 (Cytokeratin-1) (CK-1) (Keratin-1) (K1) (67 kDa cytokeratin) (Hair alpha protein) - Homo sapiens (Human).	2	206	149	1.41023e-11	1	0.000167761	0.000708717	0	0
1197536	429279	EMSL_48096_Kistler_FASP_001_Run1_15May15_Lynx_15-01-23	EMSL_48096_Kistler_FASP_001	TAO + RFP, Rep1	2.69208e-14	742	14679	CID	15533	2	838.891	-0.001707	-1.0186	1676.78	R.LGEDNINVVEGNEQF.I	Contaminant_TRYP_BOVIN	TRYPSINOGEN. (sp|P00760|TRYP_BOVIN, gi|136425)	1	154	118	2.69208e-14	1	3.20317e-07	0	0	0
1197536	429279	EMSL_48096_Kistler_FASP_001_Run1_15May15_Lynx_15-01-23	EMSL_48096_Kistler_FASP_001	TAO + RFP, Rep1	6.25905e-11	1563	14682	CID	15538	2	577.79	-0.004202	-3.64576	1153.57	K.SSGTSYPDVLK.C	Contaminant_TRYP_BOVIN	TRYPSINOGEN. (sp|P00760|TRYP_BOVIN, gi|136425)	2	108	77	6.25905e-11	1	0.000743765	0.00437227	0	1
1197536	429279	EMSL_48096_Kistler_FASP_001_Run1_15May15_Lynx_15-01-23	EMSL_48096_Kistler_FASP_001	TAO + RFP, Rep1	3.16504e-18	253	14685	CID	15541	3	837.382	-0.000183	-0.0728881	2510.13	K.EIETYHNLLEGGQEDFESSGAGK.I	Contaminant_K1C9_HUMAN	sp|P35527 Keratin, type I cytoskeletal 9 (Cytokeratin-9) (CK-9) (Keratin-9) (K9) - Homo sapiens (Human).	2	259	188	3.16504e-18	1	3.76867e-11	0	0	0
1197536	429279	EMSL_48096_Kistler_FASP_001_Run1_15May15_Lynx_15-01-23	EMSL_48096_Kistler_FASP_001	TAO + RFP, Rep1	2.46048e-13	941	14730	CID	15587	3	763.716	-0.020481	-8.95081	2289.15	K.SIVHPSYNSNTLNNDIM*LIK.L	Contaminant_TRYP_BOVIN	TRYPSINOGEN. (sp|P00760|TRYP_BOVIN, gi|136425)	2	222	149	2.46048e-13	1	2.92928e-06	0	0	0
1197536	429279	EMSL_48096_Kistler_FASP_001_Run1_15May15_Lynx_15-01-23	EMSL_48096_Kistler_FASP_001	TAO + RFP, Rep1	1.54004e-14	703	14744	CID	15603	2	686.359	-0.001097	-0.800334	1371.71	K.LNDLEEALQQAK.E	Contaminant_K22E_HUMAN	sp|P35908 Keratin, type II cytoskeletal 2 epidermal (Cytokeratin-2e) (K2e) (CK 2e) - Homo sapiens (Human).	2	181	180	1.54004e-14	1	1.83091e-07	0	0	0
1197536	429279	EMSL_48096_Kistler_FASP_001_Run1_15May15_Lynx_15-01-23	EMSL_48096_Kistler_FASP_001	TAO + RFP, Rep1	2.1886e-13	935	14758	CID	15621	2	1145.57	-0.030428	-13.2979	2289.15	K.SIVHPSYNSNTLNNDIM*LIK.L	Contaminant_TRYP_BOVIN	TRYPSINOGEN. (sp|P00760|TRYP_BOVIN, gi|136425)	2	190	107	2.1886e-13	1	2.6056e-06	0	0	1
1197536	429279	EMSL_48096_Kistler_FASP_001_Run1_15May15_Lynx_15-01-23	EMSL_48096_Kistler_FASP_001	TAO + RFP, Rep1	8.17522e-12	1315	14794	CID	15669	2	1082.03	-0.003171	-1.46661	2163.06	R.LGEDNINVVEGNEQFISASK.S	Contaminant_TRYP_BOVIN	TRYPSINOGEN. (sp|P00760|TRYP_BOVIN, gi|136425)	2	325	164	8.17522e-12	1	9.73285e-05	0	0	0
1197536	429279	EMSL_48096_Kistler_FASP_001_Run1_15May15_Lynx_15-01-23	EMSL_48096_Kistler_FASP_001	TAO + RFP, Rep1	4.73775e-16	456	14840	CID	15729	2	1189.59	-0.023842	-10.0339	2377.19	R.LASYLDKVQALEEANNDLENK.I	Contaminant_K1C9_HUMAN	sp|P35527 Keratin, type I cytoskeletal 9 (Cytokeratin-9) (CK-9) (Keratin-9) (K9) - Homo sapiens (Human).	2	267	205	4.73775e-16	1	5.64079e-09	0	0	1
1197536	429279	EMSL_48096_Kistler_FASP_001_Run1_15May15_Lynx_15-01-23	EMSL_48096_Kistler_FASP_001	TAO + RFP, Rep1	4.601e-11	1538	14860	CID	15757	2	588.32	-0.000975	-0.829958	1175.63	N.TLDNDIMLIK.L	Contaminant_TRYP_PIG	sp|P00761|TRYP_PIG Trypsin precursor (EC 3.4.21.4) - Sus scrofa (Pig).	1	135	117	4.601e-11	1	0.000546376	0.00437227	0	0
1197536	429279	EMSL_48096_Kistler_FASP_001_Run1_15May15_Lynx_15-01-23	EMSL_48096_Kistler_FASP_001	TAO + RFP, Rep1	1.91676e-15	557	14871	CID	15774	3	721.69	-0.001828	-0.845725	2163.06	R.LGEDNINVVEGNEQFISASK.S	Contaminant_TRYP_BOVIN	TRYPSINOGEN. (sp|P00760|TRYP_BOVIN, gi|136425)	2	246	176	1.91676e-15	1	2.28197e-08	0	0	0
1197536	429279	EMSL_48096_Kistler_FASP_001_Run1_15May15_Lynx_15-01-23	EMSL_48096_Kistler_FASP_001	TAO + RFP, Rep1	2.17079e-11	1439	14877	CID	15782	3	793.395	-0.020602	-8.67004	2377.19	R.LASYLDKVQALEEANNDLENK.I	Contaminant_K1C9_HUMAN	sp|P35527 Keratin, type I cytoskeletal 9 (Cytokeratin-9) (CK-9) (Keratin-9) (K9) - Homo sapiens (Human).	2	228	127	2.17079e-11	1	0.000258455	0.00138696	0	1
1197536	429279	EMSL_48096_Kistler_FASP_001_Run1_15May15_Lynx_15-01-23	EMSL_48096_Kistler_FASP_001	TAO + RFP, Rep1	4.03556e-17	324	14878	CID	15783	2	854.39	-0.000244	-0.142874	1707.77	K.GSLGGGFSSGGFSGGSFSR.G	Contaminant_K1C10_HUMAN	sp|P13645 Keratin, type I cytoskeletal 10 (Cytokeratin-10) (CK-10) (Keratin-10) (K10) - Homo sapiens (Human).	2	115	99	4.03556e-17	1	4.80411e-10	0	0	0
1197536	429279	EMSL_48096_Kistler_FASP_001_Run1_15May15_Lynx_15-01-23	EMSL_48096_Kistler_FASP_001	TAO + RFP, Rep1	3.2786e-13	968	14883	CID	15788	2	568.303	-0.000609	-0.536995	1135.6	R.TVEDLANFVK.E	FGSG_11915T0	| FGSG_11915 | Fusarium graminearum PH-1 protein disulfide-isomerase precursor (508 aa)	2	135	133	3.2786e-13	1	3.89339e-06	0	0	0
1197536	429279	EMSL_48096_Kistler_FASP_001_Run1_15May15_Lynx_15-01-23	EMSL_48096_Kistler_FASP_001	TAO + RFP, Rep1	6.90773e-18	272	14889	CID	15794	2	854.389	-0.000732	-0.428623	1707.77	K.GSLGGGFSSGGFSGGSFSR.G	Contaminant_K1C10_HUMAN	sp|P13645 Keratin, type I cytoskeletal 10 (Cytokeratin-10) (CK-10) (Keratin-10) (K10) - Homo sapiens (Human).	2	120	101	6.90773e-18	1	8.22327e-11	0	0	0
1197536	429279	EMSL_48096_Kistler_FASP_001_Run1_15May15_Lynx_15-01-23	EMSL_48096_Kistler_FASP_001	TAO + RFP, Rep1	2.00764e-11	1432	14905	CID	15812	1	1677.76	-0.020798	-12.4112	1676.78	R.LGEDNINVVEGNEQF.I	Contaminant_TRYP_BOVIN	TRYPSINOGEN. (sp|P00760|TRYP_BOVIN, gi|136425)	1	187	122	2.00764e-11	1	0.000238879	0.00138696	0	1
1197536	429279	EMSL_48096_Kistler_FASP_001_Run1_15May15_Lynx_15-01-23	EMSL_48096_Kistler_FASP_001	TAO + RFP, Rep1	2.1188e-13	932	14944	CID	15866	2	1192.99	0.017382	7.29452	2383.95	R.GGGGGGYGSGGSSYGSGGGSYGSGGGGGGGR.G	Contaminant_K2C1_HUMAN	sp|P04264 Keratin, type II cytoskeletal 1 (Cytokeratin-1) (CK-1) (Keratin-1) (K1) (67 kDa cytokeratin) (Hair alpha protein) - Homo sapiens (Human).	2	121	61	2.1188e-13	1	2.5234e-06	0	0	1
1197536	429279	EMSL_48096_Kistler_FASP_001_Run1_15May15_Lynx_15-01-23	EMSL_48096_Kistler_FASP_001	TAO + RFP, Rep1	4.55576e-16	453	14955	CID	15879	3	966.468	-0.006459	-2.23149	2895.39	K.NHKEEMSQLTGQNSGDVNVEINVAPGK.D	Contaminant_K1C9_HUMAN	sp|P35527 Keratin, type I cytoskeletal 9 (Cytokeratin-9) (CK-9) (Keratin-9) (K9) - Homo sapiens (Human).	2	245	143	4.55576e-16	1	5.42529e-09	0	0	2
1197536	429279	EMSL_48096_Kistler_FASP_001_Run1_15May15_Lynx_15-01-23	EMSL_48096_Kistler_FASP_001	TAO + RFP, Rep1	2.74436e-17	319	14965	CID	15892	2	1129.5	-0.061586	-27.3105	2256.04	R.TSQNSELNNMQDLVEDYKK.K	Contaminant_K22E_HUMAN	sp|P35908 Keratin, type II cytoskeletal 2 epidermal (Cytokeratin-2e) (K2e) (CK 2e) - Homo sapiens (Human).	2	133	100	2.74436e-17	1	3.267e-10	0	0	2
1197536	429279	EMSL_48096_Kistler_FASP_001_Run1_15May15_Lynx_15-01-23	EMSL_48096_Kistler_FASP_001	TAO + RFP, Rep1	3.08191e-11	1488	14967	CID	15896	2	588.32	-0.000731	-0.622468	1175.63	N.TLDNDIMLIK.L	Contaminant_TRYP_PIG	sp|P00761|TRYP_PIG Trypsin precursor (EC 3.4.21.4) - Sus scrofa (Pig).	1	123	103	3.08191e-11	1	0.000365982	0.00336022	0	0
1197536	429279	EMSL_48096_Kistler_FASP_001_Run1_15May15_Lynx_15-01-23	EMSL_48096_Kistler_FASP_001	TAO + RFP, Rep1	5.07016e-17	336	14981	CID	15913	2	800.42	-0.000732	-0.457523	1599.83	K.NKLNDLEDALQQAK.E	Contaminant_K2C1_HUMAN	sp|P04264 Keratin, type II cytoskeletal 1 (Cytokeratin-1) (CK-1) (Keratin-1) (K1) (67 kDa cytokeratin) (Hair alpha protein) - Homo sapiens (Human).	2	207	206	5.07016e-17	1	6.03146e-10	0	0	0
1197536	429279	EMSL_48096_Kistler_FASP_001_Run1_15May15_Lynx_15-01-23	EMSL_48096_Kistler_FASP_001	TAO + RFP, Rep1	1.16209e-12	1104	14988	CID	15922	2	939.441	-0.020057	-10.692	1876.89	R.LGEDNINVVEGNEQFIS.A	Contaminant_TRYP_BOVIN	TRYPSINOGEN. (sp|P00760|TRYP_BOVIN, gi|136425)	1	155	94	1.16209e-12	1	1.38312e-05	0	0	1
1197536	429279	EMSL_48096_Kistler_FASP_001_Run1_15May15_Lynx_15-01-23	EMSL_48096_Kistler_FASP_001	TAO + RFP, Rep1	3.06309e-11	1486	14999	CID	15937	3	534.618	-5.7e-05	-0.0354765	1599.83	K.NKLNDLEDALQQAK.E	Contaminant_K2C1_HUMAN	sp|P04264 Keratin, type II cytoskeletal 1 (Cytokeratin-1) (CK-1) (Keratin-1) (K1) (67 kDa cytokeratin) (Hair alpha protein) - Homo sapiens (Human).	2	187	133	3.06309e-11	1	0.000364385	0.00336022	0	2
1197536	429279	EMSL_48096_Kistler_FASP_001_Run1_15May15_Lynx_15-01-23	EMSL_48096_Kistler_FASP_001	TAO + RFP, Rep1	1.89713e-16	396	15000	CID	15938	2	800.419	-0.002316	-1.44882	1599.83	K.NKLNDLEDALQQAK.E	Contaminant_K2C1_HUMAN	sp|P04264 Keratin, type II cytoskeletal 1 (Cytokeratin-1) (CK-1) (Keratin-1) (K1) (67 kDa cytokeratin) (Hair alpha protein) - Homo sapiens (Human).	2	117	114	1.89713e-16	1	2.25683e-09	0	0	0
1197536	429279	EMSL_48096_Kistler_FASP_001_Run1_15May15_Lynx_15-01-23	EMSL_48096_Kistler_FASP_001	TAO + RFP, Rep1	8.3408e-11	1596	15001	CID	15940	2	1128.52	-0.004391	-1.94702	2256.04	R.TSQNSELNNMQDLVEDYKK.K	Contaminant_K22E_HUMAN	sp|P35908 Keratin, type II cytoskeletal 2 epidermal (Cytokeratin-2e) (K2e) (CK 2e) - Homo sapiens (Human).	2	126	48	8.3408e-11	1	0.000992925	0.00437227	0	0
1197536	429279	EMSL_48096_Kistler_FASP_001_Run1_15May15_Lynx_15-01-23	EMSL_48096_Kistler_FASP_001	TAO + RFP, Rep1	4.14622e-11	1525	15006	CID	15947	2	938.956	0.011462	6.11034	1876.89	R.LGEDNINVVEGNEQFIS.A	Contaminant_TRYP_BOVIN	TRYPSINOGEN. (sp|P00760|TRYP_BOVIN, gi|136425)	1	120	46	4.14622e-11	1	0.000493486	0.00437227	0	0
1197536	429279	EMSL_48096_Kistler_FASP_001_Run1_15May15_Lynx_15-01-23	EMSL_48096_Kistler_FASP_001	TAO + RFP, Rep1	5.97762e-12	1285	15025	CID	15973	2	838.891	-0.001707	-1.0186	1676.78	R.LGEDNINVVEGNEQF.I	Contaminant_TRYP_BOVIN	TRYPSINOGEN. (sp|P00760|TRYP_BOVIN, gi|136425)	1	145	93	5.97762e-12	1	7.11248e-05	0	0	0
1197536	429279	EMSL_48096_Kistler_FASP_001_Run1_15May15_Lynx_15-01-23	EMSL_48096_Kistler_FASP_001	TAO + RFP, Rep1	1.75323e-18	235	15027	CID	15975	3	721.69	-0.002011	-0.930298	2163.06	R.LGEDNINVVEGNEQFISASK.S	Contaminant_TRYP_BOVIN	TRYPSINOGEN. (sp|P00760|TRYP_BOVIN, gi|136425)	2	208	166	1.75323e-18	1	2.08728e-11	0	0	0
1197536	429279	EMSL_48096_Kistler_FASP_001_Run1_15May15_Lynx_15-01-23	EMSL_48096_Kistler_FASP_001	TAO + RFP, Rep1	6.43882e-17	349	15040	CID	15991	3	837.381	-0.003109	-1.2391	2510.13	K.EIETYHNLLEGGQEDFESSGAGK.I	Contaminant_K1C9_HUMAN	sp|P35527 Keratin, type I cytoskeletal 9 (Cytokeratin-9) (CK-9) (Keratin-9) (K9) - Homo sapiens (Human).	2	207	139	6.43882e-17	1	7.66682e-10	0	0	0
1197536	429279	EMSL_48096_Kistler_FASP_001_Run1_15May15_Lynx_15-01-23	EMSL_48096_Kistler_FASP_001	TAO + RFP, Rep1	2.32464e-18	242	15041	CID	15992	3	837.381	-0.001829	-0.728881	2510.13	K.EIETYHNLLEGGQEDFESSGAGK.I	Contaminant_K1C9_HUMAN	sp|P35527 Keratin, type I cytoskeletal 9 (Cytokeratin-9) (CK-9) (Keratin-9) (K9) - Homo sapiens (Human).	2	201	149	2.32464e-18	1	2.76798e-11	0	0	0
1197536	429279	EMSL_48096_Kistler_FASP_001_Run1_15May15_Lynx_15-01-23	EMSL_48096_Kistler_FASP_001	TAO + RFP, Rep1	6.39838e-16	478	15047	CID	15999	2	1082.03	-0.004878	-2.25632	2163.06	R.LGEDNINVVEGNEQFISASK.S	Contaminant_TRYP_BOVIN	TRYPSINOGEN. (sp|P00760|TRYP_BOVIN, gi|136425)	2	355	246	6.39838e-16	1	7.61748e-09	0	0	0
1197536	429279	EMSL_48096_Kistler_FASP_001_Run1_15May15_Lynx_15-01-23	EMSL_48096_Kistler_FASP_001	TAO + RFP, Rep1	4.49812e-14	786	15080	CID	16036	3	763.722	-0.001646	-0.719261	2289.15	K.SIVHPSYNSNTLNNDIM*LIK.L	Contaminant_TRYP_BOVIN	TRYPSINOGEN. (sp|P00760|TRYP_BOVIN, gi|136425)	2	231	169	4.49812e-14	1	5.35515e-07	0	0	0
1197536	429279	EMSL_48096_Kistler_FASP_001_Run1_15May15_Lynx_15-01-23	EMSL_48096_Kistler_FASP_001	TAO + RFP, Rep1	2.53834e-11	1460	15091	CID	16047	1	1003.52	-0.000732	-0.729852	1003.52	K.LQGIVSWGSG.C	Contaminant_TRYP_BOVIN	TRYPSINOGEN. (sp|P00760|TRYP_BOVIN, gi|136425)	1	51	44	2.53834e-11	1	0.000301432	0.00270636	0.00950119	0
1197536	429279	EMSL_48096_Kistler_FASP_001_Run1_15May15_Lynx_15-01-23	EMSL_48096_Kistler_FASP_001	TAO + RFP, Rep1	4.1311e-13	996	15095	CID	16051	1	1876.89	-0.001342	-0.715424	1876.89	R.LGEDNINVVEGNEQFIS.A	Contaminant_TRYP_BOVIN	TRYPSINOGEN. (sp|P00760|TRYP_BOVIN, gi|136425)	1	169	102	4.1311e-13	1	4.91687e-06	0	0	0
1197536	429279	EMSL_48096_Kistler_FASP_001_Run1_15May15_Lynx_15-01-23	EMSL_48096_Kistler_FASP_001	TAO + RFP, Rep1	3.93219e-16	441	15102	CID	16062	2	1145.08	-0.002195	-0.959437	2289.15	K.SIVHPSYNSNTLNNDIM*LIK.L	Contaminant_TRYP_BOVIN	TRYPSINOGEN. (sp|P00760|TRYP_BOVIN, gi|136425)	2	215	159	3.93219e-16	1	4.6814e-09	0	0	0
1197536	429279	EMSL_48096_Kistler_FASP_001_Run1_15May15_Lynx_15-01-23	EMSL_48096_Kistler_FASP_001	TAO + RFP, Rep1	9.42065e-13	1083	15180	CID	16162	3	752.687	0.001646	0.729808	2256.04	R.TSQNSELNNMQDLVEDYKK.K	Contaminant_K22E_HUMAN	sp|P35908 Keratin, type II cytoskeletal 2 epidermal (Cytokeratin-2e) (K2e) (CK 2e) - Homo sapiens (Human).	2	171	97	9.42065e-13	1	1.12148e-05	0	0	0
1197536	429279	EMSL_48096_Kistler_FASP_001_Run1_15May15_Lynx_15-01-23	EMSL_48096_Kistler_FASP_001	TAO + RFP, Rep1	1.27265e-18	226	15187	CID	16172	2	1021.46	-0.005547	-2.71906	2040.91	K.M*SGTFTGYAGPNNELFYR.Y	FGSG_03295T0	| FGSG_03295 | Fusarium graminearum PH-1 hypothetical protein (194 aa)	2	258	228	1.27265e-18	1	1.51488e-11	0	0	1
1197536	429279	EMSL_48096_Kistler_FASP_001_Run1_15May15_Lynx_15-01-23	EMSL_48096_Kistler_FASP_001	TAO + RFP, Rep1	7.36492e-20	163	15204	CID	16195	2	919.958	-0.006219	-3.38361	1838.91	K.SISISVAGGGGGFGAAGGFGGR.G	Contaminant_K22E_HUMAN	sp|P35908 Keratin, type II cytoskeletal 2 epidermal (Cytokeratin-2e) (K2e) (CK 2e) - Homo sapiens (Human).	2	142	123	7.36492e-20	1	8.76916e-13	0	0	0
1197536	429279	EMSL_48096_Kistler_FASP_001_Run1_15May15_Lynx_15-01-23	EMSL_48096_Kistler_FASP_001	TAO + RFP, Rep1	1.36936e-12	1120	15217	CID	16214	3	618.308	-0.020411	-11.0277	1851.93	K.TLNDMRQEYEQLIAK.N	Contaminant_K1C9_HUMAN	sp|P35527 Keratin, type I cytoskeletal 9 (Cytokeratin-9) (CK-9) (Keratin-9) (K9) - Homo sapiens (Human).	2	117	77	1.36936e-12	1	1.62933e-05	0	0	1
1197536	429279	EMSL_48096_Kistler_FASP_001_Run1_15May15_Lynx_15-01-23	EMSL_48096_Kistler_FASP_001	TAO + RFP, Rep1	3.12802e-11	1491	15225	CID	16223	3	793.395	-0.020236	-8.51612	2377.19	R.LASYLDKVQALEEANNDLENK.I	Contaminant_K1C9_HUMAN	sp|P35527 Keratin, type I cytoskeletal 9 (Cytokeratin-9) (CK-9) (Keratin-9) (K9) - Homo sapiens (Human).	2	241	125	3.12802e-11	1	0.000372423	0.00336022	0	1
1197536	429279	EMSL_48096_Kistler_FASP_001_Run1_15May15_Lynx_15-01-23	EMSL_48096_Kistler_FASP_001	TAO + RFP, Rep1	1.41215e-10	1662	15246	CID	16249	2	714.397	0.000731	0.512616	1427.79	Q.ISALEEQLQQIR.A	Contaminant_K1C10_HUMAN	sp|P13645 Keratin, type I cytoskeletal 10 (Cytokeratin-10) (CK-10) (Keratin-10) (K10) - Homo sapiens (Human).	1	213	170	1.41215e-10	1	0.00167886	0.00476474	0.0168776	0
1197536	429279	EMSL_48096_Kistler_FASP_001_Run1_15May15_Lynx_15-01-23	EMSL_48096_Kistler_FASP_001	TAO + RFP, Rep1	4.11948e-18	261	15252	CID	16256	2	854.386	-0.007559	-4.4291	1707.77	K.GSLGGGFSSGGFSGGSFSR.G	Contaminant_K1C10_HUMAN	sp|P13645 Keratin, type I cytoskeletal 10 (Cytokeratin-10) (CK-10) (Keratin-10) (K10) - Homo sapiens (Human).	2	121	111	4.11948e-18	1	4.90401e-11	0	0	0
1197536	429279	EMSL_48096_Kistler_FASP_001_Run1_15May15_Lynx_15-01-23	EMSL_48096_Kistler_FASP_001	TAO + RFP, Rep1	1.06135e-11	1349	15300	CID	16316	2	587.828	-0.000731	-0.622989	1174.65	N.TLNNDIMLIK.L	Contaminant_TRYP_BOVIN	TRYPSINOGEN. (sp|P00760|TRYP_BOVIN, gi|136425)	1	149	136	1.06135e-11	1	0.000126037	0	0	0
1197536	429279	EMSL_48096_Kistler_FASP_001_Run1_15May15_Lynx_15-01-23	EMSL_48096_Kistler_FASP_001	TAO + RFP, Rep1	1.84501e-12	1154	15319	CID	16341	3	966.468	-0.006459	-2.23149	2895.39	K.NHKEEMSQLTGQNSGDVNVEINVAPGK.D	Contaminant_K1C9_HUMAN	sp|P35527 Keratin, type I cytoskeletal 9 (Cytokeratin-9) (CK-9) (Keratin-9) (K9) - Homo sapiens (Human).	2	222	102	1.84501e-12	1	2.19716e-05	0	0	2
1197536	429279	EMSL_48096_Kistler_FASP_001_Run1_15May15_Lynx_15-01-23	EMSL_48096_Kistler_FASP_001	TAO + RFP, Rep1	3.66565e-12	1229	15326	CID	16350	2	875.432	-0.027859	-15.9387	1748.88	D.NINVVEGNEQFISASK.S	Contaminant_TRYP_BOVIN	TRYPSINOGEN. (sp|P00760|TRYP_BOVIN, gi|136425)	1	125	76	3.66565e-12	1	4.36229e-05	0	0	1
1197536	429279	EMSL_48096_Kistler_FASP_001_Run1_15May15_Lynx_15-01-23	EMSL_48096_Kistler_FASP_001	TAO + RFP, Rep1	2.32897e-14	728	15345	CID	16379	2	938.95	-0.000366	-0.195011	1876.89	R.LGEDNINVVEGNEQFIS.A	Contaminant_TRYP_BOVIN	TRYPSINOGEN. (sp|P00760|TRYP_BOVIN, gi|136425)	1	150	97	2.32897e-14	1	2.77195e-07	0	0	0
1197536	429279	EMSL_48096_Kistler_FASP_001_Run1_15May15_Lynx_15-01-23	EMSL_48096_Kistler_FASP_001	TAO + RFP, Rep1	6.10277e-16	473	15348	CID	16384	2	800.943	0.041393	25.8895	1599.83	K.NKLNDLEDALQQAK.E	Contaminant_K2C1_HUMAN	sp|P04264 Keratin, type II cytoskeletal 1 (Cytokeratin-1) (CK-1) (Keratin-1) (K1) (67 kDa cytokeratin) (Hair alpha protein) - Homo sapiens (Human).	2	129	122	6.10277e-16	1	7.25985e-09	0	0	1
1197536	429279	EMSL_48096_Kistler_FASP_001_Run1_15May15_Lynx_15-01-23	EMSL_48096_Kistler_FASP_001	TAO + RFP, Rep1	5.76229e-11	1557	15361	CID	16399	2	582.816	-0.000731	-0.628347	1164.63	L.ALDLEIATYR.T	Contaminant_K2C1_HUMAN	sp|P04264 Keratin, type II cytoskeletal 1 (Cytokeratin-1) (CK-1) (Keratin-1) (K1) (67 kDa cytokeratin) (Hair alpha protein) - Homo sapiens (Human).	1	76	63	5.76229e-11	1	0.00068428	0.00437227	0.0154185	0
1197536	429279	EMSL_48096_Kistler_FASP_001_Run1_15May15_Lynx_15-01-23	EMSL_48096_Kistler_FASP_001	TAO + RFP, Rep1	4.18567e-15	608	15366	CID	16404	3	721.69	-0.002011	-0.930298	2163.06	R.LGEDNINVVEGNEQFISASK.S	Contaminant_TRYP_BOVIN	TRYPSINOGEN. (sp|P00760|TRYP_BOVIN, gi|136425)	2	222	162	4.18567e-15	1	4.98316e-08	0	0	0
1197536	429279	EMSL_48096_Kistler_FASP_001_Run1_15May15_Lynx_15-01-23	EMSL_48096_Kistler_FASP_001	TAO + RFP, Rep1	5.58475e-12	1276	15378	CID	16416	2	838.891	-0.001829	-1.09135	1676.78	R.LGEDNINVVEGNEQF.I	Contaminant_TRYP_BOVIN	TRYPSINOGEN. (sp|P00760|TRYP_BOVIN, gi|136425)	1	83	46	5.58475e-12	1	6.64503e-05	0	0	0
1197536	429279	EMSL_48096_Kistler_FASP_001_Run1_15May15_Lynx_15-01-23	EMSL_48096_Kistler_FASP_001	TAO + RFP, Rep1	5.91513e-16	470	15388	CID	16427	2	1082.03	-0.006342	-2.93321	2163.06	R.LGEDNINVVEGNEQFISASK.S	Contaminant_TRYP_BOVIN	TRYPSINOGEN. (sp|P00760|TRYP_BOVIN, gi|136425)	2	344	250	5.91513e-16	1	7.04215e-09	0	0	0
1197536	429279	EMSL_48096_Kistler_FASP_001_Run1_15May15_Lynx_15-01-23	EMSL_48096_Kistler_FASP_001	TAO + RFP, Rep1	1.46874e-16	380	15389	CID	16428	2	1129.02	-0.021158	-9.38263	2256.04	R.TSQNSELNNMQDLVEDYKK.K	Contaminant_K22E_HUMAN	sp|P35908 Keratin, type II cytoskeletal 2 epidermal (Cytokeratin-2e) (K2e) (CK 2e) - Homo sapiens (Human).	2	219	184	1.46874e-16	1	1.74845e-09	0	0	1
1197536	429279	EMSL_48096_Kistler_FASP_001_Run1_15May15_Lynx_15-01-23	EMSL_48096_Kistler_FASP_001	TAO + RFP, Rep1	8.42694e-21	121	15394	CID	16435	3	902.391	-0.002926	-1.08219	2705.16	R.GGGGSFGYSYGGGSGGGFSASSLGGGFGGGSR.G	Contaminant_K1C9_HUMAN	sp|P35527 Keratin, type I cytoskeletal 9 (Cytokeratin-9) (CK-9) (Keratin-9) (K9) - Homo sapiens (Human).	2	235	164	8.42694e-21	1	1.00363e-13	0	0	0
1197536	429279	EMSL_48096_Kistler_FASP_001_Run1_15May15_Lynx_15-01-23	EMSL_48096_Kistler_FASP_001	TAO + RFP, Rep1	1.31435e-16	375	15402	CID	16443	2	807.427	-0.002073	-1.28506	1613.85	R.NKLNDLEEALQQAK.E	Contaminant_K22E_HUMAN	sp|P35908 Keratin, type II cytoskeletal 2 epidermal (Cytokeratin-2e) (K2e) (CK 2e) - Homo sapiens (Human).	2	154	150	1.31435e-16	1	1.56355e-09	0	0	0
1197536	429279	EMSL_48096_Kistler_FASP_001_Run1_15May15_Lynx_15-01-23	EMSL_48096_Kistler_FASP_001	TAO + RFP, Rep1	9.16825e-25	37	15404	CID	16445	2	1353.08	-0.003659	-1.35325	2705.16	R.GGGGSFGYSYGGGSGGGFSASSLGGGFGGGSR.G	Contaminant_K1C9_HUMAN	sp|P35527 Keratin, type I cytoskeletal 9 (Cytokeratin-9) (CK-9) (Keratin-9) (K9) - Homo sapiens (Human).	2	326	301	9.16825e-25	1	1.09192e-17	0	0	0
1197536	429279	EMSL_48096_Kistler_FASP_001_Run1_15May15_Lynx_15-01-23	EMSL_48096_Kistler_FASP_001	TAO + RFP, Rep1	8.02901e-15	649	15406	CID	16447	3	965.803	0.004756	1.64311	2895.39	K.NHKEEMSQLTGQNSGDVNVEINVAPGK.D	Contaminant_K1C9_HUMAN	sp|P35527 Keratin, type I cytoskeletal 9 (Cytokeratin-9) (CK-9) (Keratin-9) (K9) - Homo sapiens (Human).	2	222	110	8.02901e-15	1	9.56147e-08	0	0	0
1197536	429279	EMSL_48096_Kistler_FASP_001_Run1_15May15_Lynx_15-01-23	EMSL_48096_Kistler_FASP_001	TAO + RFP, Rep1	1.61838e-16	389	15411	CID	16452	2	1082.03	-0.006098	-2.8204	2163.06	R.LGEDNINVVEGNEQFISASK.S	Contaminant_TRYP_BOVIN	TRYPSINOGEN. (sp|P00760|TRYP_BOVIN, gi|136425)	2	305	219	1.61838e-16	1	1.92674e-09	0	0	0
1197536	429279	EMSL_48096_Kistler_FASP_001_Run1_15May15_Lynx_15-01-23	EMSL_48096_Kistler_FASP_001	TAO + RFP, Rep1	2.08098e-12	1164	15415	CID	16457	3	837.715	-0.004692	-1.86996	2510.13	K.EIETYHNLLEGGQEDFESSGAGK.I	Contaminant_K1C9_HUMAN	sp|P35527 Keratin, type I cytoskeletal 9 (Cytokeratin-9) (CK-9) (Keratin-9) (K9) - Homo sapiens (Human).	2	141	75	2.08098e-12	1	2.47786e-05	0	0	1
1197536	429279	EMSL_48096_Kistler_FASP_001_Run1_15May15_Lynx_15-01-23	EMSL_48096_Kistler_FASP_001	TAO + RFP, Rep1	2.41161e-14	733	15421	CID	16463	3	763.72	-0.008046	-3.51639	2289.15	K.SIVHPSYNSNTLNNDIM*LIK.L	Contaminant_TRYP_BOVIN	TRYPSINOGEN. (sp|P00760|TRYP_BOVIN, gi|136425)	2	236	167	2.41161e-14	1	2.87109e-07	0	0	0
1197536	429279	EMSL_48096_Kistler_FASP_001_Run1_15May15_Lynx_15-01-23	EMSL_48096_Kistler_FASP_001	TAO + RFP, Rep1	5.27771e-12	1264	15432	CID	16477	3	758.716	-0.028646	-12.6076	2273.16	K.SIVHPSYNSNTLNNDIMLIK.L	Contaminant_TRYP_BOVIN	TRYPSINOGEN. (sp|P00760|TRYP_BOVIN, gi|136425)	2	188	132	5.27771e-12	1	6.28328e-05	0	0	1
1197536	429279	EMSL_48096_Kistler_FASP_001_Run1_15May15_Lynx_15-01-23	EMSL_48096_Kistler_FASP_001	TAO + RFP, Rep1	2.76811e-16	421	15443	CID	16490	2	1145.08	-0.004635	-2.02548	2289.15	K.SIVHPSYNSNTLNNDIM*LIK.L	Contaminant_TRYP_BOVIN	TRYPSINOGEN. (sp|P00760|TRYP_BOVIN, gi|136425)	2	183	135	2.76811e-16	1	3.29552e-09	0	0	0
1197536	429279	EMSL_48096_Kistler_FASP_001_Run1_15May15_Lynx_15-01-23	EMSL_48096_Kistler_FASP_001	TAO + RFP, Rep1	4.17942e-11	1528	15449	CID	16496	2	587.829	-0.000244	-0.207663	1174.65	N.TLNNDIMLIK.L	Contaminant_TRYP_BOVIN	TRYPSINOGEN. (sp|P00760|TRYP_BOVIN, gi|136425)	1	137	116	4.17942e-11	1	0.000496312	0.00437227	0	0
1197536	429279	EMSL_48096_Kistler_FASP_001_Run1_15May15_Lynx_15-01-23	EMSL_48096_Kistler_FASP_001	TAO + RFP, Rep1	5.80449e-16	469	15452	CID	16499	2	1137.08	-0.006586	-2.89855	2273.16	K.SIVHPSYNSNTLNNDIMLIK.L	Contaminant_TRYP_BOVIN	TRYPSINOGEN. (sp|P00760|TRYP_BOVIN, gi|136425)	2	220	172	5.80449e-16	1	6.91043e-09	0	0	0
1197536	429279	EMSL_48096_Kistler_FASP_001_Run1_15May15_Lynx_15-01-23	EMSL_48096_Kistler_FASP_001	TAO + RFP, Rep1	8.8311e-14	834	15462	CID	16509	3	763.72	-0.008777	-3.83606	2289.15	K.SIVHPSYNSNTLNNDIM*LIK.L	Contaminant_TRYP_BOVIN	TRYPSINOGEN. (sp|P00760|TRYP_BOVIN, gi|136425)	2	214	145	8.8311e-14	1	1.05137e-06	0	0	0
1197536	429279	EMSL_48096_Kistler_FASP_001_Run1_15May15_Lynx_15-01-23	EMSL_48096_Kistler_FASP_001	TAO + RFP, Rep1	9.43769e-15	666	15468	CID	16517	3	758.39	-0.003657	-1.6096	2273.16	K.SIVHPSYNSNTLNNDIMLIK.L	Contaminant_TRYP_BOVIN	TRYPSINOGEN. (sp|P00760|TRYP_BOVIN, gi|136425)	2	200	159	9.43769e-15	1	1.12359e-07	0	0	0
1197536	429279	EMSL_48096_Kistler_FASP_001_Run1_15May15_Lynx_15-01-23	EMSL_48096_Kistler_FASP_001	TAO + RFP, Rep1	3.80579e-14	764	15490	CID	16548	2	745.388	0	0	1489.77	Y.NSNTLNNDIMLIK.L	Contaminant_TRYP_BOVIN	TRYPSINOGEN. (sp|P00760|TRYP_BOVIN, gi|136425)	1	183	163	3.80579e-14	1	4.52616e-07	0	0	0
1197536	429279	EMSL_48096_Kistler_FASP_001_Run1_15May15_Lynx_15-01-23	EMSL_48096_Kistler_FASP_001	TAO + RFP, Rep1	4.27684e-14	773	15512	CID	16570	2	999.48	-0.021765	-10.9047	1996.97	K.ELTTEIDNNIEQISSYK.S	Contaminant_K1C10_HUMAN	sp|P13645 Keratin, type I cytoskeletal 10 (Cytokeratin-10) (CK-10) (Keratin-10) (K10) - Homo sapiens (Human).	2	197	133	4.27684e-14	1	5.09033e-07	0	0	1
1197536	429279	EMSL_48096_Kistler_FASP_001_Run1_15May15_Lynx_15-01-23	EMSL_48096_Kistler_FASP_001	TAO + RFP, Rep1	1.63064e-20	136	15540	CID	16603	2	969.99	-0.003292	-1.69893	1938.98	R.STYTQADAIDLVSTQGLR.Y	FGSG_03540T0	| FGSG_03540 | Fusarium graminearum PH-1 isotrichodermin C-15 hydroxylase (493 aa)	2	146	139	1.63064e-20	1	1.94101e-13	0	0	0
1197536	429279	EMSL_48096_Kistler_FASP_001_Run1_15May15_Lynx_15-01-23	EMSL_48096_Kistler_FASP_001	TAO + RFP, Rep1	1.92332e-12	1159	15542	CID	16604	2	644.849	-0.001584	-1.23045	1288.69	S.NTLNNDIMLIK.L	Contaminant_TRYP_BOVIN	TRYPSINOGEN. (sp|P00760|TRYP_BOVIN, gi|136425)	1	136	122	1.92332e-12	1	2.28549e-05	0	0	0
1197536	429279	EMSL_48096_Kistler_FASP_001_Run1_15May15_Lynx_15-01-23	EMSL_48096_Kistler_FASP_001	TAO + RFP, Rep1	2.47075e-13	942	15576	CID	16645	3	793.066	-0.005669	-2.38579	2377.19	R.LASYLDKVQALEEANNDLENK.I	Contaminant_K1C9_HUMAN	sp|P35527 Keratin, type I cytoskeletal 9 (Cytokeratin-9) (CK-9) (Keratin-9) (K9) - Homo sapiens (Human).	2	290	184	2.47075e-13	1	2.94169e-06	0	0	0
1197536	429279	EMSL_48096_Kistler_FASP_001_Run1_15May15_Lynx_15-01-23	EMSL_48096_Kistler_FASP_001	TAO + RFP, Rep1	7.97415e-12	1313	15579	CID	16648	2	974.467	-0.002805	-1.44059	1947.93	R.LGEDNINVVEGNEQFISA.S	Contaminant_TRYP_BOVIN	TRYPSINOGEN. (sp|P00760|TRYP_BOVIN, gi|136425)	1	113	31	7.97415e-12	1	9.49194e-05	0	0	0
1197536	429279	EMSL_48096_Kistler_FASP_001_Run1_15May15_Lynx_15-01-23	EMSL_48096_Kistler_FASP_001	TAO + RFP, Rep1	2.39947e-21	97	15580	CID	16649	2	1189.1	-0.002439	-1.02658	2377.19	R.LASYLDKVQALEEANNDLENK.I	Contaminant_K1C9_HUMAN	sp|P35527 Keratin, type I cytoskeletal 9 (Cytokeratin-9) (CK-9) (Keratin-9) (K9) - Homo sapiens (Human).	2	303	278	2.39947e-21	1	2.85682e-14	0	0	0
1197536	429279	EMSL_48096_Kistler_FASP_001_Run1_15May15_Lynx_15-01-23	EMSL_48096_Kistler_FASP_001	TAO + RFP, Rep1	1.89957e-13	921	15644	CID	16734	2	619.806	-0.001341	-1.08322	1238.61	R.DGQYLWEISK.M	FGSG_03535T0	| FGSG_03535 | Fusarium graminearum PH-1 trichodiene oxygenase (521 aa)	2	110	107	1.89957e-13	1	2.25577e-06	0	0	0
1197536	429279	EMSL_48096_Kistler_FASP_001_Run1_15May15_Lynx_15-01-23	EMSL_48096_Kistler_FASP_001	TAO + RFP, Rep1	3.12522e-11	1490	15648	CID	16741	3	538.956	-0.000668	-0.414195	1613.85	R.NKLNDLEEALQQAK.E	Contaminant_K22E_HUMAN	sp|P35908 Keratin, type II cytoskeletal 2 epidermal (Cytokeratin-2e) (K2e) (CK 2e) - Homo sapiens (Human).	2	202	140	3.12522e-11	1	0.000371777	0.00336022	0	1
1197536	429279	EMSL_48096_Kistler_FASP_001_Run1_15May15_Lynx_15-01-23	EMSL_48096_Kistler_FASP_001	TAO + RFP, Rep1	8.98926e-20	166	15672	CID	16776	2	854.886	-0.010179	-5.96377	1707.77	K.GSLGGGFSSGGFSGGSFSR.G	Contaminant_K1C10_HUMAN	sp|P13645 Keratin, type I cytoskeletal 10 (Cytokeratin-10) (CK-10) (Keratin-10) (K10) - Homo sapiens (Human).	2	132	128	8.98926e-20	1	1.07012e-12	0	0	1
1197536	429279	EMSL_48096_Kistler_FASP_001_Run1_15May15_Lynx_15-01-23	EMSL_48096_Kistler_FASP_001	TAO + RFP, Rep1	5.16031e-19	202	15685	CID	16793	2	1189.1	-0.003415	-1.43721	2377.19	R.LASYLDKVQALEEANNDLENK.I	Contaminant_K1C9_HUMAN	sp|P35527 Keratin, type I cytoskeletal 9 (Cytokeratin-9) (CK-9) (Keratin-9) (K9) - Homo sapiens (Human).	2	260	226	5.16031e-19	1	6.14389e-12	0	0	0
1197536	429279	EMSL_48096_Kistler_FASP_001_Run1_15May15_Lynx_15-01-23	EMSL_48096_Kistler_FASP_001	TAO + RFP, Rep1	6.63645e-17	350	15707	CID	16822	3	721.69	-0.002011	-0.930298	2163.06	R.LGEDNINVVEGNEQFISASK.S	Contaminant_TRYP_BOVIN	TRYPSINOGEN. (sp|P00760|TRYP_BOVIN, gi|136425)	2	228	174	6.63645e-17	1	7.9009e-10	0	0	0
1197536	429279	EMSL_48096_Kistler_FASP_001_Run1_15May15_Lynx_15-01-23	EMSL_48096_Kistler_FASP_001	TAO + RFP, Rep1	4.17019e-13	997	15708	CID	16823	2	688.366	-0.000488	-0.354667	1375.72	N.SNTLNNDIMLIK.L	Contaminant_TRYP_BOVIN	TRYPSINOGEN. (sp|P00760|TRYP_BOVIN, gi|136425)	1	180	158	4.17019e-13	1	4.9578e-06	0	0	0
1197536	429279	EMSL_48096_Kistler_FASP_001_Run1_15May15_Lynx_15-01-23	EMSL_48096_Kistler_FASP_001	TAO + RFP, Rep1	2.43035e-11	1454	15709	CID	16824	2	588.32	-0.000731	-0.622468	1175.63	N.TLDNDIMLIK.L	Contaminant_TRYP_PIG	sp|P00761|TRYP_PIG Trypsin precursor (EC 3.4.21.4) - Sus scrofa (Pig).	1	144	131	2.43035e-11	1	0.000288607	0.00270636	0	0
1197536	429279	EMSL_48096_Kistler_FASP_001_Run1_15May15_Lynx_15-01-23	EMSL_48096_Kistler_FASP_001	TAO + RFP, Rep1	2.81798e-13	953	15720	CID	16836	2	628.318	-0.002437	-1.94281	1255.63	R.NGLENYAFSLK.N	FGSG_09471T0	| FGSG_09471 | Fusarium graminearum PH-1 glucose-regulated protein (664 aa)	2	113	102	2.81798e-13	1	3.34862e-06	0	0	0
1197536	429279	EMSL_48096_Kistler_FASP_001_Run1_15May15_Lynx_15-01-23	EMSL_48096_Kistler_FASP_001	TAO + RFP, Rep1	7.70215e-11	1585	15729	CID	16850	2	1082.03	-0.006586	-3.04603	2163.06	R.LGEDNINVVEGNEQFISASK.S	Contaminant_TRYP_BOVIN	TRYPSINOGEN. (sp|P00760|TRYP_BOVIN, gi|136425)	2	304	140	7.70215e-11	1	0.000916965	0.00437227	0	0
1197536	429279	EMSL_48096_Kistler_FASP_001_Run1_15May15_Lynx_15-01-23	EMSL_48096_Kistler_FASP_001	TAO + RFP, Rep1	3.15882e-15	590	15731	CID	16852	2	1200.01	-0.002927	-1.22069	2399.02	G.GSGFGGGSGFGGGSGFSGGGFGGGGFGGGR.F	Contaminant_K22E_HUMAN	sp|P35908 Keratin, type II cytoskeletal 2 epidermal (Cytokeratin-2e) (K2e) (CK 2e) - Homo sapiens (Human).	1	124	69	3.15882e-15	1	3.76196e-08	0	0	0
1197536	429279	EMSL_48096_Kistler_FASP_001_Run1_15May15_Lynx_15-01-23	EMSL_48096_Kistler_FASP_001	TAO + RFP, Rep1	7.31937e-14	820	15732	CID	16853	2	654.834	-0.000731	-0.559242	1308.66	R.YMQAVLDEALR.M	FGSG_03540T0	| FGSG_03540 | Fusarium graminearum PH-1 isotrichodermin C-15 hydroxylase (493 aa)	2	119	118	7.31937e-14	1	8.69763e-07	0	0	0
1197536	429279	EMSL_48096_Kistler_FASP_001_Run1_15May15_Lynx_15-01-23	EMSL_48096_Kistler_FASP_001	TAO + RFP, Rep1	6.97344e-18	273	15735	CID	16857	3	902.391	-0.003109	-1.14983	2705.16	R.GGGGSFGYSYGGGSGGGFSASSLGGGFGGGSR.G	Contaminant_K1C9_HUMAN	sp|P35527 Keratin, type I cytoskeletal 9 (Cytokeratin-9) (CK-9) (Keratin-9) (K9) - Homo sapiens (Human).	2	161	98	6.97344e-18	1	8.30521e-11	0	0	0
1197536	429279	EMSL_48096_Kistler_FASP_001_Run1_15May15_Lynx_15-01-23	EMSL_48096_Kistler_FASP_001	TAO + RFP, Rep1	5.01067e-23	55	15738	CID	16862	3	800.343	-0.00256	-1.06766	2399.02	G.GSGFGGGSGFGGGSGFSGGGFGGGGFGGGR.F	Contaminant_K22E_HUMAN	sp|P35908 Keratin, type II cytoskeletal 2 epidermal (Cytokeratin-2e) (K2e) (CK 2e) - Homo sapiens (Human).	1	377	286	5.01067e-23	1	5.96739e-16	0	0	0
1197536	429279	EMSL_48096_Kistler_FASP_001_Run1_15May15_Lynx_15-01-23	EMSL_48096_Kistler_FASP_001	TAO + RFP, Rep1	3.2859e-15	593	15751	CID	16877	2	1082.03	-0.005854	-2.70758	2163.06	R.LGEDNINVVEGNEQFISASK.S	Contaminant_TRYP_BOVIN	TRYPSINOGEN. (sp|P00760|TRYP_BOVIN, gi|136425)	2	318	216	3.2859e-15	1	3.91196e-08	0	0	0
1197536	429279	EMSL_48096_Kistler_FASP_001_Run1_15May15_Lynx_15-01-23	EMSL_48096_Kistler_FASP_001	TAO + RFP, Rep1	6.3601e-18	268	15753	CID	16880	3	966.468	-0.006459	-2.23149	2895.39	K.NHKEEMSQLTGQNSGDVNVEINVAPGK.D	Contaminant_K1C9_HUMAN	sp|P35527 Keratin, type I cytoskeletal 9 (Cytokeratin-9) (CK-9) (Keratin-9) (K9) - Homo sapiens (Human).	2	279	169	6.3601e-18	1	7.57402e-11	0	0	2
1197536	429279	EMSL_48096_Kistler_FASP_001_Run1_15May15_Lynx_15-01-23	EMSL_48096_Kistler_FASP_001	TAO + RFP, Rep1	2.5327e-11	1459	15757	CID	16884	2	874.927	-0.03475	-19.8813	1748.88	D.NINVVEGNEQFISASK.S	Contaminant_TRYP_BOVIN	TRYPSINOGEN. (sp|P00760|TRYP_BOVIN, gi|136425)	1	118	65	2.5327e-11	1	0.000301403	0.00270636	0	0
1197536	429279	EMSL_48096_Kistler_FASP_001_Run1_15May15_Lynx_15-01-23	EMSL_48096_Kistler_FASP_001	TAO + RFP, Rep1	1.65534e-12	1141	15769	CID	16899	2	1149.03	-0.000425	-0.185081	2296.06	K.TLGWEANTEM*LYPADGGLEGR.T	gi|187373121|gb|ACD03281.1|	monomeric red fluorescent protein TagRFP-T [synthetic construct]	2	168	104	1.65534e-12	1	1.97086e-05	0	0	1
1197536	429279	EMSL_48096_Kistler_FASP_001_Run1_15May15_Lynx_15-01-23	EMSL_48096_Kistler_FASP_001	TAO + RFP, Rep1	2.35079e-14	729	15774	CID	16905	2	1200.01	-0.003171	-1.32241	2399.02	G.GSGFGGGSGFGGGSGFSGGGFGGGGFGGGR.F	Contaminant_K22E_HUMAN	sp|P35908 Keratin, type II cytoskeletal 2 epidermal (Cytokeratin-2e) (K2e) (CK 2e) - Homo sapiens (Human).	1	350	218	2.35079e-14	1	2.79965e-07	0	0	0
1197536	429279	EMSL_48096_Kistler_FASP_001_Run1_15May15_Lynx_15-01-23	EMSL_48096_Kistler_FASP_001	TAO + RFP, Rep1	4.52908e-15	611	15784	CID	16917	2	1137.57	-0.025061	-11.0297	2273.16	K.SIVHPSYNSNTLNNDIMLIK.L	Contaminant_TRYP_BOVIN	TRYPSINOGEN. (sp|P00760|TRYP_BOVIN, gi|136425)	2	255	189	4.52908e-15	1	5.39201e-08	0	0	1
1197536	429279	EMSL_48096_Kistler_FASP_001_Run1_15May15_Lynx_15-01-23	EMSL_48096_Kistler_FASP_001	TAO + RFP, Rep1	9.94279e-12	1341	15785	CID	16918	2	588.321	-0.000122	-0.103745	1175.63	N.TLDNDIMLIK.L	Contaminant_TRYP_PIG	sp|P00761|TRYP_PIG Trypsin precursor (EC 3.4.21.4) - Sus scrofa (Pig).	1	153	140	9.94279e-12	1	0.000118072	0	0	0
1197536	429279	EMSL_48096_Kistler_FASP_001_Run1_15May15_Lynx_15-01-23	EMSL_48096_Kistler_FASP_001	TAO + RFP, Rep1	3.13327e-13	962	15786	CID	16919	2	1145.57	-0.016036	-7.0083	2289.15	K.SIVHPSYNSNTLNNDIM*LIK.L	Contaminant_TRYP_BOVIN	TRYPSINOGEN. (sp|P00760|TRYP_BOVIN, gi|136425)	2	174	94	3.13327e-13	1	3.73025e-06	0	0	1
1197536	429279	EMSL_48096_Kistler_FASP_001_Run1_15May15_Lynx_15-01-23	EMSL_48096_Kistler_FASP_001	TAO + RFP, Rep1	4.45534e-16	449	15790	CID	16923	2	1137.57	-0.025061	-11.0297	2273.16	K.SIVHPSYNSNTLNNDIMLIK.L	Contaminant_TRYP_BOVIN	TRYPSINOGEN. (sp|P00760|TRYP_BOVIN, gi|136425)	2	196	142	4.45534e-16	1	5.30423e-09	0	0	1
1197536	429279	EMSL_48096_Kistler_FASP_001_Run1_15May15_Lynx_15-01-23	EMSL_48096_Kistler_FASP_001	TAO + RFP, Rep1	1.04681e-10	1628	15795	CID	16927	3	763.722	-0.00256	-1.11885	2289.15	K.SIVHPSYNSNTLNNDIM*LIK.L	Contaminant_TRYP_BOVIN	TRYPSINOGEN. (sp|P00760|TRYP_BOVIN, gi|136425)	2	205	109	1.04681e-10	1	0.00124625	0.00476474	0	0
1197536	429279	EMSL_48096_Kistler_FASP_001_Run1_15May15_Lynx_15-01-23	EMSL_48096_Kistler_FASP_001	TAO + RFP, Rep1	7.77716e-11	1586	15796	CID	16928	3	763.722	-0.00256	-1.11885	2289.15	K.SIVHPSYNSNTLNNDIM*LIK.L	Contaminant_TRYP_BOVIN	TRYPSINOGEN. (sp|P00760|TRYP_BOVIN, gi|136425)	2	186	96	7.77716e-11	1	0.000925895	0.00437227	0	0
1197536	429279	EMSL_48096_Kistler_FASP_001_Run1_15May15_Lynx_15-01-23	EMSL_48096_Kistler_FASP_001	TAO + RFP, Rep1	2.49255e-16	416	15823	CID	16956	2	1082.03	-0.006342	-2.93321	2163.06	R.LGEDNINVVEGNEQFISASK.S	Contaminant_TRYP_BOVIN	TRYPSINOGEN. (sp|P00760|TRYP_BOVIN, gi|136425)	2	308	219	2.49255e-16	1	2.96746e-09	0	0	0
1197536	429279	EMSL_48096_Kistler_FASP_001_Run1_15May15_Lynx_15-01-23	EMSL_48096_Kistler_FASP_001	TAO + RFP, Rep1	3.15878e-15	589	15839	CID	16969	3	793.068	0.000183	0.0769609	2377.19	R.LASYLDKVQALEEANNDLENK.I	Contaminant_K1C9_HUMAN	sp|P35527 Keratin, type I cytoskeletal 9 (Cytokeratin-9) (CK-9) (Keratin-9) (K9) - Homo sapiens (Human).	2	274	195	3.15878e-15	1	3.76085e-08	0	0	0
1197536	429279	EMSL_48096_Kistler_FASP_001_Run1_15May15_Lynx_15-01-23	EMSL_48096_Kistler_FASP_001	TAO + RFP, Rep1	4.48847e-14	785	15886	CID	17017	2	895.949	-0.000122	-0.0681234	1790.89	K.SYELPDGQVITIGNER.F	FGSG_07335T0	| FGSG_07335 | Fusarium graminearum PH-1 actin (376 aa)	2	194	156	4.48847e-14	1	5.34149e-07	0	0	0
1197536	429279	EMSL_48096_Kistler_FASP_001_Run1_15May15_Lynx_15-01-23	EMSL_48096_Kistler_FASP_001	TAO + RFP, Rep1	1.37419e-18	230	15914	CID	17052	2	920.459	-0.007497	-4.0791	1838.91	K.SISISVAGGGGGFGAAGGFGGR.G	Contaminant_K22E_HUMAN	sp|P35908 Keratin, type II cytoskeletal 2 epidermal (Cytokeratin-2e) (K2e) (CK 2e) - Homo sapiens (Human).	2	161	141	1.37419e-18	1	1.6362e-11	0	0	1
1197536	429279	EMSL_48096_Kistler_FASP_001_Run1_15May15_Lynx_15-01-23	EMSL_48096_Kistler_FASP_001	TAO + RFP, Rep1	1.84336e-11	1420	15917	CID	17055	2	974.467	-0.002683	-1.37795	1947.93	R.LGEDNINVVEGNEQFISA.S	Contaminant_TRYP_BOVIN	TRYPSINOGEN. (sp|P00760|TRYP_BOVIN, gi|136425)	1	95	27	1.84336e-11	1	0.000219422	0.00138696	0	0
1197536	429279	EMSL_48096_Kistler_FASP_001_Run1_15May15_Lynx_15-01-23	EMSL_48096_Kistler_FASP_001	TAO + RFP, Rep1	4.93186e-16	458	15923	CID	17061	3	617.98	-0.002742	-1.48148	1851.93	K.TLNDMRQEYEQLIAK.N	Contaminant_K1C9_HUMAN	sp|P35527 Keratin, type I cytoskeletal 9 (Cytokeratin-9) (CK-9) (Keratin-9) (K9) - Homo sapiens (Human).	2	144	124	4.93186e-16	1	5.86818e-09	0	0	0
1197536	429279	EMSL_48096_Kistler_FASP_001_Run1_15May15_Lynx_15-01-23	EMSL_48096_Kistler_FASP_001	TAO + RFP, Rep1	1.87443e-11	1425	15940	CID	17079	2	926.466	-0.002073	-1.11995	1851.93	K.TLNDMRQEYEQLIAK.N	Contaminant_K1C9_HUMAN	sp|P35527 Keratin, type I cytoskeletal 9 (Cytokeratin-9) (CK-9) (Keratin-9) (K9) - Homo sapiens (Human).	2	155	86	1.87443e-11	1	0.000223029	0.00138696	0	0
1197536	429279	EMSL_48096_Kistler_FASP_001_Run1_15May15_Lynx_15-01-23	EMSL_48096_Kistler_FASP_001	TAO + RFP, Rep1	2.58911e-15	578	15945	CID	17085	2	738.378	0.000122	0.0826611	1475.75	K.WELLQQVDTSTR.T	Contaminant_K2C1_HUMAN	sp|P04264 Keratin, type II cytoskeletal 1 (Cytokeratin-1) (CK-1) (Keratin-1) (K1) (67 kDa cytokeratin) (Hair alpha protein) - Homo sapiens (Human).	2	147	145	2.58911e-15	1	3.07811e-08	0	0	0
1197536	429279	EMSL_48096_Kistler_FASP_001_Run1_15May15_Lynx_15-01-23	EMSL_48096_Kistler_FASP_001	TAO + RFP, Rep1	8.03606e-20	165	15946	CID	17086	3	656.024	-0.002194	-1.11645	1966.06	R.HGVQELEIELQSQLSKK.A	Contaminant_K1C9_HUMAN	sp|P35527 Keratin, type I cytoskeletal 9 (Cytokeratin-9) (CK-9) (Keratin-9) (K9) - Homo sapiens (Human).	2	218	210	8.03606e-20	1	9.56458e-13	0	0	0
1197536	429279	EMSL_48096_Kistler_FASP_001_Run1_15May15_Lynx_15-01-23	EMSL_48096_Kistler_FASP_001	TAO + RFP, Rep1	6.14786e-11	1558	15966	CID	17107	3	1151.55	-0.141839	-41.1158	3450.76	R.IALAIFKLGENEIRSVGDPMEM*FGVVQSMPR.R	FGSG_04033T0	| FGSG_04033 | Fusarium graminearum PH-1 hypothetical protein (975 aa)	2	108	37	6.14786e-11	1	0.000732185	0.00437227	0.0154185	2
1197536	429279	EMSL_48096_Kistler_FASP_001_Run1_15May15_Lynx_15-01-23	EMSL_48096_Kistler_FASP_001	TAO + RFP, Rep1	1.1855e-16	374	15974	CID	17116	3	758.391	-0.00128	-0.563358	2273.16	K.SIVHPSYNSNTLNNDIMLIK.L	Contaminant_TRYP_BOVIN	TRYPSINOGEN. (sp|P00760|TRYP_BOVIN, gi|136425)	2	215	169	1.1855e-16	1	1.41138e-09	0	0	0
1197536	429279	EMSL_48096_Kistler_FASP_001_Run1_15May15_Lynx_15-01-23	EMSL_48096_Kistler_FASP_001	TAO + RFP, Rep1	7.84302e-15	648	15982	CID	17123	1	1475.75	-0.00061	-0.413588	1475.75	K.WELLQQVDTSTR.T	Contaminant_K2C1_HUMAN	sp|P04264 Keratin, type II cytoskeletal 1 (Cytokeratin-1) (CK-1) (Keratin-1) (K1) (67 kDa cytokeratin) (Hair alpha protein) - Homo sapiens (Human).	2	93	88	7.84302e-15	1	9.32431e-08	0	0	0
1197536	429279	EMSL_48096_Kistler_FASP_001_Run1_15May15_Lynx_15-01-23	EMSL_48096_Kistler_FASP_001	TAO + RFP, Rep1	2.63015e-14	738	15987	CID	17128	3	721.69	-0.000366	-0.169145	2163.06	R.LGEDNINVVEGNEQFISASK.S	Contaminant_TRYP_BOVIN	TRYPSINOGEN. (sp|P00760|TRYP_BOVIN, gi|136425)	2	185	123	2.63015e-14	1	3.13127e-07	0	0	0
1197536	429279	EMSL_48096_Kistler_FASP_001_Run1_15May15_Lynx_15-01-23	EMSL_48096_Kistler_FASP_001	TAO + RFP, Rep1	4.30318e-14	774	15997	CID	17137	2	651.861	-0.000609	-0.468161	1302.72	R.SLDLDSIIAEVK.A	Contaminant_K2C1_HUMAN	sp|P04264 Keratin, type II cytoskeletal 1 (Cytokeratin-1) (CK-1) (Keratin-1) (K1) (67 kDa cytokeratin) (Hair alpha protein) - Homo sapiens (Human).	2	135	129	4.30318e-14	1	5.11591e-07	0	0	0
1197536	429279	EMSL_48096_Kistler_FASP_001_Run1_15May15_Lynx_15-01-23	EMSL_48096_Kistler_FASP_001	TAO + RFP, Rep1	5.16973e-11	1547	16001	CID	17143	1	1475.75	-0.000488	-0.33087	1475.75	K.WELLQQVDTSTR.T	Contaminant_K2C1_HUMAN	sp|P04264 Keratin, type II cytoskeletal 1 (Cytokeratin-1) (CK-1) (Keratin-1) (K1) (67 kDa cytokeratin) (Hair alpha protein) - Homo sapiens (Human).	2	101	65	5.16973e-11	1	0.000614613	0.00437227	0	0
1197536	429279	EMSL_48096_Kistler_FASP_001_Run1_15May15_Lynx_15-01-23	EMSL_48096_Kistler_FASP_001	TAO + RFP, Rep1	1.04309e-15	514	16027	CID	17172	3	492.588	-0.00064	-0.433675	1475.75	K.WELLQQVDTSTR.T	Contaminant_K2C1_HUMAN	sp|P04264 Keratin, type II cytoskeletal 1 (Cytokeratin-1) (CK-1) (Keratin-1) (K1) (67 kDa cytokeratin) (Hair alpha protein) - Homo sapiens (Human).	2	113	113	1.04309e-15	1	1.24009e-08	0	0	0
1197536	429279	EMSL_48096_Kistler_FASP_001_Run1_15May15_Lynx_15-01-23	EMSL_48096_Kistler_FASP_001	TAO + RFP, Rep1	3.68591e-11	1508	16039	CID	17185	2	658.302	-0.001584	-1.20531	1315.6	K.SAYPGQITSNMF.C	Contaminant_TRYP_BOVIN	TRYPSINOGEN. (sp|P00760|TRYP_BOVIN, gi|136425)	1	66	41	3.68591e-11	1	0.000438206	0.00437227	0.0154185	0
1197536	429279	EMSL_48096_Kistler_FASP_001_Run1_15May15_Lynx_15-01-23	EMSL_48096_Kistler_FASP_001	TAO + RFP, Rep1	5.3552e-23	56	16040	CID	17186	2	1106.55	-0.001951	-0.882527	2212.1	K.SKELTTEIDNNIEQISSYK.S	Contaminant_K1C10_HUMAN	sp|P13645 Keratin, type I cytoskeletal 10 (Cytokeratin-10) (CK-10) (Keratin-10) (K10) - Homo sapiens (Human).	2	303	303	5.3552e-23	1	6.37507e-16	0	0	0
1197536	429279	EMSL_48096_Kistler_FASP_001_Run1_15May15_Lynx_15-01-23	EMSL_48096_Kistler_FASP_001	TAO + RFP, Rep1	4.57734e-11	1537	16043	CID	17190	2	995.493	-0.022009	-11.0711	1989	R.FSHFFKSLTVDFDRSR.F	FGSG_10724T0	| FGSG_10724 | Fusarium graminearum PH-1 hypothetical protein (500 aa)	2	40	-9	4.57734e-11	1	0.000544725	0.00437227	0.0154185	1
1197536	429279	EMSL_48096_Kistler_FASP_001_Run1_15May15_Lynx_15-01-23	EMSL_48096_Kistler_FASP_001	TAO + RFP, Rep1	1.89431e-11	1427	16114	CID	17269	2	1082.03	-0.003171	-1.46661	2163.06	R.LGEDNINVVEGNEQFISASK.S	Contaminant_TRYP_BOVIN	TRYPSINOGEN. (sp|P00760|TRYP_BOVIN, gi|136425)	2	322	162	1.89431e-11	1	0.000225523	0.00138696	0	0
1197536	429279	EMSL_48096_Kistler_FASP_001_Run1_15May15_Lynx_15-01-23	EMSL_48096_Kistler_FASP_001	TAO + RFP, Rep1	1.86693e-11	1424	16139	CID	17292	2	688.854	-0.026753	-19.4608	1375.72	N.SNTLNNDIMLIK.L	Contaminant_TRYP_BOVIN	TRYPSINOGEN. (sp|P00760|TRYP_BOVIN, gi|136425)	1	141	110	1.86693e-11	1	0.000221954	0.00138696	0	1
1197536	429279	EMSL_48096_Kistler_FASP_001_Run1_15May15_Lynx_15-01-23	EMSL_48096_Kistler_FASP_001	TAO + RFP, Rep1	3.5191e-22	74	16147	CID	17304	2	1137.08	-0.002927	-1.28825	2273.16	K.SIVHPSYNSNTLNNDIMLIK.L	Contaminant_TRYP_BOVIN	TRYPSINOGEN. (sp|P00760|TRYP_BOVIN, gi|136425)	2	216	202	3.5191e-22	1	4.1896e-15	0	0	0
1197536	429279	EMSL_48096_Kistler_FASP_001_Run1_15May15_Lynx_15-01-23	EMSL_48096_Kistler_FASP_001	TAO + RFP, Rep1	9.9535e-11	1620	16151	CID	17309	2	588.821	-0.002862	-2.43621	1175.63	N.TLDNDIMLIK.L	Contaminant_TRYP_PIG	sp|P00761|TRYP_PIG Trypsin precursor (EC 3.4.21.4) - Sus scrofa (Pig).	1	125	107	9.9535e-11	1	0.00118199	0.00476474	0	1
1197536	429279	EMSL_48096_Kistler_FASP_001_Run1_15May15_Lynx_15-01-23	EMSL_48096_Kistler_FASP_001	TAO + RFP, Rep1	9.74796e-21	125	16152	CID	17311	2	1137.08	-0.002927	-1.28825	2273.16	K.SIVHPSYNSNTLNNDIMLIK.L	Contaminant_TRYP_BOVIN	TRYPSINOGEN. (sp|P00760|TRYP_BOVIN, gi|136425)	2	173	150	9.74796e-21	1	1.16052e-13	0	0	0
1197536	429279	EMSL_48096_Kistler_FASP_001_Run1_15May15_Lynx_15-01-23	EMSL_48096_Kistler_FASP_001	TAO + RFP, Rep1	1.24579e-10	1648	16161	CID	17318	2	1146.08	-0.007923	-3.4628	2289.15	K.SIVHPSYNSNTLNNDIM*LIK.L	Contaminant_TRYP_BOVIN	TRYPSINOGEN. (sp|P00760|TRYP_BOVIN, gi|136425)	2	146	58	1.24579e-10	1	0.00148315	0.00476474	0	2
1197536	429279	EMSL_48096_Kistler_FASP_001_Run1_15May15_Lynx_15-01-23	EMSL_48096_Kistler_FASP_001	TAO + RFP, Rep1	4.52338e-15	610	16180	CID	17344	2	1082.03	-0.003415	-1.57942	2163.06	R.LGEDNINVVEGNEQFISASK.S	Contaminant_TRYP_BOVIN	TRYPSINOGEN. (sp|P00760|TRYP_BOVIN, gi|136425)	2	345	224	4.52338e-15	1	5.38523e-08	0	0	0
1197536	429279	EMSL_48096_Kistler_FASP_001_Run1_15May15_Lynx_15-01-23	EMSL_48096_Kistler_FASP_001	TAO + RFP, Rep1	5.47377e-11	1553	16214	CID	17393	3	1071.16	0.112624	35.0705	3212.36	K.SAYPGQITSNM*FCAGYLEGGKDSCQGDSGGPV.V	Contaminant_TRYP_BOVIN	TRYPSINOGEN. (sp|P00760|TRYP_BOVIN, gi|136425)	1	212	73	5.47377e-11	1	0.000651914	0.00437227	0.0154185	-1
1197536	429279	EMSL_48096_Kistler_FASP_001_Run1_15May15_Lynx_15-01-23	EMSL_48096_Kistler_FASP_001	TAO + RFP, Rep1	1.7466e-15	552	16215	CID	17394	2	692.348	-0.001097	-0.79341	1383.69	K.SLNNQFASFIDK.V	Contaminant_K2C1_HUMAN	sp|P04264 Keratin, type II cytoskeletal 1 (Cytokeratin-1) (CK-1) (Keratin-1) (K1) (67 kDa cytokeratin) (Hair alpha protein) - Homo sapiens (Human).	2	171	171	1.7466e-15	1	2.07648e-08	0	0	0
1197536	429279	EMSL_48096_Kistler_FASP_001_Run1_15May15_Lynx_15-01-23	EMSL_48096_Kistler_FASP_001	TAO + RFP, Rep1	2.97629e-15	584	16248	CID	17440	2	692.348	-0.001097	-0.79341	1383.69	K.SLNNQFASFIDK.V	Contaminant_K2C1_HUMAN	sp|P04264 Keratin, type II cytoskeletal 1 (Cytokeratin-1) (CK-1) (Keratin-1) (K1) (67 kDa cytokeratin) (Hair alpha protein) - Homo sapiens (Human).	2	160	159	2.97629e-15	1	3.53842e-08	0	0	0
1197536	429279	EMSL_48096_Kistler_FASP_001_Run1_15May15_Lynx_15-01-23	EMSL_48096_Kistler_FASP_001	TAO + RFP, Rep1	5.61252e-17	340	16252	CID	17446	2	1082.03	-0.003903	-1.80505	2163.06	R.LGEDNINVVEGNEQFISASK.S	Contaminant_TRYP_BOVIN	TRYPSINOGEN. (sp|P00760|TRYP_BOVIN, gi|136425)	2	277	208	5.61252e-17	1	6.68188e-10	0	0	0
1197536	429279	EMSL_48096_Kistler_FASP_001_Run1_15May15_Lynx_15-01-23	EMSL_48096_Kistler_FASP_001	TAO + RFP, Rep1	2.09429e-13	929	16273	CID	17481	1	1383.69	-0.000732	-0.529325	1383.69	K.SLNNQFASFIDK.V	Contaminant_K2C1_HUMAN	sp|P04264 Keratin, type II cytoskeletal 1 (Cytokeratin-1) (CK-1) (Keratin-1) (K1) (67 kDa cytokeratin) (Hair alpha protein) - Homo sapiens (Human).	2	128	117	2.09429e-13	1	2.48983e-06	0	0	0
1197536	429279	EMSL_48096_Kistler_FASP_001_Run1_15May15_Lynx_15-01-23	EMSL_48096_Kistler_FASP_001	TAO + RFP, Rep1	9.15261e-11	1611	16282	CID	17495	3	966.133	-0.007619	-2.63246	2895.39	K.NHKEEMSQLTGQNSGDVNVEINVAPGK.D	Contaminant_K1C9_HUMAN	sp|P35527 Keratin, type I cytoskeletal 9 (Cytokeratin-9) (CK-9) (Keratin-9) (K9) - Homo sapiens (Human).	2	214	86	9.15261e-11	1	0.00108995	0.00476474	0	1
1197536	429279	EMSL_48096_Kistler_FASP_001_Run1_15May15_Lynx_15-01-23	EMSL_48096_Kistler_FASP_001	TAO + RFP, Rep1	1.53659e-12	1132	16319	CID	17554	2	827.409	-0.024687	-14.9453	1652.83	S.YNSNTLNNDIMLIK.L	Contaminant_TRYP_BOVIN	TRYPSINOGEN. (sp|P00760|TRYP_BOVIN, gi|136425)	1	195	136	1.53659e-12	1	1.82793e-05	0	0	1
1197536	429279	EMSL_48096_Kistler_FASP_001_Run1_15May15_Lynx_15-01-23	EMSL_48096_Kistler_FASP_001	TAO + RFP, Rep1	1.65951e-13	907	16334	CID	17576	3	758.39	-0.00512	-2.25343	2273.16	K.SIVHPSYNSNTLNNDIMLIK.L	Contaminant_TRYP_BOVIN	TRYPSINOGEN. (sp|P00760|TRYP_BOVIN, gi|136425)	2	238	169	1.65951e-13	1	1.9757e-06	0	0	0
1197536	429279	EMSL_48096_Kistler_FASP_001_Run1_15May15_Lynx_15-01-23	EMSL_48096_Kistler_FASP_001	TAO + RFP, Rep1	2.65884e-14	739	16338	CID	17579	2	919.958	-0.014628	-7.96781	1836.92	H.PSYNSNTLNNDIMLIK.L	Contaminant_TRYP_BOVIN	TRYPSINOGEN. (sp|P00760|TRYP_BOVIN, gi|136425)	1	209	156	2.65884e-14	1	3.16415e-07	0	0	2
1197536	429279	EMSL_48096_Kistler_FASP_001_Run1_15May15_Lynx_15-01-23	EMSL_48096_Kistler_FASP_001	TAO + RFP, Rep1	5.81777e-14	806	16340	CID	17583	3	758.359	-0.096368	-42.4128	2273.16	K.SIVHPSYNSNTLNNDIMLIK.L	Contaminant_TRYP_BOVIN	TRYPSINOGEN. (sp|P00760|TRYP_BOVIN, gi|136425)	2	230	157	5.81777e-14	1	6.92624e-07	0	0	0
1197536	429279	EMSL_48096_Kistler_FASP_001_Run1_15May15_Lynx_15-01-23	EMSL_48096_Kistler_FASP_001	TAO + RFP, Rep1	3.87494e-15	602	16345	CID	17589	3	721.69	-0.001097	-0.507435	2163.06	R.LGEDNINVVEGNEQFISASK.S	Contaminant_TRYP_BOVIN	TRYPSINOGEN. (sp|P00760|TRYP_BOVIN, gi|136425)	2	229	168	3.87494e-15	1	4.61323e-08	0	0	0
1197536	429279	EMSL_48096_Kistler_FASP_001_Run1_15May15_Lynx_15-01-23	EMSL_48096_Kistler_FASP_001	TAO + RFP, Rep1	3.43652e-15	596	16379	CID	17628	2	738.378	0.000244	0.165322	1475.75	K.WELLQQVDTSTR.T	Contaminant_K2C1_HUMAN	sp|P04264 Keratin, type II cytoskeletal 1 (Cytokeratin-1) (CK-1) (Keratin-1) (K1) (67 kDa cytokeratin) (Hair alpha protein) - Homo sapiens (Human).	2	126	120	3.43652e-15	1	4.08556e-08	0	0	0
1197536	429279	EMSL_48096_Kistler_FASP_001_Run1_15May15_Lynx_15-01-23	EMSL_48096_Kistler_FASP_001	TAO + RFP, Rep1	6.4867e-15	628	16418	CID	17681	3	721.69	-0.000549	-0.253717	2163.06	R.LGEDNINVVEGNEQFISASK.S	Contaminant_TRYP_BOVIN	TRYPSINOGEN. (sp|P00760|TRYP_BOVIN, gi|136425)	2	195	142	6.4867e-15	1	7.72262e-08	0	0	0
1197536	429279	EMSL_48096_Kistler_FASP_001_Run1_15May15_Lynx_15-01-23	EMSL_48096_Kistler_FASP_001	TAO + RFP, Rep1	4.23338e-19	199	16499	CID	17781	2	1137.08	-0.004147	-1.82502	2273.16	K.SIVHPSYNSNTLNNDIMLIK.L	Contaminant_TRYP_BOVIN	TRYPSINOGEN. (sp|P00760|TRYP_BOVIN, gi|136425)	2	196	172	4.23338e-19	1	5.03997e-12	0	0	0
1197536	429279	EMSL_48096_Kistler_FASP_001_Run1_15May15_Lynx_15-01-23	EMSL_48096_Kistler_FASP_001	TAO + RFP, Rep1	6.25026e-11	1562	16532	CID	17827	2	1082.03	-0.003903	-1.80505	2163.06	R.LGEDNINVVEGNEQFISASK.S	Contaminant_TRYP_BOVIN	TRYPSINOGEN. (sp|P00760|TRYP_BOVIN, gi|136425)	2	313	145	6.25026e-11	1	0.000744113	0.00437227	0	0
1197536	429279	EMSL_48096_Kistler_FASP_001_Run1_15May15_Lynx_15-01-23	EMSL_48096_Kistler_FASP_001	TAO + RFP, Rep1	1.10698e-10	1637	16551	CID	17854	3	732.42	0.027062	12.3335	2195.22	K.KRGLVYEVPLPPTAHHQPR.P	FGSG_08404T0	| FGSG_08404 | Fusarium graminearum PH-1 hypothetical protein (507 aa)	1	127	57	1.10698e-10	1	0.0013178	0.00476474	0.0168776	0
1197536	429279	EMSL_48096_Kistler_FASP_001_Run1_15May15_Lynx_15-01-23	EMSL_48096_Kistler_FASP_001	TAO + RFP, Rep1	4.14907e-16	446	16598	CID	17912	2	1082.03	-0.005122	-2.36913	2163.06	R.LGEDNINVVEGNEQFISASK.S	Contaminant_TRYP_BOVIN	TRYPSINOGEN. (sp|P00760|TRYP_BOVIN, gi|136425)	2	324	228	4.14907e-16	1	4.93959e-09	0	0	0
1197536	429279	EMSL_48096_Kistler_FASP_001_Run1_15May15_Lynx_15-01-23	EMSL_48096_Kistler_FASP_001	TAO + RFP, Rep1	3.51615e-16	435	16609	CID	17927	2	928.988	-0.001829	-0.985509	1856.97	M.IQEQISNLEAQITDVR.Q	Contaminant_K1C9_HUMAN	sp|P35527 Keratin, type I cytoskeletal 9 (Cytokeratin-9) (CK-9) (Keratin-9) (K9) - Homo sapiens (Human).	1	309	265	3.51615e-16	1	4.18439e-09	0	0	0
1197536	429279	EMSL_48096_Kistler_FASP_001_Run1_15May15_Lynx_15-01-23	EMSL_48096_Kistler_FASP_001	TAO + RFP, Rep1	1.35959e-10	1655	16614	CID	17933	3	1359.27	-0.069226	-16.9843	4076.86	R.DEKSLQM*LGM*HGM*AYANMSMQEADLIIALGARFDDR.V	FGSG_01086T0	| FGSG_01086 | Fusarium graminearum PH-1 acetolactate synthase catalytic subunit (683 aa)	2	181	45	1.35959e-10	1	0.00161932	0.00476474	0.0168776	-1
1197536	429279	EMSL_48096_Kistler_FASP_001_Run1_15May15_Lynx_15-01-23	EMSL_48096_Kistler_FASP_001	TAO + RFP, Rep1	4.33839e-14	776	16668	CID	17997	3	536.959	-0.001097	-0.682009	1608.86	K.TDKFPSFAIQEVVK.N	FGSG_11915T0	| FGSG_11915 | Fusarium graminearum PH-1 protein disulfide-isomerase precursor (508 aa)	2	185	160	4.33839e-14	1	5.16094e-07	0	0	0
1197536	429279	EMSL_48096_Kistler_FASP_001_Run1_15May15_Lynx_15-01-23	EMSL_48096_Kistler_FASP_001	TAO + RFP, Rep1	9.01786e-15	660	16671	CID	18001	3	662.636	-0.000731	-0.368438	1985.89	R.LDSELKNMQDMVEDYR.N	Contaminant_K2C1_HUMAN	sp|P04264 Keratin, type II cytoskeletal 1 (Cytokeratin-1) (CK-1) (Keratin-1) (K1) (67 kDa cytokeratin) (Hair alpha protein) - Homo sapiens (Human).	2	152	110	9.01786e-15	1	1.07317e-07	0	0	0
1197536	429279	EMSL_48096_Kistler_FASP_001_Run1_15May15_Lynx_15-01-23	EMSL_48096_Kistler_FASP_001	TAO + RFP, Rep1	4.35537e-12	1252	16675	CID	18006	3	758.389	-0.006766	-2.97775	2273.16	K.SIVHPSYNSNTLNNDIMLIK.L	Contaminant_TRYP_BOVIN	TRYPSINOGEN. (sp|P00760|TRYP_BOVIN, gi|136425)	2	244	161	4.35537e-12	1	5.1852e-05	0	0	0
1197536	429279	EMSL_48096_Kistler_FASP_001_Run1_15May15_Lynx_15-01-23	EMSL_48096_Kistler_FASP_001	TAO + RFP, Rep1	8.92241e-14	836	16677	CID	18008	3	758.389	-0.006766	-2.97775	2273.16	K.SIVHPSYNSNTLNNDIMLIK.L	Contaminant_TRYP_BOVIN	TRYPSINOGEN. (sp|P00760|TRYP_BOVIN, gi|136425)	2	222	155	8.92241e-14	1	1.06224e-06	0	0	0
1197536	429279	EMSL_48096_Kistler_FASP_001_Run1_15May15_Lynx_15-01-23	EMSL_48096_Kistler_FASP_001	TAO + RFP, Rep1	5.99614e-21	113	16682	CID	18014	2	919.96	-0.001463	-0.796145	1838.91	K.SISISVAGGGGGFGAAGGFGGR.G	Contaminant_K22E_HUMAN	sp|P35908 Keratin, type II cytoskeletal 2 epidermal (Cytokeratin-2e) (K2e) (CK 2e) - Homo sapiens (Human).	2	161	146	5.99614e-21	1	7.1394e-14	0	0	0
1197536	429279	EMSL_48096_Kistler_FASP_001_Run1_15May15_Lynx_15-01-23	EMSL_48096_Kistler_FASP_001	TAO + RFP, Rep1	1.78734e-15	554	16683	CID	18015	2	1082.03	-0.004878	-2.25632	2163.06	R.LGEDNINVVEGNEQFISASK.S	Contaminant_TRYP_BOVIN	TRYPSINOGEN. (sp|P00760|TRYP_BOVIN, gi|136425)	2	171	100	1.78734e-15	1	2.12789e-08	0	0	0
1197536	429279	EMSL_48096_Kistler_FASP_001_Run1_15May15_Lynx_15-01-23	EMSL_48096_Kistler_FASP_001	TAO + RFP, Rep1	1.62657e-21	91	16692	CID	18025	2	1064.48	-0.000976	-0.458705	2127.95	R.TSQNSELNNMQDLVEDYK.K	Contaminant_K22E_HUMAN	sp|P35908 Keratin, type II cytoskeletal 2 epidermal (Cytokeratin-2e) (K2e) (CK 2e) - Homo sapiens (Human).	2	284	261	1.62657e-21	1	1.93616e-14	0	0	0
1197536	429279	EMSL_48096_Kistler_FASP_001_Run1_15May15_Lynx_15-01-23	EMSL_48096_Kistler_FASP_001	TAO + RFP, Rep1	2.11644e-15	565	16719	CID	18060	2	738.377	-0.001829	-1.23992	1475.75	K.WELLQQVDTSTR.T	Contaminant_K2C1_HUMAN	sp|P04264 Keratin, type II cytoskeletal 1 (Cytokeratin-1) (CK-1) (Keratin-1) (K1) (67 kDa cytokeratin) (Hair alpha protein) - Homo sapiens (Human).	2	160	160	2.11644e-15	1	2.51617e-08	0	0	0
1197536	429279	EMSL_48096_Kistler_FASP_001_Run1_15May15_Lynx_15-01-23	EMSL_48096_Kistler_FASP_001	TAO + RFP, Rep1	3.23849e-16	431	16728	CID	18073	3	965.801	-0.002195	-0.758356	2895.39	K.NHKEEMSQLTGQNSGDVNVEINVAPGK.D	Contaminant_K1C9_HUMAN	sp|P35527 Keratin, type I cytoskeletal 9 (Cytokeratin-9) (CK-9) (Keratin-9) (K9) - Homo sapiens (Human).	2	237	132	3.23849e-16	1	3.8566e-09	0	0	0
1197536	429279	EMSL_48096_Kistler_FASP_001_Run1_15May15_Lynx_15-01-23	EMSL_48096_Kistler_FASP_001	TAO + RFP, Rep1	1.27045e-13	876	16732	CID	18076	2	998.988	-0.001951	-0.977551	1996.97	K.ELTTEIDNNIEQISSYK.S	Contaminant_K1C10_HUMAN	sp|P13645 Keratin, type I cytoskeletal 10 (Cytokeratin-10) (CK-10) (Keratin-10) (K10) - Homo sapiens (Human).	2	306	207	1.27045e-13	1	1.51209e-06	0	0	0
1197536	429279	EMSL_48096_Kistler_FASP_001_Run1_15May15_Lynx_15-01-23	EMSL_48096_Kistler_FASP_001	TAO + RFP, Rep1	3.71621e-15	600	16752	CID	18096	3	721.69	-0.001097	-0.507435	2163.06	R.LGEDNINVVEGNEQFISASK.S	Contaminant_TRYP_BOVIN	TRYPSINOGEN. (sp|P00760|TRYP_BOVIN, gi|136425)	2	272	194	3.71621e-15	1	4.42427e-08	0	0	0
1197536	429279	EMSL_48096_Kistler_FASP_001_Run1_15May15_Lynx_15-01-23	EMSL_48096_Kistler_FASP_001	TAO + RFP, Rep1	7.96759e-13	1066	16758	CID	18102	3	965.801	-0.001829	-0.631964	2895.39	K.NHKEEMSQLTGQNSGDVNVEINVAPGK.D	Contaminant_K1C9_HUMAN	sp|P35527 Keratin, type I cytoskeletal 9 (Cytokeratin-9) (CK-9) (Keratin-9) (K9) - Homo sapiens (Human).	2	182	86	7.96759e-13	1	9.48832e-06	0	0	0
1197536	429279	EMSL_48096_Kistler_FASP_001_Run1_15May15_Lynx_15-01-23	EMSL_48096_Kistler_FASP_001	TAO + RFP, Rep1	7.63331e-19	211	16818	CID	18175	2	998.988	-0.002317	-1.16084	1996.97	K.ELTTEIDNNIEQISSYK.S	Contaminant_K1C10_HUMAN	sp|P13645 Keratin, type I cytoskeletal 10 (Cytokeratin-10) (CK-10) (Keratin-10) (K10) - Homo sapiens (Human).	2	345	298	7.63331e-19	1	9.08523e-12	0	0	0
1197536	429279	EMSL_48096_Kistler_FASP_001_Run1_15May15_Lynx_15-01-23	EMSL_48096_Kistler_FASP_001	TAO + RFP, Rep1	9.36344e-15	663	16829	CID	18191	2	1137.57	-0.022378	-9.84879	2273.16	K.SIVHPSYNSNTLNNDIMLIK.L	Contaminant_TRYP_BOVIN	TRYPSINOGEN. (sp|P00760|TRYP_BOVIN, gi|136425)	2	234	157	9.36344e-15	1	1.11475e-07	0	0	1
1197536	429279	EMSL_48096_Kistler_FASP_001_Run1_15May15_Lynx_15-01-23	EMSL_48096_Kistler_FASP_001	TAO + RFP, Rep1	1.90363e-18	237	16830	CID	18192	2	1137.08	-0.003415	-1.50295	2273.16	K.SIVHPSYNSNTLNNDIMLIK.L	Contaminant_TRYP_BOVIN	TRYPSINOGEN. (sp|P00760|TRYP_BOVIN, gi|136425)	2	176	143	1.90363e-18	1	2.26633e-11	0	0	0
1197536	429279	EMSL_48096_Kistler_FASP_001_Run1_15May15_Lynx_15-01-23	EMSL_48096_Kistler_FASP_001	TAO + RFP, Rep1	6.68539e-13	1039	16917	CID	18307	2	556.284	-0.000731	-0.658317	1111.56	K.VCNYVSWIK.Q	Contaminant_TRYP_BOVIN	TRYPSINOGEN. (sp|P00760|TRYP_BOVIN, gi|136425)	2	155	133	6.68539e-13	1	7.93123e-06	0	0	0
1197536	429279	EMSL_48096_Kistler_FASP_001_Run1_15May15_Lynx_15-01-23	EMSL_48096_Kistler_FASP_001	TAO + RFP, Rep1	4.1252e-11	1523	16928	CID	18321	2	1082.03	-0.004634	-2.1435	2163.06	R.LGEDNINVVEGNEQFISASK.S	Contaminant_TRYP_BOVIN	TRYPSINOGEN. (sp|P00760|TRYP_BOVIN, gi|136425)	2	321	158	4.1252e-11	1	0.000491118	0.00437227	0	0
1197536	429279	EMSL_48096_Kistler_FASP_001_Run1_15May15_Lynx_15-01-23	EMSL_48096_Kistler_FASP_001	TAO + RFP, Rep1	7.24976e-12	1299	16934	CID	18328	2	692.84	-0.021024	-15.2055	1383.69	K.SLNNQFASFIDK.V	Contaminant_K2C1_HUMAN	sp|P04264 Keratin, type II cytoskeletal 1 (Cytokeratin-1) (CK-1) (Keratin-1) (K1) (67 kDa cytokeratin) (Hair alpha protein) - Homo sapiens (Human).	2	171	134	7.24976e-12	1	8.61901e-05	0	0	1
1197536	429279	EMSL_48096_Kistler_FASP_001_Run1_15May15_Lynx_15-01-23	EMSL_48096_Kistler_FASP_001	TAO + RFP, Rep1	1.53387e-13	895	16998	CID	18396	2	1042.5	-0.001463	-0.70256	2084	K.SKELTTEIDNNIEQISSY.K	Contaminant_K1C10_HUMAN	sp|P13645 Keratin, type I cytoskeletal 10 (Cytokeratin-10) (CK-10) (Keratin-10) (K10) - Homo sapiens (Human).	1	128	80	1.53387e-13	1	1.82582e-06	0	0	0
1197536	429279	EMSL_48096_Kistler_FASP_001_Run1_15May15_Lynx_15-01-23	EMSL_48096_Kistler_FASP_001	TAO + RFP, Rep1	6.33525e-16	476	17006	CID	18404	2	1082.03	-0.003903	-1.80505	2163.06	R.LGEDNINVVEGNEQFISASK.S	Contaminant_TRYP_BOVIN	TRYPSINOGEN. (sp|P00760|TRYP_BOVIN, gi|136425)	2	333	229	6.33525e-16	1	7.54231e-09	0	0	0
1197536	429279	EMSL_48096_Kistler_FASP_001_Run1_15May15_Lynx_15-01-23	EMSL_48096_Kistler_FASP_001	TAO + RFP, Rep1	2.259e-15	567	17017	CID	18416	2	874.993	-0.001463	-0.83706	1748.98	S.LLQPLNVEIDPEIQK.V	Contaminant_K2C1_HUMAN	sp|P04264 Keratin, type II cytoskeletal 1 (Cytokeratin-1) (CK-1) (Keratin-1) (K1) (67 kDa cytokeratin) (Hair alpha protein) - Homo sapiens (Human).	1	182	158	2.259e-15	1	2.68787e-08	0	0	0
1197536	429279	EMSL_48096_Kistler_FASP_001_Run1_15May15_Lynx_15-01-23	EMSL_48096_Kistler_FASP_001	TAO + RFP, Rep1	3.36485e-13	974	17051	CID	18461	2	738.379	0.002072	1.40524	1475.75	K.WELLQQVDTSTR.T	Contaminant_K2C1_HUMAN	sp|P04264 Keratin, type II cytoskeletal 1 (Cytokeratin-1) (CK-1) (Keratin-1) (K1) (67 kDa cytokeratin) (Hair alpha protein) - Homo sapiens (Human).	2	117	105	3.36485e-13	1	4.00037e-06	0	0	0
1197536	429279	EMSL_48096_Kistler_FASP_001_Run1_15May15_Lynx_15-01-23	EMSL_48096_Kistler_FASP_001	TAO + RFP, Rep1	4.47714e-14	783	17055	CID	18466	2	738.379	0.002194	1.4879	1475.75	K.WELLQQVDTSTR.T	Contaminant_K2C1_HUMAN	sp|P04264 Keratin, type II cytoskeletal 1 (Cytokeratin-1) (CK-1) (Keratin-1) (K1) (67 kDa cytokeratin) (Hair alpha protein) - Homo sapiens (Human).	2	154	137	4.47714e-14	1	5.32272e-07	0	0	0
1197536	429279	EMSL_48096_Kistler_FASP_001_Run1_15May15_Lynx_15-01-23	EMSL_48096_Kistler_FASP_001	TAO + RFP, Rep1	3.32417e-15	594	17073	CID	18492	2	854.4	0.020484	12.0014	1707.77	K.GSLGGGFSSGGFSGGSFSR.G	Contaminant_K1C10_HUMAN	sp|P13645 Keratin, type I cytoskeletal 10 (Cytokeratin-10) (CK-10) (Keratin-10) (K10) - Homo sapiens (Human).	2	99	76	3.32417e-15	1	3.95723e-08	0	0	0
1197536	429279	EMSL_48096_Kistler_FASP_001_Run1_15May15_Lynx_15-01-23	EMSL_48096_Kistler_FASP_001	TAO + RFP, Rep1	2.99102e-15	586	17082	CID	18504	3	721.69	-0.001463	-0.67658	2163.06	R.LGEDNINVVEGNEQFISASK.S	Contaminant_TRYP_BOVIN	TRYPSINOGEN. (sp|P00760|TRYP_BOVIN, gi|136425)	2	231	175	2.99102e-15	1	3.56091e-08	0	0	0
1197536	429279	EMSL_48096_Kistler_FASP_001_Run1_15May15_Lynx_15-01-23	EMSL_48096_Kistler_FASP_001	TAO + RFP, Rep1	6.07942e-21	114	17089	CID	18512	2	919.959	-0.003292	-1.79133	1838.91	K.SISISVAGGGGGFGAAGGFGGR.G	Contaminant_K22E_HUMAN	sp|P35908 Keratin, type II cytoskeletal 2 epidermal (Cytokeratin-2e) (K2e) (CK 2e) - Homo sapiens (Human).	2	152	140	6.07942e-21	1	7.23855e-14	0	0	0
1197536	429279	EMSL_48096_Kistler_FASP_001_Run1_15May15_Lynx_15-01-23	EMSL_48096_Kistler_FASP_001	TAO + RFP, Rep1	6.78956e-15	632	17100	CID	18524	3	965.801	-0.001463	-0.505571	2895.39	K.NHKEEMSQLTGQNSGDVNVEINVAPGK.D	Contaminant_K1C9_HUMAN	sp|P35527 Keratin, type I cytoskeletal 9 (Cytokeratin-9) (CK-9) (Keratin-9) (K9) - Homo sapiens (Human).	2	259	138	6.78956e-15	1	8.08545e-08	0	0	0
1197536	429279	EMSL_48096_Kistler_FASP_001_Run1_15May15_Lynx_15-01-23	EMSL_48096_Kistler_FASP_001	TAO + RFP, Rep1	4.57997e-22	78	17116	CID	18543	2	1013.49	-0.001585	-0.782894	2025.98	R.DTYLFGGVNDAAVAEAEGVK.A	FGSG_11915T0	| FGSG_11915 | Fusarium graminearum PH-1 protein disulfide-isomerase precursor (508 aa)	2	204	193	4.57997e-22	1	5.4526e-15	0	0	0
1197536	429279	EMSL_48096_Kistler_FASP_001_Run1_15May15_Lynx_15-01-23	EMSL_48096_Kistler_FASP_001	TAO + RFP, Rep1	6.69359e-13	1041	17130	CID	18559	2	815.414	-0.025296	-15.5398	1628.84	N.AAPGVDLTQLLNNM*R.S	Contaminant_K1C10_HUMAN	sp|P13645 Keratin, type I cytoskeletal 10 (Cytokeratin-10) (CK-10) (Keratin-10) (K10) - Homo sapiens (Human).	1	111	77	6.69359e-13	1	7.96438e-06	0	0	1
1197536	429279	EMSL_48096_Kistler_FASP_001_Run1_15May15_Lynx_15-01-23	EMSL_48096_Kistler_FASP_001	TAO + RFP, Rep1	1.36921e-16	376	17139	CID	18569	3	721.69	-0.000731	-0.33829	2163.06	R.LGEDNINVVEGNEQFISASK.S	Contaminant_TRYP_BOVIN	TRYPSINOGEN. (sp|P00760|TRYP_BOVIN, gi|136425)	2	204	158	1.36921e-16	1	1.63009e-09	0	0	0
1197536	429279	EMSL_48096_Kistler_FASP_001_Run1_15May15_Lynx_15-01-23	EMSL_48096_Kistler_FASP_001	TAO + RFP, Rep1	4.88437e-15	612	17159	CID	18595	2	1137.57	-0.022622	-9.95615	2273.16	K.SIVHPSYNSNTLNNDIMLIK.L	Contaminant_TRYP_BOVIN	TRYPSINOGEN. (sp|P00760|TRYP_BOVIN, gi|136425)	2	210	147	4.88437e-15	1	5.815e-08	0	0	1
1197536	429279	EMSL_48096_Kistler_FASP_001_Run1_15May15_Lynx_15-01-23	EMSL_48096_Kistler_FASP_001	TAO + RFP, Rep1	8.82639e-21	122	17161	CID	18597	3	944.402	-0.002561	-0.904796	2831.19	R.GGGFGGGSGFGGGSGFGGGSGFSGGGFGGGGFGGGR.F	Contaminant_K22E_HUMAN	sp|P35908 Keratin, type II cytoskeletal 2 epidermal (Cytokeratin-2e) (K2e) (CK 2e) - Homo sapiens (Human).	2	233	172	8.82639e-21	1	1.05126e-13	0	0	0
1197536	429279	EMSL_48096_Kistler_FASP_001_Run1_15May15_Lynx_15-01-23	EMSL_48096_Kistler_FASP_001	TAO + RFP, Rep1	6.29712e-29	3	17171	CID	18609	3	944.402	-0.002195	-0.77554	2831.19	R.GGGFGGGSGFGGGSGFGGGSGFSGGGFGGGGFGGGR.F	Contaminant_K22E_HUMAN	sp|P35908 Keratin, type II cytoskeletal 2 epidermal (Cytokeratin-2e) (K2e) (CK 2e) - Homo sapiens (Human).	2	250	208	6.29712e-29	1	7.50013e-22	0	0	0
1197536	429279	EMSL_48096_Kistler_FASP_001_Run1_15May15_Lynx_15-01-23	EMSL_48096_Kistler_FASP_001	TAO + RFP, Rep1	1.97567e-25	28	17175	CID	18613	2	1416.1	-0.00122	-0.431009	2831.19	R.GGGFGGGSGFGGGSGFGGGSGFSGGGFGGGGFGGGR.F	Contaminant_K22E_HUMAN	sp|P35908 Keratin, type II cytoskeletal 2 epidermal (Cytokeratin-2e) (K2e) (CK 2e) - Homo sapiens (Human).	2	302	273	1.97567e-25	1	2.35311e-18	0	0	0
1197536	429279	EMSL_48096_Kistler_FASP_001_Run1_15May15_Lynx_15-01-23	EMSL_48096_Kistler_FASP_001	TAO + RFP, Rep1	4.00279e-13	992	17192	CID	18634	2	999.481	-0.020058	-10.0494	1996.97	K.ELTTEIDNNIEQISSYK.S	Contaminant_K1C10_HUMAN	sp|P13645 Keratin, type I cytoskeletal 10 (Cytokeratin-10) (CK-10) (Keratin-10) (K10) - Homo sapiens (Human).	2	301	185	4.00279e-13	1	4.76416e-06	0	0	1
1197536	429279	EMSL_48096_Kistler_FASP_001_Run1_15May15_Lynx_15-01-23	EMSL_48096_Kistler_FASP_001	TAO + RFP, Rep1	1.12359e-21	89	17201	CID	18644	2	1416.1	-0.001952	-0.689614	2831.19	R.GGGFGGGSGFGGGSGFGGGSGFSGGGFGGGGFGGGR.F	Contaminant_K22E_HUMAN	sp|P35908 Keratin, type II cytoskeletal 2 epidermal (Cytokeratin-2e) (K2e) (CK 2e) - Homo sapiens (Human).	2	200	164	1.12359e-21	1	1.33824e-14	0	0	0
1197536	429279	EMSL_48096_Kistler_FASP_001_Run1_15May15_Lynx_15-01-23	EMSL_48096_Kistler_FASP_001	TAO + RFP, Rep1	7.65897e-19	212	17205	CID	18647	2	919.486	-0.000854	-0.464657	1837.97	R.HGVQELEIELQSQLSK.K	Contaminant_K1C9_HUMAN	sp|P35527 Keratin, type I cytoskeletal 9 (Cytokeratin-9) (CK-9) (Keratin-9) (K9) - Homo sapiens (Human).	2	140	134	7.65897e-19	1	9.11454e-12	0	0	0
1197536	429279	EMSL_48096_Kistler_FASP_001_Run1_15May15_Lynx_15-01-23	EMSL_48096_Kistler_FASP_001	TAO + RFP, Rep1	8.70233e-14	833	17218	CID	18660	2	632.351	-0.000609	-0.482605	1263.69	K.LALDVEIATYR.K	Contaminant_K22E_HUMAN	sp|P35908 Keratin, type II cytoskeletal 2 epidermal (Cytokeratin-2e) (K2e) (CK 2e) - Homo sapiens (Human).	2	144	144	8.70233e-14	1	1.0341e-06	0	0	0
1197536	429279	EMSL_48096_Kistler_FASP_001_Run1_15May15_Lynx_15-01-23	EMSL_48096_Kistler_FASP_001	TAO + RFP, Rep1	3.14638e-22	72	17220	CID	18662	2	1137.58	-0.019939	-8.77525	2273.16	K.SIVHPSYNSNTLNNDIMLIK.L	Contaminant_TRYP_BOVIN	TRYPSINOGEN. (sp|P00760|TRYP_BOVIN, gi|136425)	2	174	163	3.14638e-22	1	3.74586e-15	0	0	1
1197536	429279	EMSL_48096_Kistler_FASP_001_Run1_15May15_Lynx_15-01-23	EMSL_48096_Kistler_FASP_001	TAO + RFP, Rep1	4.364e-13	1000	17221	CID	18663	3	666.656	-0.020597	-10.3191	1996.97	K.ELTTEIDNNIEQISSYK.S	Contaminant_K1C10_HUMAN	sp|P13645 Keratin, type I cytoskeletal 10 (Cytokeratin-10) (CK-10) (Keratin-10) (K10) - Homo sapiens (Human).	2	158	109	4.364e-13	1	5.19407e-06	0	0	1
1197536	429279	EMSL_48096_Kistler_FASP_001_Run1_15May15_Lynx_15-01-23	EMSL_48096_Kistler_FASP_001	TAO + RFP, Rep1	1.30475e-14	687	17265	CID	18713	3	1022.17	0.000732	0.238846	3064.49	K.VLYDAEISQIHQSVTDTNVILSM*DNSR.N	Contaminant_K22E_HUMAN	sp|P35908 Keratin, type II cytoskeletal 2 epidermal (Cytokeratin-2e) (K2e) (CK 2e) - Homo sapiens (Human).	2	231	135	1.30475e-14	1	1.55378e-07	0	0	0
1197536	429279	EMSL_48096_Kistler_FASP_001_Run1_15May15_Lynx_15-01-23	EMSL_48096_Kistler_FASP_001	TAO + RFP, Rep1	1.21719e-17	286	17285	CID	18735	3	1022.17	-0.000183	-0.0597115	3064.49	K.VLYDAEISQIHQSVTDTNVILSM*DNSR.N	Contaminant_K22E_HUMAN	sp|P35908 Keratin, type II cytoskeletal 2 epidermal (Cytokeratin-2e) (K2e) (CK 2e) - Homo sapiens (Human).	2	222	151	1.21719e-17	1	1.44951e-10	0	0	0
1197536	429279	EMSL_48096_Kistler_FASP_001_Run1_15May15_Lynx_15-01-23	EMSL_48096_Kistler_FASP_001	TAO + RFP, Rep1	8.02524e-16	499	17292	CID	18741	3	838.784	-0.000366	-0.145532	2514.34	K.SIVHPSYNSNTLNNDIMLIKLK.S	Contaminant_TRYP_BOVIN	TRYPSINOGEN. (sp|P00760|TRYP_BOVIN, gi|136425)	2	180	129	8.02524e-16	1	9.55538e-09	0	0	0
1197536	429279	EMSL_48096_Kistler_FASP_001_Run1_15May15_Lynx_15-01-23	EMSL_48096_Kistler_FASP_001	TAO + RFP, Rep1	7.50177e-17	356	17311	CID	18764	2	1082.03	-0.003903	-1.80505	2163.06	R.LGEDNINVVEGNEQFISASK.S	Contaminant_TRYP_BOVIN	TRYPSINOGEN. (sp|P00760|TRYP_BOVIN, gi|136425)	2	309	219	7.50177e-17	1	8.9311e-10	0	0	0
1197536	429279	EMSL_48096_Kistler_FASP_001_Run1_15May15_Lynx_15-01-23	EMSL_48096_Kistler_FASP_001	TAO + RFP, Rep1	3.25233e-12	1212	17318	CID	18770	3	687.672	0.002011	0.97632	2061	K.SPIVILDEVSSSADEESQR.L	FGSG_00046T0	| FGSG_00046 | Fusarium graminearum PH-1 hypothetical protein (1446 aa)	2	157	84	3.25233e-12	1	3.87172e-05	0	0	0
1197536	429279	EMSL_48096_Kistler_FASP_001_Run1_15May15_Lynx_15-01-23	EMSL_48096_Kistler_FASP_001	TAO + RFP, Rep1	2.51192e-20	146	17320	CID	18772	2	1031	0.002439	1.184	2061	K.SPIVILDEVSSSADEESQR.L	FGSG_00046T0	| FGSG_00046 | Fusarium graminearum PH-1 hypothetical protein (1446 aa)	2	233	222	2.51192e-20	1	2.9903e-13	0	0	0
1197536	429279	EMSL_48096_Kistler_FASP_001_Run1_15May15_Lynx_15-01-23	EMSL_48096_Kistler_FASP_001	TAO + RFP, Rep1	6.22816e-11	1561	17327	CID	18779	4	629.34	0	0	2514.34	K.SIVHPSYNSNTLNNDIMLIKLK.S	Contaminant_TRYP_BOVIN	TRYPSINOGEN. (sp|P00760|TRYP_BOVIN, gi|136425)	2	200	99	6.22816e-11	1	0.000741566	0.00437227	0	0
1197536	429279	EMSL_48096_Kistler_FASP_001_Run1_15May15_Lynx_15-01-23	EMSL_48096_Kistler_FASP_001	TAO + RFP, Rep1	2.7661e-11	1469	17336	CID	18789	2	1082.03	-0.003415	-1.57942	2163.06	R.LGEDNINVVEGNEQFISASK.S	Contaminant_TRYP_BOVIN	TRYPSINOGEN. (sp|P00760|TRYP_BOVIN, gi|136425)	2	306	154	2.7661e-11	1	0.000329312	0.00270636	0	0
1197536	429279	EMSL_48096_Kistler_FASP_001_Run1_15May15_Lynx_15-01-23	EMSL_48096_Kistler_FASP_001	TAO + RFP, Rep1	2.75669e-16	420	17347	CID	18801	3	1089.17	-0.024084	-7.37994	3264.51	K.DIENQYETQITQIEHEVSSSGQEVQSSAK.E	Contaminant_K1C9_HUMAN	sp|P35527 Keratin, type I cytoskeletal 9 (Cytokeratin-9) (CK-9) (Keratin-9) (K9) - Homo sapiens (Human).	2	205	120	2.75669e-16	1	3.28298e-09	0	0	1
1197536	429279	EMSL_48096_Kistler_FASP_001_Run1_15May15_Lynx_15-01-23	EMSL_48096_Kistler_FASP_001	TAO + RFP, Rep1	8.59998e-15	657	17417	CID	18876	4	842.914	-0.003414	-1.01373	3368.64	K.NHKEEM*SQLTGQNSGDVNVEINVAPGKDLTK.T	Contaminant_K1C9_HUMAN	sp|P35527 Keratin, type I cytoskeletal 9 (Cytokeratin-9) (CK-9) (Keratin-9) (K9) - Homo sapiens (Human).	2	220	124	8.59998e-15	1	1.02422e-07	0	0	0
1197536	429279	EMSL_48096_Kistler_FASP_001_Run1_15May15_Lynx_15-01-23	EMSL_48096_Kistler_FASP_001	TAO + RFP, Rep1	9.96153e-18	282	17423	CID	18881	3	834.422	0.000183	0.0731466	2501.25	K.SKAEAESLYQSKYEELQITAGR.H	Contaminant_K2C1_HUMAN	sp|P04264 Keratin, type II cytoskeletal 1 (Cytokeratin-1) (CK-1) (Keratin-1) (K1) (67 kDa cytokeratin) (Hair alpha protein) - Homo sapiens (Human).	2	164	129	9.96153e-18	1	1.18608e-10	0	0	0
1197536	429279	EMSL_48096_Kistler_FASP_001_Run1_15May15_Lynx_15-01-23	EMSL_48096_Kistler_FASP_001	TAO + RFP, Rep1	4.32893e-14	775	17436	CID	18896	2	738.377	-0.003048	-2.06653	1475.75	K.WELLQQVDTSTR.T	Contaminant_K2C1_HUMAN	sp|P04264 Keratin, type II cytoskeletal 1 (Cytokeratin-1) (CK-1) (Keratin-1) (K1) (67 kDa cytokeratin) (Hair alpha protein) - Homo sapiens (Human).	2	106	94	4.32893e-14	1	5.14653e-07	0	0	0
1197536	429279	EMSL_48096_Kistler_FASP_001_Run1_15May15_Lynx_15-01-23	EMSL_48096_Kistler_FASP_001	TAO + RFP, Rep1	8.7055e-13	1074	17437	CID	18897	2	998.986	-0.007317	-3.66581	1996.97	K.ELTTEIDNNIEQISSYK.S	Contaminant_K1C10_HUMAN	sp|P13645 Keratin, type I cytoskeletal 10 (Cytokeratin-10) (CK-10) (Keratin-10) (K10) - Homo sapiens (Human).	2	176	105	8.7055e-13	1	1.03614e-05	0	0	0
1197536	429279	EMSL_48096_Kistler_FASP_001_Run1_15May15_Lynx_15-01-23	EMSL_48096_Kistler_FASP_001	TAO + RFP, Rep1	3.12738e-15	587	17441	CID	18902	3	965.801	-0.00311	-1.07434	2895.39	K.NHKEEMSQLTGQNSGDVNVEINVAPGK.D	Contaminant_K1C9_HUMAN	sp|P35527 Keratin, type I cytoskeletal 9 (Cytokeratin-9) (CK-9) (Keratin-9) (K9) - Homo sapiens (Human).	2	272	147	3.12738e-15	1	3.72429e-08	0	0	0
1197536	429279	EMSL_48096_Kistler_FASP_001_Run1_15May15_Lynx_15-01-23	EMSL_48096_Kistler_FASP_001	TAO + RFP, Rep1	1.17919e-16	373	17442	CID	18903	3	965.801	-0.002927	-1.01114	2895.39	K.NHKEEMSQLTGQNSGDVNVEINVAPGK.D	Contaminant_K1C9_HUMAN	sp|P35527 Keratin, type I cytoskeletal 9 (Cytokeratin-9) (CK-9) (Keratin-9) (K9) - Homo sapiens (Human).	2	244	134	1.17919e-16	1	1.40426e-09	0	0	0
1197536	429279	EMSL_48096_Kistler_FASP_001_Run1_15May15_Lynx_15-01-23	EMSL_48096_Kistler_FASP_001	TAO + RFP, Rep1	7.69743e-16	494	17456	CID	18919	3	721.69	0	0	2163.06	R.LGEDNINVVEGNEQFISASK.S	Contaminant_TRYP_BOVIN	TRYPSINOGEN. (sp|P00760|TRYP_BOVIN, gi|136425)	2	234	181	7.69743e-16	1	9.16403e-09	0	0	0
1197536	429279	EMSL_48096_Kistler_FASP_001_Run1_15May15_Lynx_15-01-23	EMSL_48096_Kistler_FASP_001	TAO + RFP, Rep1	1.37578e-11	1384	17463	CID	18930	2	979.483	-0.002132	-1.08997	1956.96	R.M*LDEGTVILFAGTETTSR.T	FGSG_03535T0	| FGSG_03535 | Fusarium graminearum PH-1 trichodiene oxygenase (521 aa)	2	146	79	1.37578e-11	1	0.000163765	0.000708717	0.002457	1
1197536	429279	EMSL_48096_Kistler_FASP_001_Run1_15May15_Lynx_15-01-23	EMSL_48096_Kistler_FASP_001	TAO + RFP, Rep1	8.51756e-15	654	17464	CID	18932	2	1037.02	-0.017742	-8.56662	2072.05	K.VDATLNDVPDEIQGFPTIK.L	FGSG_11915T0	| FGSG_11915 | Fusarium graminearum PH-1 protein disulfide-isomerase precursor (508 aa)	2	230	179	8.51756e-15	1	1.01397e-07	0	0	1
1197536	429279	EMSL_48096_Kistler_FASP_001_Run1_15May15_Lynx_15-01-23	EMSL_48096_Kistler_FASP_001	TAO + RFP, Rep1	1.39282e-11	1388	17472	CID	18939	2	577.29	-0.000244	-0.211454	1153.57	K.SSGTSYPDVLK.C	Contaminant_TRYP_BOVIN	TRYPSINOGEN. (sp|P00760|TRYP_BOVIN, gi|136425)	2	85	65	1.39282e-11	1	0.000165509	0.000708717	0	0
1197536	429279	EMSL_48096_Kistler_FASP_001_Run1_15May15_Lynx_15-01-23	EMSL_48096_Kistler_FASP_001	TAO + RFP, Rep1	6.32559e-13	1033	17481	CID	18947	2	554.313	-0.000366	-0.330328	1107.62	R.FGIQGFPTLK.F	FGSG_07180T0	| FGSG_07180 | Fusarium graminearum PH-1 protein disulfide-isomerase erp38 precursor (381 aa)	2	127	123	6.32559e-13	1	7.51173e-06	0	0	0
1197536	429279	EMSL_48096_Kistler_FASP_001_Run1_15May15_Lynx_15-01-23	EMSL_48096_Kistler_FASP_001	TAO + RFP, Rep1	8.57012e-15	656	17482	CID	18948	2	1036.53	0.000488	0.235536	2072.05	K.VDATLNDVPDEIQGFPTIK.L	FGSG_11915T0	| FGSG_11915 | Fusarium graminearum PH-1 protein disulfide-isomerase precursor (508 aa)	2	224	172	8.57012e-15	1	1.02022e-07	0	0	0
1197536	429279	EMSL_48096_Kistler_FASP_001_Run1_15May15_Lynx_15-01-23	EMSL_48096_Kistler_FASP_001	TAO + RFP, Rep1	2.72674e-17	317	17483	CID	18950	3	834.063	-0.07468	-29.869	2501.25	K.SKAEAESLYQSKYEELQITAGR.H	Contaminant_K2C1_HUMAN	sp|P04264 Keratin, type II cytoskeletal 1 (Cytokeratin-1) (CK-1) (Keratin-1) (K1) (67 kDa cytokeratin) (Hair alpha protein) - Homo sapiens (Human).	2	152	116	2.72674e-17	1	3.24663e-10	0	0	-1
1197536	429279	EMSL_48096_Kistler_FASP_001_Run1_15May15_Lynx_15-01-23	EMSL_48096_Kistler_FASP_001	TAO + RFP, Rep1	9.04702e-14	838	17495	CID	18962	3	691.357	0.000731	0.353133	2072.05	K.VDATLNDVPDEIQGFPTIK.L	FGSG_11915T0	| FGSG_11915 | Fusarium graminearum PH-1 protein disulfide-isomerase precursor (508 aa)	2	136	84	9.04702e-14	1	1.077e-06	0	0	0
1197536	429279	EMSL_48096_Kistler_FASP_001_Run1_15May15_Lynx_15-01-23	EMSL_48096_Kistler_FASP_001	TAO + RFP, Rep1	1.30721e-14	689	17511	CID	18977	2	1082.03	-0.003903	-1.80505	2163.06	R.LGEDNINVVEGNEQFISASK.S	Contaminant_TRYP_BOVIN	TRYPSINOGEN. (sp|P00760|TRYP_BOVIN, gi|136425)	2	126	63	1.30721e-14	1	1.55628e-07	0	0	0
1197536	429279	EMSL_48096_Kistler_FASP_001_Run1_15May15_Lynx_15-01-23	EMSL_48096_Kistler_FASP_001	TAO + RFP, Rep1	1.3942e-20	130	17526	CID	18998	2	919.961	0.001097	0.597109	1838.91	K.SISISVAGGGGGFGAAGGFGGR.G	Contaminant_K22E_HUMAN	sp|P35908 Keratin, type II cytoskeletal 2 epidermal (Cytokeratin-2e) (K2e) (CK 2e) - Homo sapiens (Human).	2	192	174	1.3942e-20	1	1.66002e-13	0	0	0
1197536	429279	EMSL_48096_Kistler_FASP_001_Run1_15May15_Lynx_15-01-23	EMSL_48096_Kistler_FASP_001	TAO + RFP, Rep1	2.87052e-12	1196	17527	CID	18999	3	464.601	-0.000365	-0.262742	1391.79	K.LALDVEIATYRK.L	Contaminant_K22E_HUMAN	sp|P35908 Keratin, type II cytoskeletal 2 epidermal (Cytokeratin-2e) (K2e) (CK 2e) - Homo sapiens (Human).	2	84	70	2.87052e-12	1	3.41267e-05	0	0	0
1197536	429279	EMSL_48096_Kistler_FASP_001_Run1_15May15_Lynx_15-01-23	EMSL_48096_Kistler_FASP_001	TAO + RFP, Rep1	4.36227e-14	780	17534	CID	19008	2	632.351	0.000488	0.386084	1263.69	K.LALDVEIATYR.K	Contaminant_K22E_HUMAN	sp|P35908 Keratin, type II cytoskeletal 2 epidermal (Cytokeratin-2e) (K2e) (CK 2e) - Homo sapiens (Human).	2	149	148	4.36227e-14	1	5.18369e-07	0	0	0
1197536	429279	EMSL_48096_Kistler_FASP_001_Run1_15May15_Lynx_15-01-23	EMSL_48096_Kistler_FASP_001	TAO + RFP, Rep1	2.60751e-15	579	17536	CID	19010	2	1138.07	-0.041585	-18.302	2273.16	K.SIVHPSYNSNTLNNDIMLIK.L	Contaminant_TRYP_BOVIN	TRYPSINOGEN. (sp|P00760|TRYP_BOVIN, gi|136425)	2	177	131	2.60751e-15	1	3.10432e-08	0	0	2
1197536	429279	EMSL_48096_Kistler_FASP_001_Run1_15May15_Lynx_15-01-23	EMSL_48096_Kistler_FASP_001	TAO + RFP, Rep1	7.45853e-17	354	17550	CID	19027	2	1137.08	-0.004635	-2.03972	2273.16	K.SIVHPSYNSNTLNNDIMLIK.L	Contaminant_TRYP_BOVIN	TRYPSINOGEN. (sp|P00760|TRYP_BOVIN, gi|136425)	2	126	96	7.45853e-17	1	8.87961e-10	0	0	0
1197536	429279	EMSL_48096_Kistler_FASP_001_Run1_15May15_Lynx_15-01-23	EMSL_48096_Kistler_FASP_001	TAO + RFP, Rep1	1.61404e-12	1140	17581	CID	19064	3	669.318	-0.00128	-0.63833	2005.94	K.AANDSAFHTEIPGFEPFR.E	FGSG_00071T0	| FGSG_00071 | Fusarium graminearum PH-1 hypothetical protein (513 aa)	2	168	110	1.61404e-12	1	1.92125e-05	0	0	0
1197536	429279	EMSL_48096_Kistler_FASP_001_Run1_15May15_Lynx_15-01-23	EMSL_48096_Kistler_FASP_001	TAO + RFP, Rep1	2.74997e-12	1187	17596	CID	19082	2	528.793	-0.001886	-1.78877	1055.58	R.YLGVDLFTK.Q	FGSG_08737T0	| FGSG_08737 | Fusarium graminearum PH-1 hypothetical protein (515 aa)	2	99	99	2.74997e-12	1	3.26244e-05	0	0	1
1197536	429279	EMSL_48096_Kistler_FASP_001_Run1_15May15_Lynx_15-01-23	EMSL_48096_Kistler_FASP_001	TAO + RFP, Rep1	1.25902e-10	1649	17602	CID	19089	3	971.471	0.011221	3.85549	2911.38	K.NHKEEM*SQLTGQNSGDVNVEINVAPGK.D	Contaminant_K1C9_HUMAN	sp|P35527 Keratin, type I cytoskeletal 9 (Cytokeratin-9) (CK-9) (Keratin-9) (K9) - Homo sapiens (Human).	2	163	65	1.25902e-10	1	0.00149933	0.00476474	0	1
1197536	429279	EMSL_48096_Kistler_FASP_001_Run1_15May15_Lynx_15-01-23	EMSL_48096_Kistler_FASP_001	TAO + RFP, Rep1	3.32912e-13	972	17610	CID	19097	3	758.391	0.000549	0.241439	2273.16	K.SIVHPSYNSNTLNNDIMLIK.L	Contaminant_TRYP_BOVIN	TRYPSINOGEN. (sp|P00760|TRYP_BOVIN, gi|136425)	2	223	158	3.32912e-13	1	3.96342e-06	0	0	0
1197536	429279	EMSL_48096_Kistler_FASP_001_Run1_15May15_Lynx_15-01-23	EMSL_48096_Kistler_FASP_001	TAO + RFP, Rep1	1.77154e-14	709	17615	CID	19102	3	968.797	-0.005122	-1.76402	2904.38	R.NVSTGDVNVEM*NAAPGVDLTQLLNNM*R.S	Contaminant_K1C10_HUMAN	sp|P13645 Keratin, type I cytoskeletal 10 (Cytokeratin-10) (CK-10) (Keratin-10) (K10) - Homo sapiens (Human).	2	160	92	1.77154e-14	1	2.10967e-07	0	0	0
1197536	429279	EMSL_48096_Kistler_FASP_001_Run1_15May15_Lynx_15-01-23	EMSL_48096_Kistler_FASP_001	TAO + RFP, Rep1	2.45091e-18	245	17629	CID	19120	2	1003.47	-0.000976	-0.486591	2005.94	K.AANDSAFHTEIPGFEPFR.E	FGSG_00071T0	| FGSG_00071 | Fusarium graminearum PH-1 hypothetical protein (513 aa)	2	215	204	2.45091e-18	1	2.91741e-11	0	0	0
1197536	429279	EMSL_48096_Kistler_FASP_001_Run1_15May15_Lynx_15-01-23	EMSL_48096_Kistler_FASP_001	TAO + RFP, Rep1	1.02786e-15	513	17640	CID	19133	2	832.926	0.00061	0.36639	1664.84	R.TFINHTQGIPDFFK.Q	gi|187373121|gb|ACD03281.1|	monomeric red fluorescent protein TagRFP-T [synthetic construct]	2	146	124	1.02786e-15	1	1.22275e-08	0	0	0
1197536	429279	EMSL_48096_Kistler_FASP_001_Run1_15May15_Lynx_15-01-23	EMSL_48096_Kistler_FASP_001	TAO + RFP, Rep1	1.13485e-14	679	17643	CID	19135	2	1082.03	-0.00439	-2.03068	2163.06	R.LGEDNINVVEGNEQFISASK.S	Contaminant_TRYP_BOVIN	TRYPSINOGEN. (sp|P00760|TRYP_BOVIN, gi|136425)	2	333	214	1.13485e-14	1	1.35107e-07	0	0	0
1197536	429279	EMSL_48096_Kistler_FASP_001_Run1_15May15_Lynx_15-01-23	EMSL_48096_Kistler_FASP_001	TAO + RFP, Rep1	1.74216e-12	1145	17654	CID	19147	3	555.619	-0.001462	-0.878805	1664.84	R.TFINHTQGIPDFFK.Q	gi|187373121|gb|ACD03281.1|	monomeric red fluorescent protein TagRFP-T [synthetic construct]	2	172	123	1.74216e-12	1	2.07247e-05	0	0	0
1197536	429279	EMSL_48096_Kistler_FASP_001_Run1_15May15_Lynx_15-01-23	EMSL_48096_Kistler_FASP_001	TAO + RFP, Rep1	4.94034e-17	334	17681	CID	19177	3	721.69	0	0	2163.06	R.LGEDNINVVEGNEQFISASK.S	Contaminant_TRYP_BOVIN	TRYPSINOGEN. (sp|P00760|TRYP_BOVIN, gi|136425)	2	197	155	4.94034e-17	1	5.88163e-10	0	0	0
1197536	429279	EMSL_48096_Kistler_FASP_001_Run1_15May15_Lynx_15-01-23	EMSL_48096_Kistler_FASP_001	TAO + RFP, Rep1	6.97696e-13	1048	17684	CID	19180	5	674.532	-0.00579	-1.71921	3368.64	K.NHKEEM*SQLTGQNSGDVNVEINVAPGKDLTK.T	Contaminant_K1C9_HUMAN	sp|P35527 Keratin, type I cytoskeletal 9 (Cytokeratin-9) (CK-9) (Keratin-9) (K9) - Homo sapiens (Human).	2	183	101	6.97696e-13	1	8.30926e-06	0	0	0
1197536	429279	EMSL_48096_Kistler_FASP_001_Run1_15May15_Lynx_15-01-23	EMSL_48096_Kistler_FASP_001	TAO + RFP, Rep1	2.18154e-15	566	17692	CID	19189	2	1452.7	0.000488	0.168061	2904.38	R.NVSTGDVNVEM*NAAPGVDLTQLLNNM*R.S	Contaminant_K1C10_HUMAN	sp|P13645 Keratin, type I cytoskeletal 10 (Cytokeratin-10) (CK-10) (Keratin-10) (K10) - Homo sapiens (Human).	2	164	117	2.18154e-15	1	2.59792e-08	0	0	0
1197536	429279	EMSL_48096_Kistler_FASP_001_Run1_15May15_Lynx_15-01-23	EMSL_48096_Kistler_FASP_001	TAO + RFP, Rep1	3.40719e-12	1218	17705	CID	19203	3	884.472	-0.00128	-0.483052	2651.4	R.AQDAAKPATGTIYLPDPINDPTLIR.G	FGSG_13299T0	| FGSG_13299 | Fusarium graminearum PH-1 hypothetical protein (770 aa)	2	136	82	3.40719e-12	1	4.05728e-05	0	0	0
1197536	429279	EMSL_48096_Kistler_FASP_001_Run1_15May15_Lynx_15-01-23	EMSL_48096_Kistler_FASP_001	TAO + RFP, Rep1	3.43989e-12	1220	17709	CID	19207	3	763.721	-0.004389	-1.91803	2289.15	K.SIVHPSYNSNTLNNDIM*LIK.L	Contaminant_TRYP_BOVIN	TRYPSINOGEN. (sp|P00760|TRYP_BOVIN, gi|136425)	2	241	147	3.43989e-12	1	4.09529e-05	0	0	0
1197536	429279	EMSL_48096_Kistler_FASP_001_Run1_15May15_Lynx_15-01-23	EMSL_48096_Kistler_FASP_001	TAO + RFP, Rep1	4.10044e-11	1522	17715	CID	19214	2	1201.01	-0.009631	-4.01635	2399.02	G.GSGFGGGSGFGGGSGFSGGGFGGGGFGGGR.F	Contaminant_K22E_HUMAN	sp|P35908 Keratin, type II cytoskeletal 2 epidermal (Cytokeratin-2e) (K2e) (CK 2e) - Homo sapiens (Human).	1	141	56	4.10044e-11	1	0.000488337	0.00437227	0	2
1197536	429279	EMSL_48096_Kistler_FASP_001_Run1_15May15_Lynx_15-01-23	EMSL_48096_Kistler_FASP_001	TAO + RFP, Rep1	4.17386e-15	607	17716	CID	19215	3	763.721	-0.004389	-1.91803	2289.15	K.SIVHPSYNSNTLNNDIM*LIK.L	Contaminant_TRYP_BOVIN	TRYPSINOGEN. (sp|P00760|TRYP_BOVIN, gi|136425)	2	230	160	4.17386e-15	1	4.96911e-08	0	0	0
1197536	429279	EMSL_48096_Kistler_FASP_001_Run1_15May15_Lynx_15-01-23	EMSL_48096_Kistler_FASP_001	TAO + RFP, Rep1	9.02738e-16	504	17722	CID	19221	4	842.915	0.000488	0.144819	3368.64	K.NHKEEM*SQLTGQNSGDVNVEINVAPGKDLTK.T	Contaminant_K1C9_HUMAN	sp|P35527 Keratin, type I cytoskeletal 9 (Cytokeratin-9) (CK-9) (Keratin-9) (K9) - Homo sapiens (Human).	2	243	149	9.02738e-16	1	1.07512e-08	0	0	0
1197536	429279	EMSL_48096_Kistler_FASP_001_Run1_15May15_Lynx_15-01-23	EMSL_48096_Kistler_FASP_001	TAO + RFP, Rep1	1.2358e-14	682	17768	CID	19269	2	1140.53	-0.000732	-0.321087	2280.06	K.TLGWEANTEMLYPADGGLEGR.T	gi|187373121|gb|ACD03281.1|	monomeric red fluorescent protein TagRFP-T [synthetic construct]	2	246	185	1.2358e-14	1	1.47135e-07	0	0	0
1197536	429279	EMSL_48096_Kistler_FASP_001_Run1_15May15_Lynx_15-01-23	EMSL_48096_Kistler_FASP_001	TAO + RFP, Rep1	1.99775e-17	305	17786	CID	19287	2	1140.53	-0.000732	-0.321087	2280.06	K.TLGWEANTEMLYPADGGLEGR.T	gi|187373121|gb|ACD03281.1|	monomeric red fluorescent protein TagRFP-T [synthetic construct]	2	211	187	1.99775e-17	1	2.37853e-10	0	0	0
1197536	429279	EMSL_48096_Kistler_FASP_001_Run1_15May15_Lynx_15-01-23	EMSL_48096_Kistler_FASP_001	TAO + RFP, Rep1	3.09329e-21	99	17787	CID	19288	3	834.422	0.000183	0.0731466	2501.25	K.SKAEAESLYQSKYEELQITAGR.H	Contaminant_K2C1_HUMAN	sp|P04264 Keratin, type II cytoskeletal 1 (Cytokeratin-1) (CK-1) (Keratin-1) (K1) (67 kDa cytokeratin) (Hair alpha protein) - Homo sapiens (Human).	2	196	171	3.09329e-21	1	3.68307e-14	0	0	0
1197536	429279	EMSL_48096_Kistler_FASP_001_Run1_15May15_Lynx_15-01-23	EMSL_48096_Kistler_FASP_001	TAO + RFP, Rep1	1.32393e-20	129	17793	CID	19295	2	855.415	0.044629	26.1485	1707.77	K.GSLGGGFSSGGFSGGSFSR.G	Contaminant_K1C10_HUMAN	sp|P13645 Keratin, type I cytoskeletal 10 (Cytokeratin-10) (CK-10) (Keratin-10) (K10) - Homo sapiens (Human).	2	138	135	1.32393e-20	1	1.57606e-13	0	0	2
1197536	429279	EMSL_48096_Kistler_FASP_001_Run1_15May15_Lynx_15-01-23	EMSL_48096_Kistler_FASP_001	TAO + RFP, Rep1	3.61389e-12	1227	17811	CID	19315	3	503.609	0.000274	0.181793	1508.81	K.VQQLIEDFFNKK.A	FGSG_09471T0	| FGSG_09471 | Fusarium graminearum PH-1 glucose-regulated protein (664 aa)	2	106	86	3.61389e-12	1	4.29644e-05	0	0	0
1197536	429279	EMSL_48096_Kistler_FASP_001_Run1_15May15_Lynx_15-01-23	EMSL_48096_Kistler_FASP_001	TAO + RFP, Rep1	4.07941e-16	444	17830	CID	19335	2	1082.03	-0.002439	-1.12816	2163.06	R.LGEDNINVVEGNEQFISASK.S	Contaminant_TRYP_BOVIN	TRYPSINOGEN. (sp|P00760|TRYP_BOVIN, gi|136425)	2	280	190	4.07941e-16	1	4.85666e-09	0	0	0
1197536	429279	EMSL_48096_Kistler_FASP_001_Run1_15May15_Lynx_15-01-23	EMSL_48096_Kistler_FASP_001	TAO + RFP, Rep1	1.09162e-11	1357	17836	CID	19341	3	464.601	0.000365	0.262742	1391.79	K.LALDVEIATYRK.L	Contaminant_K22E_HUMAN	sp|P35908 Keratin, type II cytoskeletal 2 epidermal (Cytokeratin-2e) (K2e) (CK 2e) - Homo sapiens (Human).	2	98	73	1.09162e-11	1	0.000129779	0	0	0
1197536	429279	EMSL_48096_Kistler_FASP_001_Run1_15May15_Lynx_15-01-23	EMSL_48096_Kistler_FASP_001	TAO + RFP, Rep1	1.11723e-13	868	17841	CID	19346	2	632.351	0.000853	0.675647	1263.69	K.LALDVEIATYR.K	Contaminant_K22E_HUMAN	sp|P35908 Keratin, type II cytoskeletal 2 epidermal (Cytokeratin-2e) (K2e) (CK 2e) - Homo sapiens (Human).	2	120	118	1.11723e-13	1	1.3276e-06	0	0	0
1197536	429279	EMSL_48096_Kistler_FASP_001_Run1_15May15_Lynx_15-01-23	EMSL_48096_Kistler_FASP_001	TAO + RFP, Rep1	9.7301e-12	1339	17863	CID	19366	3	547.286	-0.018945	-11.5669	1638.86	K.SLNNQFASFIDKVR.F	Contaminant_K2C1_HUMAN	sp|P04264 Keratin, type II cytoskeletal 1 (Cytokeratin-1) (CK-1) (Keratin-1) (K1) (67 kDa cytokeratin) (Hair alpha protein) - Homo sapiens (Human).	2	129	79	9.7301e-12	1	0.000115749	0	0	1
1197536	429279	EMSL_48096_Kistler_FASP_001_Run1_15May15_Lynx_15-01-23	EMSL_48096_Kistler_FASP_001	TAO + RFP, Rep1	1.40431e-18	231	17876	CID	19379	2	1097.5	-0.004878	-2.22451	2193.99	K.SAYPGQITSNMFCAGYLEGGK.D	Contaminant_TRYP_BOVIN	TRYPSINOGEN. (sp|P00760|TRYP_BOVIN, gi|136425)	2	317	269	1.40431e-18	1	1.67198e-11	0	0	0
1197536	429279	EMSL_48096_Kistler_FASP_001_Run1_15May15_Lynx_15-01-23	EMSL_48096_Kistler_FASP_001	TAO + RFP, Rep1	5.38758e-12	1272	17882	CID	19385	3	965.802	0.00128	0.442375	2895.39	K.NHKEEMSQLTGQNSGDVNVEINVAPGK.D	Contaminant_K1C9_HUMAN	sp|P35527 Keratin, type I cytoskeletal 9 (Cytokeratin-9) (CK-9) (Keratin-9) (K9) - Homo sapiens (Human).	2	216	93	5.38758e-12	1	6.41589e-05	0	0	0
1197536	429279	EMSL_48096_Kistler_FASP_001_Run1_15May15_Lynx_15-01-23	EMSL_48096_Kistler_FASP_001	TAO + RFP, Rep1	9.73972e-14	846	17897	CID	19399	2	639.359	0.000122	0.0954631	1277.71	K.LALDLEIATYR.T	Contaminant_K2C1_HUMAN	sp|P04264 Keratin, type II cytoskeletal 1 (Cytokeratin-1) (CK-1) (Keratin-1) (K1) (67 kDa cytokeratin) (Hair alpha protein) - Homo sapiens (Human).	2	148	148	9.73972e-14	1	1.15737e-06	0	0	0
1197536	429279	EMSL_48096_Kistler_FASP_001_Run1_15May15_Lynx_15-01-23	EMSL_48096_Kistler_FASP_001	TAO + RFP, Rep1	2.06659e-15	562	17918	CID	19422	3	968.797	-0.005122	-1.76402	2904.38	R.NVSTGDVNVEM*NAAPGVDLTQLLNNM*R.S	Contaminant_K1C10_HUMAN	sp|P13645 Keratin, type I cytoskeletal 10 (Cytokeratin-10) (CK-10) (Keratin-10) (K10) - Homo sapiens (Human).	2	212	135	2.06659e-15	1	2.46103e-08	0	0	0
1197536	429279	EMSL_48096_Kistler_FASP_001_Run1_15May15_Lynx_15-01-23	EMSL_48096_Kistler_FASP_001	TAO + RFP, Rep1	9.92357e-13	1086	17919	CID	19423	3	758.392	0.001646	0.724318	2273.16	K.SIVHPSYNSNTLNNDIMLIK.L	Contaminant_TRYP_BOVIN	TRYPSINOGEN. (sp|P00760|TRYP_BOVIN, gi|136425)	2	227	154	9.92357e-13	1	1.18143e-05	0	0	0
1197536	429279	EMSL_48096_Kistler_FASP_001_Run1_15May15_Lynx_15-01-23	EMSL_48096_Kistler_FASP_001	TAO + RFP, Rep1	4.5575e-12	1254	17920	CID	19424	2	820.425	-0.019688	-12.0206	1638.86	K.SLNNQFASFIDKVR.F	Contaminant_K2C1_HUMAN	sp|P04264 Keratin, type II cytoskeletal 1 (Cytokeratin-1) (CK-1) (Keratin-1) (K1) (67 kDa cytokeratin) (Hair alpha protein) - Homo sapiens (Human).	2	124	79	4.5575e-12	1	5.4216e-05	0	0	1
1197536	429279	EMSL_48096_Kistler_FASP_001_Run1_15May15_Lynx_15-01-23	EMSL_48096_Kistler_FASP_001	TAO + RFP, Rep1	1.27483e-10	1650	17943	CID	19448	3	669.645	-0.021694	-10.8202	2005.94	K.AANDSAFHTEIPGFEPFR.E	FGSG_00071T0	| FGSG_00071 | Fusarium graminearum PH-1 hypothetical protein (513 aa)	2	128	70	1.27483e-10	1	0.00151748	0.00476474	0	1
1197536	429279	EMSL_48096_Kistler_FASP_001_Run1_15May15_Lynx_15-01-23	EMSL_48096_Kistler_FASP_001	TAO + RFP, Rep1	2.79873e-18	250	17944	CID	19449	2	1189.1	-0.001708	-0.718605	2377.19	R.LASYLDKVQALEEANNDLENK.I	Contaminant_K1C9_HUMAN	sp|P35527 Keratin, type I cytoskeletal 9 (Cytokeratin-9) (CK-9) (Keratin-9) (K9) - Homo sapiens (Human).	2	254	216	2.79873e-18	1	3.33218e-11	0	0	0
1197536	429279	EMSL_48096_Kistler_FASP_001_Run1_15May15_Lynx_15-01-23	EMSL_48096_Kistler_FASP_001	TAO + RFP, Rep1	1.33257e-14	691	17969	CID	19479	2	1180	-0.003171	-1.34484	2359	K.GNINYDIYM*GYPEM*FAWDK.K	FGSG_03543T0	| FGSG_03543 | Fusarium graminearum PH-1 hypothetical protein (372 aa)	2	147	107	1.33257e-14	1	1.58634e-07	0	0	0
1197536	429279	EMSL_48096_Kistler_FASP_001_Run1_15May15_Lynx_15-01-23	EMSL_48096_Kistler_FASP_001	TAO + RFP, Rep1	9.14203e-16	505	17982	CID	19494	2	920.965	0.002443	1.32919	1838.91	K.SISISVAGGGGGFGAAGGFGGR.G	Contaminant_K22E_HUMAN	sp|P35908 Keratin, type II cytoskeletal 2 epidermal (Cytokeratin-2e) (K2e) (CK 2e) - Homo sapiens (Human).	2	179	142	9.14203e-16	1	1.08851e-08	0	0	2
1197536	429279	EMSL_48096_Kistler_FASP_001_Run1_15May15_Lynx_15-01-23	EMSL_48096_Kistler_FASP_001	TAO + RFP, Rep1	1.94944e-14	714	17984	CID	19496	3	721.69	0.000183	0.0845725	2163.06	R.LGEDNINVVEGNEQFISASK.S	Contaminant_TRYP_BOVIN	TRYPSINOGEN. (sp|P00760|TRYP_BOVIN, gi|136425)	2	220	154	1.94944e-14	1	2.32086e-07	0	0	0
1197536	429279	EMSL_48096_Kistler_FASP_001_Run1_15May15_Lynx_15-01-23	EMSL_48096_Kistler_FASP_001	TAO + RFP, Rep1	3.40982e-15	595	17985	CID	19497	3	1089.17	-0.022255	-6.81939	3264.51	K.DIENQYETQITQIEHEVSSSGQEVQSSAK.E	Contaminant_K1C9_HUMAN	sp|P35527 Keratin, type I cytoskeletal 9 (Cytokeratin-9) (CK-9) (Keratin-9) (K9) - Homo sapiens (Human).	2	226	128	3.40982e-15	1	4.06081e-08	0	0	1
1197536	429279	EMSL_48096_Kistler_FASP_001_Run1_15May15_Lynx_15-01-23	EMSL_48096_Kistler_FASP_001	TAO + RFP, Rep1	2.51206e-11	1458	17989	CID	19502	3	837.72	0.009207	3.66954	2510.13	K.EIETYHNLLEGGQEDFESSGAGK.I	Contaminant_K1C9_HUMAN	sp|P35527 Keratin, type I cytoskeletal 9 (Cytokeratin-9) (CK-9) (Keratin-9) (K9) - Homo sapiens (Human).	2	107	51	2.51206e-11	1	0.000299115	0.00270636	0	1
1197536	429279	EMSL_48096_Kistler_FASP_001_Run1_15May15_Lynx_15-01-23	EMSL_48096_Kistler_FASP_001	TAO + RFP, Rep1	5.53326e-16	468	17995	CID	19507	3	721.69	-0.000731	-0.33829	2163.06	R.LGEDNINVVEGNEQFISASK.S	Contaminant_TRYP_BOVIN	TRYPSINOGEN. (sp|P00760|TRYP_BOVIN, gi|136425)	2	222	158	5.53326e-16	1	6.58752e-09	0	0	0
1197536	429279	EMSL_48096_Kistler_FASP_001_Run1_15May15_Lynx_15-01-23	EMSL_48096_Kistler_FASP_001	TAO + RFP, Rep1	2.49471e-13	943	18017	CID	19530	3	763.722	-0.002377	-1.03893	2289.15	K.SIVHPSYNSNTLNNDIM*LIK.L	Contaminant_TRYP_BOVIN	TRYPSINOGEN. (sp|P00760|TRYP_BOVIN, gi|136425)	2	222	151	2.49471e-13	1	2.97003e-06	0	0	0
1197536	429279	EMSL_48096_Kistler_FASP_001_Run1_15May15_Lynx_15-01-23	EMSL_48096_Kistler_FASP_001	TAO + RFP, Rep1	3.96865e-16	443	18018	CID	19531	2	1145.08	-0.002683	-1.17265	2289.15	K.SIVHPSYNSNTLNNDIM*LIK.L	Contaminant_TRYP_BOVIN	TRYPSINOGEN. (sp|P00760|TRYP_BOVIN, gi|136425)	2	179	127	3.96865e-16	1	4.7248e-09	0	0	0
1197536	429279	EMSL_48096_Kistler_FASP_001_Run1_15May15_Lynx_15-01-23	EMSL_48096_Kistler_FASP_001	TAO + RFP, Rep1	2.24299e-14	725	18036	CID	19549	4	842.914	-0.004145	-1.23096	3368.64	K.NHKEEM*SQLTGQNSGDVNVEINVAPGKDLTK.T	Contaminant_K1C9_HUMAN	sp|P35527 Keratin, type I cytoskeletal 9 (Cytokeratin-9) (CK-9) (Keratin-9) (K9) - Homo sapiens (Human).	2	229	124	2.24299e-14	1	2.67131e-07	0	0	0
1197536	429279	EMSL_48096_Kistler_FASP_001_Run1_15May15_Lynx_15-01-23	EMSL_48096_Kistler_FASP_001	TAO + RFP, Rep1	1.65697e-17	298	18057	CID	19570	3	978.176	-0.002744	-0.935953	2932.52	R.FLEQQNQVLQTKWELLQQVDTSTR.T	Contaminant_K2C1_HUMAN	sp|P04264 Keratin, type II cytoskeletal 1 (Cytokeratin-1) (CK-1) (Keratin-1) (K1) (67 kDa cytokeratin) (Hair alpha protein) - Homo sapiens (Human).	2	170	116	1.65697e-17	1	1.97305e-10	0	0	0
1197536	429279	EMSL_48096_Kistler_FASP_001_Run1_15May15_Lynx_15-01-23	EMSL_48096_Kistler_FASP_001	TAO + RFP, Rep1	2.26802e-15	568	18061	CID	19573	3	793.067	-0.002194	-0.92353	2377.19	R.LASYLDKVQALEEANNDLENK.I	Contaminant_K1C9_HUMAN	sp|P35527 Keratin, type I cytoskeletal 9 (Cytokeratin-9) (CK-9) (Keratin-9) (K9) - Homo sapiens (Human).	2	294	205	2.26802e-15	1	2.70031e-08	0	0	0
1197536	429279	EMSL_48096_Kistler_FASP_001_Run1_15May15_Lynx_15-01-23	EMSL_48096_Kistler_FASP_001	TAO + RFP, Rep1	4.44532e-14	782	18062	CID	19574	2	632.35	-0.001341	-1.06173	1263.69	K.LALDVEIATYR.K	Contaminant_K22E_HUMAN	sp|P35908 Keratin, type II cytoskeletal 2 epidermal (Cytokeratin-2e) (K2e) (CK 2e) - Homo sapiens (Human).	2	157	157	4.44532e-14	1	5.28239e-07	0	0	0
1197536	429279	EMSL_48096_Kistler_FASP_001_Run1_15May15_Lynx_15-01-23	EMSL_48096_Kistler_FASP_001	TAO + RFP, Rep1	1.49426e-13	892	18073	CID	19587	2	606.359	0.000366	0.301975	1211.71	K.DAGIIAGLNVLR.I	FGSG_09471T0	| FGSG_09471 | Fusarium graminearum PH-1 glucose-regulated protein (664 aa)	2	122	119	1.49426e-13	1	1.77648e-06	0	0	0
1197536	429279	EMSL_48096_Kistler_FASP_001_Run1_15May15_Lynx_15-01-23	EMSL_48096_Kistler_FASP_001	TAO + RFP, Rep1	8.31929e-12	1318	18081	CID	19600	2	738.376	-0.004145	-2.81048	1475.75	K.WELLQQVDTSTR.T	Contaminant_K2C1_HUMAN	sp|P04264 Keratin, type II cytoskeletal 1 (Cytokeratin-1) (CK-1) (Keratin-1) (K1) (67 kDa cytokeratin) (Hair alpha protein) - Homo sapiens (Human).	2	96	72	8.31929e-12	1	9.89054e-05	0	0	0
1197536	429279	EMSL_48096_Kistler_FASP_001_Run1_15May15_Lynx_15-01-23	EMSL_48096_Kistler_FASP_001	TAO + RFP, Rep1	1.01204e-11	1345	18085	CID	19604	3	668.672	-0.005668	-2.82962	2004.01	Q.M*IQEQISNLEAQITDVR.Q	Contaminant_K1C9_HUMAN	sp|P35527 Keratin, type I cytoskeletal 9 (Cytokeratin-9) (CK-9) (Keratin-9) (K9) - Homo sapiens (Human).	1	160	81	1.01204e-11	1	0.000120454	0	0	0
1197536	429279	EMSL_48096_Kistler_FASP_001_Run1_15May15_Lynx_15-01-23	EMSL_48096_Kistler_FASP_001	TAO + RFP, Rep1	3.15972e-20	150	18095	CID	19615	3	834.422	-0.000549	-0.21944	2501.25	K.SKAEAESLYQSKYEELQITAGR.H	Contaminant_K2C1_HUMAN	sp|P04264 Keratin, type II cytoskeletal 1 (Cytokeratin-1) (CK-1) (Keratin-1) (K1) (67 kDa cytokeratin) (Hair alpha protein) - Homo sapiens (Human).	2	191	156	3.15972e-20	1	3.76217e-13	0	0	0
1197536	429279	EMSL_48096_Kistler_FASP_001_Run1_15May15_Lynx_15-01-23	EMSL_48096_Kistler_FASP_001	TAO + RFP, Rep1	4.25282e-11	1532	18117	CID	19638	2	1453.19	-0.017503	-6.02845	2904.38	R.NVSTGDVNVEM*NAAPGVDLTQLLNNM*R.S	Contaminant_K1C10_HUMAN	sp|P13645 Keratin, type I cytoskeletal 10 (Cytokeratin-10) (CK-10) (Keratin-10) (K10) - Homo sapiens (Human).	2	155	73	4.25282e-11	1	0.000506453	0.00437227	0	1
1197536	429279	EMSL_48096_Kistler_FASP_001_Run1_15May15_Lynx_15-01-23	EMSL_48096_Kistler_FASP_001	TAO + RFP, Rep1	7.56726e-16	491	18122	CID	19643	2	1453.19	-0.017747	-6.11248	2904.38	R.NVSTGDVNVEM*NAAPGVDLTQLLNNM*R.S	Contaminant_K1C10_HUMAN	sp|P13645 Keratin, type I cytoskeletal 10 (Cytokeratin-10) (CK-10) (Keratin-10) (K10) - Homo sapiens (Human).	2	151	108	7.56726e-16	1	9.01159e-09	0	0	1
1197536	429279	EMSL_48096_Kistler_FASP_001_Run1_15May15_Lynx_15-01-23	EMSL_48096_Kistler_FASP_001	TAO + RFP, Rep1	3.08715e-14	749	18136	CID	19662	2	855.408	0.029023	17.0045	1707.77	K.GSLGGGFSSGGFSGGSFSR.G	Contaminant_K1C10_HUMAN	sp|P13645 Keratin, type I cytoskeletal 10 (Cytokeratin-10) (CK-10) (Keratin-10) (K10) - Homo sapiens (Human).	2	97	67	3.08715e-14	1	3.67508e-07	0	0	2
1197536	429279	EMSL_48096_Kistler_FASP_001_Run1_15May15_Lynx_15-01-23	EMSL_48096_Kistler_FASP_001	TAO + RFP, Rep1	1.10243e-15	520	18138	CID	19664	2	1082.03	-0.002195	-1.01534	2163.06	R.LGEDNINVVEGNEQFISASK.S	Contaminant_TRYP_BOVIN	TRYPSINOGEN. (sp|P00760|TRYP_BOVIN, gi|136425)	2	325	233	1.10243e-15	1	1.31248e-08	0	0	0
1197536	429279	EMSL_48096_Kistler_FASP_001_Run1_15May15_Lynx_15-01-23	EMSL_48096_Kistler_FASP_001	TAO + RFP, Rep1	1.26103e-17	289	18149	CID	19674	3	1089.17	-0.019328	-5.92251	3264.51	K.DIENQYETQITQIEHEVSSSGQEVQSSAK.E	Contaminant_K1C9_HUMAN	sp|P35527 Keratin, type I cytoskeletal 9 (Cytokeratin-9) (CK-9) (Keratin-9) (K9) - Homo sapiens (Human).	2	200	128	1.26103e-17	1	1.50178e-10	0	0	1
1197536	429279	EMSL_48096_Kistler_FASP_001_Run1_15May15_Lynx_15-01-23	EMSL_48096_Kistler_FASP_001	TAO + RFP, Rep1	1.56937e-16	386	18156	CID	19682	3	1118.55	-0.023719	-7.0769	3352.64	K.NHKEEMSQLTGQNSGDVNVEINVAPGKDLTK.T	Contaminant_K1C9_HUMAN	sp|P35527 Keratin, type I cytoskeletal 9 (Cytokeratin-9) (CK-9) (Keratin-9) (K9) - Homo sapiens (Human).	2	250	139	1.56937e-16	1	1.86905e-09	0	0	1
1197536	429279	EMSL_48096_Kistler_FASP_001_Run1_15May15_Lynx_15-01-23	EMSL_48096_Kistler_FASP_001	TAO + RFP, Rep1	1.42776e-15	542	18171	CID	19695	3	546.958	-0.001462	-0.892721	1638.86	K.SLNNQFASFIDKVR.F	Contaminant_K2C1_HUMAN	sp|P04264 Keratin, type II cytoskeletal 1 (Cytokeratin-1) (CK-1) (Keratin-1) (K1) (67 kDa cytokeratin) (Hair alpha protein) - Homo sapiens (Human).	2	134	112	1.42776e-15	1	1.69846e-08	0	0	0
1197536	429279	EMSL_48096_Kistler_FASP_001_Run1_15May15_Lynx_15-01-23	EMSL_48096_Kistler_FASP_001	TAO + RFP, Rep1	6.40909e-17	348	18184	CID	19708	2	1097.5	-0.002683	-1.22348	2193.99	K.SAYPGQITSNMFCAGYLEGGK.D	Contaminant_TRYP_BOVIN	TRYPSINOGEN. (sp|P00760|TRYP_BOVIN, gi|136425)	2	294	229	6.40909e-17	1	7.63069e-10	0	0	0
1197536	429279	EMSL_48096_Kistler_FASP_001_Run1_15May15_Lynx_15-01-23	EMSL_48096_Kistler_FASP_001	TAO + RFP, Rep1	8.3575e-19	214	18185	CID	19709	2	1097.5	-0.002927	-1.33471	2193.99	K.SAYPGQITSNMFCAGYLEGGK.D	Contaminant_TRYP_BOVIN	TRYPSINOGEN. (sp|P00760|TRYP_BOVIN, gi|136425)	2	264	228	8.3575e-19	1	9.95048e-12	0	0	0
1197536	429279	EMSL_48096_Kistler_FASP_001_Run1_15May15_Lynx_15-01-23	EMSL_48096_Kistler_FASP_001	TAO + RFP, Rep1	3.70075e-11	1509	18198	CID	19724	2	982.537	-0.002805	-1.42876	1964.07	N.QSLLQPLNVEIDPEIQK.V	Contaminant_K2C1_HUMAN	sp|P04264 Keratin, type II cytoskeletal 1 (Cytokeratin-1) (CK-1) (Keratin-1) (K1) (67 kDa cytokeratin) (Hair alpha protein) - Homo sapiens (Human).	1	207	117	3.70075e-11	1	0.000440466	0.00437227	0	0
1197536	429279	EMSL_48096_Kistler_FASP_001_Run1_15May15_Lynx_15-01-23	EMSL_48096_Kistler_FASP_001	TAO + RFP, Rep1	3.39397e-14	758	18207	CID	19733	3	655.361	-0.001828	-0.93132	1964.07	N.QSLLQPLNVEIDPEIQK.V	Contaminant_K2C1_HUMAN	sp|P04264 Keratin, type II cytoskeletal 1 (Cytokeratin-1) (CK-1) (Keratin-1) (K1) (67 kDa cytokeratin) (Hair alpha protein) - Homo sapiens (Human).	1	171	139	3.39397e-14	1	4.03953e-07	0	0	0
1197536	429279	EMSL_48096_Kistler_FASP_001_Run1_15May15_Lynx_15-01-23	EMSL_48096_Kistler_FASP_001	TAO + RFP, Rep1	9.94915e-15	671	18208	CID	19734	3	655.361	-0.001828	-0.93132	1964.07	N.QSLLQPLNVEIDPEIQK.V	Contaminant_K2C1_HUMAN	sp|P04264 Keratin, type II cytoskeletal 1 (Cytokeratin-1) (CK-1) (Keratin-1) (K1) (67 kDa cytokeratin) (Hair alpha protein) - Homo sapiens (Human).	1	175	149	9.94915e-15	1	1.18416e-07	0	0	0
1197536	429279	EMSL_48096_Kistler_FASP_001_Run1_15May15_Lynx_15-01-23	EMSL_48096_Kistler_FASP_001	TAO + RFP, Rep1	6.96023e-11	1576	18211	CID	19738	2	541.282	-0.039297	-36.3322	1082.6	K.FASFIDKVR.F	Contaminant_K22E_HUMAN	sp|P35908 Keratin, type II cytoskeletal 2 epidermal (Cytokeratin-2e) (K2e) (CK 2e) - Homo sapiens (Human).	2	85	67	6.96023e-11	1	0.000825729	0.00437227	0	-1
1197536	429279	EMSL_48096_Kistler_FASP_001_Run1_15May15_Lynx_15-01-23	EMSL_48096_Kistler_FASP_001	TAO + RFP, Rep1	7.49411e-17	355	18237	CID	19766	2	819.934	0	0	1638.86	K.SLNNQFASFIDKVR.F	Contaminant_K2C1_HUMAN	sp|P04264 Keratin, type II cytoskeletal 1 (Cytokeratin-1) (CK-1) (Keratin-1) (K1) (67 kDa cytokeratin) (Hair alpha protein) - Homo sapiens (Human).	2	167	165	7.49411e-17	1	8.91499e-10	0	0	0
1197536	429279	EMSL_48096_Kistler_FASP_001_Run1_15May15_Lynx_15-01-23	EMSL_48096_Kistler_FASP_001	TAO + RFP, Rep1	1.09843e-12	1096	18240	CID	19769	3	758.726	0.000977	0.43015	2273.16	K.SIVHPSYNSNTLNNDIMLIK.L	Contaminant_TRYP_BOVIN	TRYPSINOGEN. (sp|P00760|TRYP_BOVIN, gi|136425)	2	202	140	1.09843e-12	1	1.30772e-05	0	0	1
1197536	429279	EMSL_48096_Kistler_FASP_001_Run1_15May15_Lynx_15-01-23	EMSL_48096_Kistler_FASP_001	TAO + RFP, Rep1	7.76652e-18	277	18259	CID	19786	2	982.538	-0.002073	-1.05604	1964.07	N.QSLLQPLNVEIDPEIQK.V	Contaminant_K2C1_HUMAN	sp|P04264 Keratin, type II cytoskeletal 1 (Cytokeratin-1) (CK-1) (Keratin-1) (K1) (67 kDa cytokeratin) (Hair alpha protein) - Homo sapiens (Human).	1	250	231	7.76652e-18	1	9.24377e-11	0	0	0
1197536	429279	EMSL_48096_Kistler_FASP_001_Run1_15May15_Lynx_15-01-23	EMSL_48096_Kistler_FASP_001	TAO + RFP, Rep1	1.27137e-18	225	18260	CID	19787	2	1189.1	-0.001951	-0.821263	2377.19	R.LASYLDKVQALEEANNDLENK.I	Contaminant_K1C9_HUMAN	sp|P35527 Keratin, type I cytoskeletal 9 (Cytokeratin-9) (CK-9) (Keratin-9) (K9) - Homo sapiens (Human).	2	313	258	1.27137e-18	1	1.5137e-11	0	0	0
1197536	429279	EMSL_48096_Kistler_FASP_001_Run1_15May15_Lynx_15-01-23	EMSL_48096_Kistler_FASP_001	TAO + RFP, Rep1	6.44711e-11	1566	18314	CID	19866	3	721.69	-0.000731	-0.33829	2163.06	R.LGEDNINVVEGNEQFISASK.S	Contaminant_TRYP_BOVIN	TRYPSINOGEN. (sp|P00760|TRYP_BOVIN, gi|136425)	2	227	119	6.44711e-11	1	0.000767548	0.00437227	0	0
1197536	429279	EMSL_48096_Kistler_FASP_001_Run1_15May15_Lynx_15-01-23	EMSL_48096_Kistler_FASP_001	TAO + RFP, Rep1	7.65585e-18	275	18332	CID	19891	2	1353.57	-0.034335	-12.6972	2705.16	R.GGGGSFGYSYGGGSGGGFSASSLGGGFGGGSR.G	Contaminant_K1C9_HUMAN	sp|P35527 Keratin, type I cytoskeletal 9 (Cytokeratin-9) (CK-9) (Keratin-9) (K9) - Homo sapiens (Human).	2	160	120	7.65585e-18	1	9.11794e-11	0	0	1
1197536	429279	EMSL_48096_Kistler_FASP_001_Run1_15May15_Lynx_15-01-23	EMSL_48096_Kistler_FASP_001	TAO + RFP, Rep1	1.61523e-13	901	18336	CID	19897	3	763.723	-0.000731	-0.319672	2289.15	K.SIVHPSYNSNTLNNDIM*LIK.L	Contaminant_TRYP_BOVIN	TRYPSINOGEN. (sp|P00760|TRYP_BOVIN, gi|136425)	2	223	153	1.61523e-13	1	1.92299e-06	0	0	0
1197536	429279	EMSL_48096_Kistler_FASP_001_Run1_15May15_Lynx_15-01-23	EMSL_48096_Kistler_FASP_001	TAO + RFP, Rep1	1.21188e-15	531	18340	CID	19901	2	1145.08	0.002683	1.17265	2289.15	K.SIVHPSYNSNTLNNDIM*LIK.L	Contaminant_TRYP_BOVIN	TRYPSINOGEN. (sp|P00760|TRYP_BOVIN, gi|136425)	2	153	102	1.21188e-15	1	1.44279e-08	0	0	0
1197536	429279	EMSL_48096_Kistler_FASP_001_Run1_15May15_Lynx_15-01-23	EMSL_48096_Kistler_FASP_001	TAO + RFP, Rep1	1.95484e-15	560	18342	CID	19903	2	918.509	-0.001341	-0.730953	1836.01	Q.SLLQPLNVEIDPEIQK.V	Contaminant_K2C1_HUMAN	sp|P04264 Keratin, type II cytoskeletal 1 (Cytokeratin-1) (CK-1) (Keratin-1) (K1) (67 kDa cytokeratin) (Hair alpha protein) - Homo sapiens (Human).	1	192	164	1.95484e-15	1	2.32635e-08	0	0	0
1197536	429279	EMSL_48096_Kistler_FASP_001_Run1_15May15_Lynx_15-01-23	EMSL_48096_Kistler_FASP_001	TAO + RFP, Rep1	1.88807e-20	138	18366	CID	19933	2	1107.03	-0.040671	-18.3942	2212.1	K.SKELTTEIDNNIEQISSYK.S	Contaminant_K1C10_HUMAN	sp|P13645 Keratin, type I cytoskeletal 10 (Cytokeratin-10) (CK-10) (Keratin-10) (K10) - Homo sapiens (Human).	2	194	181	1.88807e-20	1	2.24764e-13	0	0	1
1197536	429279	EMSL_48096_Kistler_FASP_001_Run1_15May15_Lynx_15-01-23	EMSL_48096_Kistler_FASP_001	TAO + RFP, Rep1	1.50754e-14	698	18380	CID	19954	3	793.067	-0.000914	-0.384804	2377.19	R.LASYLDKVQALEEANNDLENK.I	Contaminant_K1C9_HUMAN	sp|P35527 Keratin, type I cytoskeletal 9 (Cytokeratin-9) (CK-9) (Keratin-9) (K9) - Homo sapiens (Human).	2	301	199	1.50754e-14	1	1.79488e-07	0	0	0
1197536	429279	EMSL_48096_Kistler_FASP_001_Run1_15May15_Lynx_15-01-23	EMSL_48096_Kistler_FASP_001	TAO + RFP, Rep1	4.35117e-14	777	18381	CID	19955	2	632.351	-0.000488	-0.386084	1263.69	K.LALDVEIATYR.K	Contaminant_K22E_HUMAN	sp|P35908 Keratin, type II cytoskeletal 2 epidermal (Cytokeratin-2e) (K2e) (CK 2e) - Homo sapiens (Human).	2	162	162	4.35117e-14	1	5.1705e-07	0	0	0
1197536	429279	EMSL_48096_Kistler_FASP_001_Run1_15May15_Lynx_15-01-23	EMSL_48096_Kistler_FASP_001	TAO + RFP, Rep1	2.32645e-11	1446	18386	CID	19960	3	731.069	-0.002743	-1.25231	2191.2	T.INQSLLQPLNVEIDPEIQK.V	Contaminant_K2C1_HUMAN	sp|P04264 Keratin, type II cytoskeletal 1 (Cytokeratin-1) (CK-1) (Keratin-1) (K1) (67 kDa cytokeratin) (Hair alpha protein) - Homo sapiens (Human).	1	140	65	2.32645e-11	1	0.00027695	0.00207039	0.00731707	0
1197536	429279	EMSL_48096_Kistler_FASP_001_Run1_15May15_Lynx_15-01-23	EMSL_48096_Kistler_FASP_001	TAO + RFP, Rep1	1.08733e-15	519	18392	CID	19967	3	721.69	0	0	2163.06	R.LGEDNINVVEGNEQFISASK.S	Contaminant_TRYP_BOVIN	TRYPSINOGEN. (sp|P00760|TRYP_BOVIN, gi|136425)	2	224	175	1.08733e-15	1	1.29451e-08	0	0	0
1197536	429279	EMSL_48096_Kistler_FASP_001_Run1_15May15_Lynx_15-01-23	EMSL_48096_Kistler_FASP_001	TAO + RFP, Rep1	4.47868e-14	784	18393	CID	19968	3	738.037	-0.00128	-0.578895	2212.1	K.SKELTTEIDNNIEQISSYK.S	Contaminant_K1C10_HUMAN	sp|P13645 Keratin, type I cytoskeletal 10 (Cytokeratin-10) (CK-10) (Keratin-10) (K10) - Homo sapiens (Human).	2	189	133	4.47868e-14	1	5.33161e-07	0	0	0
1197536	429279	EMSL_48096_Kistler_FASP_001_Run1_15May15_Lynx_15-01-23	EMSL_48096_Kistler_FASP_001	TAO + RFP, Rep1	4.75805e-22	79	18405	CID	19984	3	1118.22	-0.006952	-2.07413	3352.64	K.NHKEEMSQLTGQNSGDVNVEINVAPGKDLTK.T	Contaminant_K1C9_HUMAN	sp|P35527 Keratin, type I cytoskeletal 9 (Cytokeratin-9) (CK-9) (Keratin-9) (K9) - Homo sapiens (Human).	2	285	197	4.75805e-22	1	5.66664e-15	0	0	0
1197536	429279	EMSL_48096_Kistler_FASP_001_Run1_15May15_Lynx_15-01-23	EMSL_48096_Kistler_FASP_001	TAO + RFP, Rep1	2.58795e-14	737	18415	CID	19996	3	777.063	0.001646	0.706914	2329.17	K.QISNLQQSISDAEQRGENALK.D	Contaminant_K2C1_HUMAN	sp|P04264 Keratin, type II cytoskeletal 1 (Cytokeratin-1) (CK-1) (Keratin-1) (K1) (67 kDa cytokeratin) (Hair alpha protein) - Homo sapiens (Human).	2	171	114	2.58795e-14	1	3.08123e-07	0	0	0
1197536	429279	EMSL_48096_Kistler_FASP_001_Run1_15May15_Lynx_15-01-23	EMSL_48096_Kistler_FASP_001	TAO + RFP, Rep1	1.60188e-12	1139	18416	CID	19997	3	1008.5	0.001463	0.484166	3023.48	K.KNHKEEMSQLTGQNSGDVNVEINVAPGK.D	Contaminant_K1C9_HUMAN	sp|P35527 Keratin, type I cytoskeletal 9 (Cytokeratin-9) (CK-9) (Keratin-9) (K9) - Homo sapiens (Human).	2	202	93	1.60188e-12	1	1.90766e-05	0	0	0
1197536	429279	EMSL_48096_Kistler_FASP_001_Run1_15May15_Lynx_15-01-23	EMSL_48096_Kistler_FASP_001	TAO + RFP, Rep1	2.69106e-13	949	18417	CID	19998	3	969.128	-0.015851	-5.45935	2904.38	R.NVSTGDVNVEM*NAAPGVDLTQLLNNM*R.S	Contaminant_K1C10_HUMAN	sp|P13645 Keratin, type I cytoskeletal 10 (Cytokeratin-10) (CK-10) (Keratin-10) (K10) - Homo sapiens (Human).	2	178	87	2.69106e-13	1	3.20469e-06	0	0	1
1197536	429279	EMSL_48096_Kistler_FASP_001_Run1_15May15_Lynx_15-01-23	EMSL_48096_Kistler_FASP_001	TAO + RFP, Rep1	1.67706e-11	1407	18418	CID	19999	3	538.621	-0.000366	-0.226635	1613.85	R.NKLNDLEEALQQAK.E	Contaminant_K22E_HUMAN	sp|P35908 Keratin, type II cytoskeletal 2 epidermal (Cytokeratin-2e) (K2e) (CK 2e) - Homo sapiens (Human).	2	210	146	1.67706e-11	1	0.000199503	0.000708717	0	0
1197536	429279	EMSL_48096_Kistler_FASP_001_Run1_15May15_Lynx_15-01-23	EMSL_48096_Kistler_FASP_001	TAO + RFP, Rep1	2.2701e-12	1173	18419	CID	20000	2	1486.72	0.00787	2.64957	2971.41	R.FGGFGGPGGVGGLGGPGGFGPGGYPGGIHEVSVN.Q	Contaminant_K22E_HUMAN	sp|P35908 Keratin, type II cytoskeletal 2 epidermal (Cytokeratin-2e) (K2e) (CK 2e) - Homo sapiens (Human).	1	151	70	2.2701e-12	1	2.70372e-05	0	0	1
1197536	429279	EMSL_48096_Kistler_FASP_001_Run1_15May15_Lynx_15-01-23	EMSL_48096_Kistler_FASP_001	TAO + RFP, Rep1	3.94134e-13	989	18431	CID	20014	3	777.063	0.00128	0.549822	2329.17	K.QISNLQQSISDAEQRGENALK.D	Contaminant_K2C1_HUMAN	sp|P04264 Keratin, type II cytoskeletal 1 (Cytokeratin-1) (CK-1) (Keratin-1) (K1) (67 kDa cytokeratin) (Hair alpha protein) - Homo sapiens (Human).	2	150	90	3.94134e-13	1	4.69258e-06	0	0	0
1197536	429279	EMSL_48096_Kistler_FASP_001_Run1_15May15_Lynx_15-01-23	EMSL_48096_Kistler_FASP_001	TAO + RFP, Rep1	1.81362e-13	919	18433	CID	20016	4	842.914	-0.004633	-1.37578	3368.64	K.NHKEEM*SQLTGQNSGDVNVEINVAPGKDLTK.T	Contaminant_K1C9_HUMAN	sp|P35527 Keratin, type I cytoskeletal 9 (Cytokeratin-9) (CK-9) (Keratin-9) (K9) - Homo sapiens (Human).	2	263	128	1.81362e-13	1	2.15995e-06	0	0	0
1197536	429279	EMSL_48096_Kistler_FASP_001_Run1_15May15_Lynx_15-01-23	EMSL_48096_Kistler_FASP_001	TAO + RFP, Rep1	3.6284e-14	761	18436	CID	20018	5	671.334	-0.002742	-0.818245	3352.64	K.NHKEEMSQLTGQNSGDVNVEINVAPGKDLTK.T	Contaminant_K1C9_HUMAN	sp|P35527 Keratin, type I cytoskeletal 9 (Cytokeratin-9) (CK-9) (Keratin-9) (K9) - Homo sapiens (Human).	2	206	125	3.6284e-14	1	4.32128e-07	0	0	0
1197536	429279	EMSL_48096_Kistler_FASP_001_Run1_15May15_Lynx_15-01-23	EMSL_48096_Kistler_FASP_001	TAO + RFP, Rep1	1.03835e-16	368	18441	CID	20023	3	738.037	-0.00128	-0.578895	2212.1	K.SKELTTEIDNNIEQISSYK.S	Contaminant_K1C10_HUMAN	sp|P13645 Keratin, type I cytoskeletal 10 (Cytokeratin-10) (CK-10) (Keratin-10) (K10) - Homo sapiens (Human).	2	163	136	1.03835e-16	1	1.2361e-09	0	0	0
1197536	429279	EMSL_48096_Kistler_FASP_001_Run1_15May15_Lynx_15-01-23	EMSL_48096_Kistler_FASP_001	TAO + RFP, Rep1	7.63986e-17	357	18454	CID	20038	3	834.423	0.003658	1.46293	2501.25	K.SKAEAESLYQSKYEELQITAGR.H	Contaminant_K2C1_HUMAN	sp|P04264 Keratin, type II cytoskeletal 1 (Cytokeratin-1) (CK-1) (Keratin-1) (K1) (67 kDa cytokeratin) (Hair alpha protein) - Homo sapiens (Human).	2	154	115	7.63986e-17	1	9.09652e-10	0	0	0
1197536	429279	EMSL_48096_Kistler_FASP_001_Run1_15May15_Lynx_15-01-23	EMSL_48096_Kistler_FASP_001	TAO + RFP, Rep1	3.98876e-15	606	18468	CID	20056	2	1082.03	-0.002683	-1.24097	2163.06	R.LGEDNINVVEGNEQFISASK.S	Contaminant_TRYP_BOVIN	TRYPSINOGEN. (sp|P00760|TRYP_BOVIN, gi|136425)	2	319	213	3.98876e-15	1	4.74874e-08	0	0	0
1197536	429279	EMSL_48096_Kistler_FASP_001_Run1_15May15_Lynx_15-01-23	EMSL_48096_Kistler_FASP_001	TAO + RFP, Rep1	2.36101e-20	144	18479	CID	20067	3	1088.84	-0.002927	-0.896881	3264.51	K.DIENQYETQITQIEHEVSSSGQEVQSSAK.E	Contaminant_K1C9_HUMAN	sp|P35527 Keratin, type I cytoskeletal 9 (Cytokeratin-9) (CK-9) (Keratin-9) (K9) - Homo sapiens (Human).	2	218	157	2.36101e-20	1	2.81176e-13	0	0	0
1197536	429279	EMSL_48096_Kistler_FASP_001_Run1_15May15_Lynx_15-01-23	EMSL_48096_Kistler_FASP_001	TAO + RFP, Rep1	5.41732e-14	800	18480	CID	20068	2	577.29	-0.000366	-0.317181	1153.57	K.SSGTSYPDVLK.C	Contaminant_TRYP_BOVIN	TRYPSINOGEN. (sp|P00760|TRYP_BOVIN, gi|136425)	2	88	82	5.41732e-14	1	6.43742e-07	0	0	0
1197536	429279	EMSL_48096_Kistler_FASP_001_Run1_15May15_Lynx_15-01-23	EMSL_48096_Kistler_FASP_001	TAO + RFP, Rep1	2.35498e-13	937	18487	CID	20079	3	464.601	-0.000365	-0.262742	1391.79	K.LALDVEIATYRK.L	Contaminant_K22E_HUMAN	sp|P35908 Keratin, type II cytoskeletal 2 epidermal (Cytokeratin-2e) (K2e) (CK 2e) - Homo sapiens (Human).	2	108	88	2.35498e-13	1	2.79976e-06	0	0	0
1197536	429279	EMSL_48096_Kistler_FASP_001_Run1_15May15_Lynx_15-01-23	EMSL_48096_Kistler_FASP_001	TAO + RFP, Rep1	2.15896e-11	1436	18496	CID	20088	3	546.958	-0.000366	-0.22318	1638.86	K.SLNNQFASFIDKVR.F	Contaminant_K2C1_HUMAN	sp|P04264 Keratin, type II cytoskeletal 1 (Cytokeratin-1) (CK-1) (Keratin-1) (K1) (67 kDa cytokeratin) (Hair alpha protein) - Homo sapiens (Human).	2	108	74	2.15896e-11	1	0.00025683	0.00138696	0	0
1197536	429279	EMSL_48096_Kistler_FASP_001_Run1_15May15_Lynx_15-01-23	EMSL_48096_Kistler_FASP_001	TAO + RFP, Rep1	1.67792e-12	1142	18502	CID	20094	2	1097.01	0.011889	5.42129	2193.99	K.SAYPGQITSNMFCAGYLEGGK.D	Contaminant_TRYP_BOVIN	TRYPSINOGEN. (sp|P00760|TRYP_BOVIN, gi|136425)	2	150	65	1.67792e-12	1	1.99774e-05	0	0	-1
1197536	429279	EMSL_48096_Kistler_FASP_001_Run1_15May15_Lynx_15-01-23	EMSL_48096_Kistler_FASP_001	TAO + RFP, Rep1	9.0255e-15	661	18503	CID	20095	3	965.802	0.001829	0.631964	2895.39	K.NHKEEMSQLTGQNSGDVNVEINVAPGK.D	Contaminant_K1C9_HUMAN	sp|P35527 Keratin, type I cytoskeletal 9 (Cytokeratin-9) (CK-9) (Keratin-9) (K9) - Homo sapiens (Human).	2	193	107	9.0255e-15	1	1.07482e-07	0	0	0
1197536	429279	EMSL_48096_Kistler_FASP_001_Run1_15May15_Lynx_15-01-23	EMSL_48096_Kistler_FASP_001	TAO + RFP, Rep1	1.92655e-15	558	18536	CID	20130	2	982.538	-0.000122	-0.0621199	1964.07	N.QSLLQPLNVEIDPEIQK.V	Contaminant_K2C1_HUMAN	sp|P04264 Keratin, type II cytoskeletal 1 (Cytokeratin-1) (CK-1) (Keratin-1) (K1) (67 kDa cytokeratin) (Hair alpha protein) - Homo sapiens (Human).	1	149	125	1.92655e-15	1	2.29299e-08	0	0	0
1197536	429279	EMSL_48096_Kistler_FASP_001_Run1_15May15_Lynx_15-01-23	EMSL_48096_Kistler_FASP_001	TAO + RFP, Rep1	6.87906e-14	815	18550	CID	20145	2	613.343	-0.000487	-0.398049	1225.68	R.DDIISHLLTAK.D	FGSG_11655T0	| FGSG_11655 | Fusarium graminearum PH-1 hypothetical protein (409 aa)	2	151	151	6.87906e-14	1	8.17441e-07	0	0	0
1197536	429279	EMSL_48096_Kistler_FASP_001_Run1_15May15_Lynx_15-01-23	EMSL_48096_Kistler_FASP_001	TAO + RFP, Rep1	1.36764e-10	1657	18556	CID	20150	3	758.718	-0.022429	-9.87126	2273.16	K.SIVHPSYNSNTLNNDIMLIK.L	Contaminant_TRYP_BOVIN	TRYPSINOGEN. (sp|P00760|TRYP_BOVIN, gi|136425)	2	233	128	1.36764e-10	1	0.00162822	0.00476474	0	1
1197536	429279	EMSL_48096_Kistler_FASP_001_Run1_15May15_Lynx_15-01-23	EMSL_48096_Kistler_FASP_001	TAO + RFP, Rep1	1.17212e-16	372	18557	CID	20151	2	807.428	-0.000244	-0.151184	1613.85	R.NKLNDLEEALQQAK.E	Contaminant_K22E_HUMAN	sp|P35908 Keratin, type II cytoskeletal 2 epidermal (Cytokeratin-2e) (K2e) (CK 2e) - Homo sapiens (Human).	2	166	163	1.17212e-16	1	1.39435e-09	0	0	0
1197536	429279	EMSL_48096_Kistler_FASP_001_Run1_15May15_Lynx_15-01-23	EMSL_48096_Kistler_FASP_001	TAO + RFP, Rep1	4.17953e-19	198	18558	CID	20153	4	838.916	-0.000244	-0.0727548	3352.64	K.NHKEEMSQLTGQNSGDVNVEINVAPGKDLTK.T	Contaminant_K1C9_HUMAN	sp|P35527 Keratin, type I cytoskeletal 9 (Cytokeratin-9) (CK-9) (Keratin-9) (K9) - Homo sapiens (Human).	2	263	190	4.17953e-19	1	4.97764e-12	0	0	0
[truncated: 18,721 more rows]

## Sheet: sort 1 Protein sheet
Sample	Protein	Description	Unique Peptide Count	PSM Counts
TAO + RFP, Rep1	Contaminant_TRYP_BOVIN	TRYPSINOGEN. (sp|P00760|TRYP_BOVIN, gi|136425)	59	858
[truncated: 271 more rows]

## Sheet: sort 1 Protein Crosstab
Reference	Description	TAO - RFP, Rep1	TAO - RFP, Rep2	TAO - RFP, Rep3	TAO + RFP, Rep1	TAO + RFP, Rep2	TAO + RFP, Rep3
[truncated: 158 more rows]

## Sheet: sort 1 2-D data plots
											MH		bin		Bin	Frequency
[truncated: 896 more rows]

## Sheet: sort 2 SQL
FDR gives 254 reversed results from 29,398 total passing results, or 1.72% FDR
[truncated: 48 more rows]

[truncated: 4 more sheets: sort 2 Filtered results, sort 2 Protein sheet, sort 2 Protein crosstab, sort 2 2-D data plots]
