# Supplementary material for: Structural reorganization of the fungal endoplasmic reticulum upon induction of mycotoxin biosynthesis
Source: Sci Rep. 2017 Mar 13;7:44296. doi: 10.1038/srep44296 (PMC5347122; doi:10.1038/srep44296)
Supplement: Supplementary Dataset S2 [file srep44296-s6.xls]

## Sheet: Sheet1
Reference	updated annotation	FGDB	JGI	KEGG	Yeast (Sc) homolog (ScDB BLASTp YeastORF.pep)	Human homolog (NCBI BLASTp vs Homo sapiens)	Uniprot ID	HDEL/ KDEL?	Signal Peptide (SignalP prediction)
FGSG_03535	TRI4 trichodiene oxygenase	trichodiene oxygenase [cytochrome P450]	Tri4 trichodiene oxygenase	trichodiene oxygenase	no good match	no good match	I1RIA5	N	N
FGSG_11915	PDI-A1 protein disulfide isomerase (PDI1; PDIA3)	probable protein disulfide-isomerase precursor	Pdi1 protein disulfide-isomerase	PDI-A1 protein disulfide-isomerase	PDI1	PDIA3	I1S4Z7	HDEL	Y
FGSG_03543	TRI14 trichothecene biosynthesis related protein	putative trichothecene biosynthesis gene	Tri14 trichothecene biosynthesis protein	hypothetial protein	no good match	No significant similarity found	I1RIB2	N	N
FGSG_09471	BiP (KAR2; HSPA5)	probable glucose-regulated protein 78 of hsp70 family	BiP	glucose-regulated protein; K09490 heat shock 70kDa protein 5	KAR2	HSPA5	I1RYL5	HDEL	Y
FGSG_00071	TRI1 calonectrin oxygenase	cytochrome P450 monooxygenase	Tri1 calonectrin oxygenase	hypothetial protein	no good match	no good match	I1R9D6	N	N
Genebank ACD03281.1	TagRFP-T monomeric red fluorescent protein	monomeric red fluorescent protein TagRFP-T [synthetic construct]
FGSG_00491	CNX calnexin (CNE1; CANX)	probable calcium-binding protein precursor cnx1	CNX calnexin	hypothetical protein; K08054 calnexin	CNE1 (somewhat low e-value, 3.2e-50)	CANX	V6QUV7	N	Y
FGSG_07180	PDI-A6 protein disulfide isomerase	probable protein disulfide-isomerase precursor	protein disulfide-isomerase TigA (Aspergillus) erp38	disulfide-isomerase erp38; K09584 protein disulfide-isomerase A6 [EC:5.3.4.1]	no good match	no good match	I1RSQ2	KDEL	Y
FGSG_03540	TRI11 isotrichodermin C-15 hydroxylase	isotrichodermin C-15 hydroxylase	Tri11 isotrichodermin C-15 hydroxylase	isotrichodermin C-15 hydroxylase	no good match	no good match	I1RIA9	N	N
FGSG_09197	HMR1 HMG-CoA reductase (HMG2/HMG1; HMGCR)	probable 3-hydroxy-3-methylglutaryl-coenzyme A reductase	Hmr1 3-hydroxy-3-methylglutaryl-coA reductase	3-hydroxy-3-methylglutaryl-coenzyme A reductase; K00021 hydroxymethylglutaryl-CoA reductase (NADPH) [EC:1.1.1.34]	HMG2/ HMG1	HMGCR	I1RXX1	N	N
FGSG_00046	ABC transporter (YCF1; ABCC9)	related to multidrug resistance protein	ABC transporter	hypothetical protein (Pfam: ABC_tran ABC_membrane)	YCF1	ABCC9	I1R9B3	N	N
FGSG_07439	cyclophilin (CPR5; PPIB)	probable cyclophilin	PPIaseB/ Rotamase B	peptidyl-prolyl cis-trans isomerase B precursor; K03768 peptidyl-prolyl cis-trans isomerase B (cyclophilin B)	CPR5 (somewhat low e-value, 3.2e-50)	PPIB	Q4I5R9; A0A0E0SD09	N	Y
FGSG_06043	conserved hypothetical protein	conserved hypothetical protein	hypothetical protein	hypothetical protein	no good match	No significant similarity found	I1RPR4	N	Y
FGSG_11655	cyrochrome P450	related to benzoate-para-hydroxylase (cytochrome P450)	cytochrome P450	hypothetical protein	no good match	no good match	I1S488	N	N
FGSG_05973	glucosidase II, alpha subunit (ROT2; GANAB)	related to glucosidase II, alpha subunit	glucosidase II, alpha subunit	hypothetical protein; K05546 alpha 1,3-glucosidase [EC:3.2.1.84]	ROT2	GANAB	I1RPK1	N	Y
FGSG_00898	ER transmembrane protein Bap31	related to endoplasmic reticulum 25 kDa transmembrane protein	ER transmembrane protein (Bap31)	hypothetical protein (Pfam Bap31)	no good match	no good match	I1RBH5	N	N
FGSG_04289	histone H4 (--; HIST1H4C/HIST1H4E)	probable histone H4	histone H4	hypothetical protein; K11254 histone H4	no good match	HIST1H4C/HIST1H4E	V6R3L4	N	N
FGSG_01528	SEC61 subunit beta	probable translocon subunit	translocon subunit (Sec61 beta)	hypothetical protein; K09481 protein transport protein SEC61 subunit beta	no good match	no good match	I1RD39	N	N
FGSG_05446	agmatinase (--; AGMAT)	related to agmatinase	arginase/ agmatinase	hypothetical protein; K01480 agmatinase [EC:3.5.3.11]	no good match	AGMAT	I1RN80	KDEL	Y
FGSG_00043	conserved hypothetical protein	conserved hypothetical protein	hypothetical protein	hypothetical protein	no good match	No significant similarity found	I1R9B0	N	N
FGSG_00838	HSP70 heat shock protein 70 (SSA2/SSA1; HSPA8/HSPA1L)	probable heat shock protein 70 (hsp70)	heat shock protein 70 (hsp70)	heat shock protein 70; K03283 heat shock 70kDa protein 1/8	SSA2/ SSA1	HSPA8/HSPA1L	I1RBC4	N	N
FGSG_06847	BMH2 14-3-3-like protein (BMH2/BMH1; YWHAE)	probable 14-3-3-like protein	14-3-3 protein rad24	hypothetical protein; K06630 14-3-3 protein epsilon	BMH2/BMH1	YWHAE	V6REE9	N	N
FGSG_01241	BMH1 14-3-3-like protein (BMH1/BMH2; YWHAE)	probable 14-3-3-like protein	14-3-3 protein	hypothetical protein; K06630 14-3-3 protein epsilon	BMH1/BMH2	YWHAE	I1RCD4	N	N
FGSG_01956	ubiquitin/ ribosomal protein L40 (RPL40A/RPL40B; UBA52)	probable ubiquitin fusion protein (ubiquitin / ribosomal protein)	ubiquitin/ ribosomal protein L40	hypothetical protein; K02927 large subunit ribosomal protein L40e	RPL40A/RPL40B	UBA52	I1RE77	N	N
FGSG_07863	basic leucine zipper	hypothetical protein	basic leucine zipper	hypothetical protein (Pfam bZIP)	no good match	No significant similarity found	I1RUH0	N	N
FGSG_07896	TRI101 trichothecene 3-O-acetyltransferase (AYT1; --)	trichothecene 3-O-acetyltransferase Tri101	Tri101 trichothecene 3-O-acetyltransferase	hypothetical protein	AYT1	No significant similarity found	I1RUK0	N	N
FGSG_04826	mannitol dehydrogenase	mannitol dehydrogenase	mannitol dehydrogenase	L-xylulose reductase	no good match	no good match	I1RLM0	N	N
FGSG_10825	methionine synthase (MET6; --)	probable methionine synthase	methionine synthase	5-methyltetrahydropteroyltriglutamate-homocysteine methyltransferase; K00549 5-methyltetrahydropteroyltriglutamate--homocysteine methyltransferase [EC:2.1.1.14]	MET6	No significant similarity found	I1S241	N	N
FGSG_08811	translation elongation factor 1 alpha (TEF2/TEF1; EEF1A1)	translation elongation factor 1 alpha	translation elongation factor 1 alpha (EF-1-ALPHA)	elongation factor 1-alpha; K03231 elongation factor 1-alpha	TEF2/TEF1	EEF1A1	I1RWX5	N	N
FGSG_01111	phosphogluconate dehydrogenase (decarboxylating) (GND1; 6PGD)	probable phosphogluconate dehydrogenase (decarboxylating)	6-phosphogluconate dehydrogenase (decarboxylating)	6-phosphogluconate dehydrogenase; K00033 6-phosphogluconate dehydrogenase [EC:1.1.1.44 1.1.1.343]	GND1	6PGD	I1RC11	N	N
FGSG_06039	ATP citrate lyase subunit 2 (--; ACLY)	probable ATP citrate lyase subunit 2	ATP citrate lyase	hypothetical protein; K01648 ATP citrate (pro-S)-lyase [EC:2.3.3.8]	no good match	ACLY	I1RPR1	N	N
FGSG_01422	mitochondrial citrate synthase (CIT1; CS)	probable mitochondrial citrate synthase	mitochondrial citrate synthase	citrate synthase; K01647 citrate synthase [EC:2.3.3.1]	CIT1	CS	I1RCU2	N	N
FGSG_05177	perilipin	probable CAP20 - virulence factor	perilipin MPL1	hypothetical protein (Pfam perilipin)	no good match	No significant similarity found	I1RMI7	N	N
FGSG_11894	mitochondrial F-type ATP synthase alpha chain (ATP1; ATP5A1)	related to ATP-1 H+-transporting ATP synthase	mitochondrial F-type ATP synthase alpha chain	ATP synthase subunit alpha; K02132 F-type H+-transporting ATPase subunit alpha	ATP1	ATP5A1	V6R3A1	N	N
FGSG_07335	actin (ACT1; ACTG1/ ACTB)	probable actin	actin	actin; K05692 actin beta/gamma 1	ACT1	ACTG1/ ACTB	I1RT41	N	N
FGSG_06021	mitochondrial ADP/ATP translocase (PET9; SLC25A6/ SLC25A5)	probable ADP, ATP carrier protein (ADP/ATP translocase)	mitochondrial ADP/ATP translocase	ADP,ATP carrier protein; K05863 solute carrier family 25 (mitochondrial adenine nucleotide translocator), member 4/5/6/31	PET9	SLC25A6/ SLC25A5	I1RPP5	N	N
FGSG_04312	mitochondrial F-type ATP synthase beta chain (PMA1; ATP2C1)	probable H+-transporting ATP synthase beta chain	mitochondrial F-type ATP synthase beta chain	hypothetical protein; K02133 F-type H+-transporting ATPase subunit beta [EC:3.6.3.14]	ATP2	ATP5B	V6R3J1	N	N
FGSG_08343	H+-transporting P-type ATPase (PMA1; ATP2C1)	probable PMA1 - H+-transporting P-type ATPase	H+-transporting P-type ATPase	plasma membrane ATPase; K01535 H+-transporting ATPase [EC:3.6.3.6]	PMA1	ATP2C1	I1RVQ6	N	N
FGSG_08737	Woronin body protein	probable Woronin body major protein precursor	woronin body protein HEX1	hypothetial protein	no good match	No significant similarity found	I1RWQ7	N	N
FGSG_01425	H+-transporting P-type ATPase (PMA1/PMA2; ATP2C1)	probable H+-transporting ATPase	plasma membrane proton-efflux P-type ATPase	plasma membrane ATPase; K01535 H+-transporting ATPase [EC:3.6.3.6]	PMA1/ PMA2	ATP2C1	I1RCU4	N	N

## Sheet: SignalP
# SignalP-4.1 euk predictions
name	Cmax	pos	Ymax	pos	Smax	pos	Smean	D	?	Dmaxcut	Networks-used
jgi_Fusgr1_4588_FGSG_03535T0	0.145	24	0.142	24	0.225	13	0.137	0.14	N	0.5	SignalP-TM
jgi_Fusgr1_1450_FGSG_11915T0	0.448	21	0.574	21	0.825	5	0.729	0.658	Y	0.45	SignalP-noTM
jgi_Fusgr1_4580_FGSG_03543T0	0.185	19	0.225	19	0.334	1	0.261	0.245	N	0.45	SignalP-noTM
jgi_Fusgr1_10981_FGSG_09471T0	0.891	34	0.88	34	0.995	18	0.899	0.89	Y	0.45	SignalP-noTM
jgi_Fusgr1_95_FGSG_00071T0	0.133	31	0.161	31	0.283	29	0.191	0.173	N	0.5	SignalP-TM
jgi_Fusgr1_592_FGSG_00491T0	0.774	22	0.559	22	0.566	1	0.396	0.471	Y	0.45	SignalP-noTM
jgi_Fusgr1_8311_FGSG_07180T0	0.547	19	0.676	19	0.913	9	0.83	0.759	Y	0.45	SignalP-noTM
jgi_Fusgr1_4583_FGSG_03540T0	0.237	18	0.188	11	0.473	2	0.298	0.232	N	0.5	SignalP-TM
jgi_Fusgr1_10650_FGSG_09197T0	0.119	26	0.134	48	0.236	46	0.13	0.132	N	0.5	SignalP-TM
jgi_Fusgr1_63_FGSG_00046T0	0.118	49	0.123	11	0.164	1	0.144	0.131	N	0.5	SignalP-TM
jgi_Fusgr1_8620_FGSG_07439T0	0.88	28	0.905	28	0.982	16	0.935	0.922	Y	0.45	SignalP-noTM
jgi_Fusgr1_7002_FGSG_06043T0	0.595	19	0.668	19	0.865	16	0.752	0.713	Y	0.45	SignalP-noTM
jgi_Fusgr1_51_FGSG_11655T0	0.113	18	0.106	18	0.123	3	0.101	0.103	N	0.45	SignalP-noTM
jgi_Fusgr1_6925_FGSG_05973T0	0.774	31	0.86	31	0.99	11	0.953	0.91	Y	0.45	SignalP-noTM
jgi_Fusgr1_1060_FGSG_00898T0	0.142	23	0.162	11	0.427	1	0.197	0.176	N	0.5	SignalP-TM
jgi_Fusgr1_3741_FGSG_04289T0	0.109	29	0.102	41	0.118	3	0.097	0.099	N	0.45	SignalP-noTM
jgi_Fusgr1_1766_FGSG_01528T0	0.114	41	0.113	12	0.136	1	0.108	0.111	N	0.45	SignalP-noTM
jgi_Fusgr1_6322_FGSG_05446T0	0.33	18	0.526	18	0.943	9	0.827	0.689	Y	0.45	SignalP-noTM
jgi_Fusgr1_60_FGSG_00043T0	0.155	21	0.188	21	0.381	4	0.222	0.206	N	0.45	SignalP-noTM
jgi_Fusgr1_983_FGSG_00838T0	0.109	12	0.111	12	0.119	54	0.109	0.11	N	0.45	SignalP-noTM
jgi_Fusgr1_7908_FGSG_06847T0	0.112	19	0.106	42	0.122	25	0.099	0.102	N	0.45	SignalP-noTM
jgi_Fusgr1_1444_FGSG_01241T0	0.108	63	0.105	11	0.113	27	0.098	0.101	N	0.45	SignalP-noTM
jgi_Fusgr1_2241_FGSG_01956T0	0.127	20	0.126	20	0.15	5	0.127	0.127	N	0.45	SignalP-noTM
jgi_Fusgr1_9100_FGSG_07863T0	0.107	62	0.105	62	0.116	42	0.097	0.101	N	0.45	SignalP-noTM
jgi_Fusgr1_9137_FGSG_07896T0	0.196	33	0.184	33	0.271	6	0.186	0.185	N	0.45	SignalP-noTM
jgi_Fusgr1_5617_FGSG_04826T0	0.14	27	0.186	27	0.347	23	0.239	0.214	N	0.45	SignalP-noTM
jgi_Fusgr1_12869_FGSG_10825T0	0.116	17	0.115	17	0.134	15	0.107	0.111	N	0.45	SignalP-noTM
jgi_Fusgr1_9400_FGSG_08811T0	0.117	27	0.108	27	0.118	19	0.101	0.104	N	0.45	SignalP-noTM
jgi_Fusgr1_1304_FGSG_01111T0	0.181	26	0.253	18	0.594	2	0.43	0.348	N	0.45	SignalP-noTM
jgi_Fusgr1_6996_FGSG_06039T0	0.128	28	0.116	28	0.126	34	0.105	0.11	N	0.45	SignalP-noTM
jgi_Fusgr1_1652_FGSG_01422T0	0.137	24	0.147	24	0.189	23	0.157	0.152	N	0.45	SignalP-noTM
jgi_Fusgr1_6021_FGSG_05177T0	0.138	34	0.116	34	0.169	2	0.105	0.11	N	0.45	SignalP-noTM
jgi_Fusgr1_1268_FGSG_11894T0	0.16	41	0.141	41	0.194	39	0.126	0.133	N	0.45	SignalP-noTM
jgi_Fusgr1_8495_FGSG_07335T0	0.121	23	0.112	23	0.123	19	0.103	0.107	N	0.45	SignalP-noTM
jgi_Fusgr1_6979_FGSG_06021T0	0.395	27	0.291	27	0.474	26	0.214	0.249	N	0.45	SignalP-noTM
jgi_Fusgr1_3716_FGSG_04312T0	0.135	44	0.146	16	0.25	12	0.188	0.169	N	0.45	SignalP-noTM
jgi_Fusgr1_9935_FGSG_08343T0	0.111	63	0.108	63	0.115	57	0.1	0.104	N	0.45	SignalP-noTM
jgi_Fusgr1_9482_FGSG_08737T0	0.107	60	0.105	70	0.12	2	0.099	0.102	N	0.45	SignalP-noTM
jgi_Fusgr1_1656_FGSG_01425T0	0.113	26	0.107	56	0.114	67	0.099	0.103	N	0.45	SignalP-noTM
SignalP 4.0: discriminating signal peptides from transmembrane regions
Petersen TN., Brunak S., von Heijne G. & Nielsen H.
Nature Methods, 8:785-786, 2011
http://www.cbs.dtu.dk/services/SignalP/
used default settings

## Sheet: FGSG_03535
Yeast (Sc) ortholog (ScDB BLASTp YeastORF.pep)				Human ortholog (NCBI BLASTp vs Homo sapiens)
Sequences producing significant alignments:	Score (bits)	E value		Description	Max score	Total score	Query cover	E value	Ident	Accession
YDR402C DIT2 SGDID:S000002810, Chr IV from 1273703-1272234, Genom...	55	3.4e-08		cytochrome P450 nifedipine oxidase [Homo sapiens]	125	125	0.88	7e-30	0.27	AAA35747.1
YMR015C ERG5 SGDID:S000004617, Chr XIII from 302485-300869, Genom...	46.6	1.7e-05		cytochrome P450 3A4 isoform 2 [Homo sapiens]	124	124	0.88	1e-29	0.27	NP_001189784.1
YHR007C ERG11 SGDID:S000001049, Chr VIII from 121683-120091, Geno...	33.9	0.13		cytochrome P450 3A7 [Homo sapiens]	123	123	0.89	3e-29	0.26	NP_000756.3
YGR022C YGR022C SGDID:S000003254, Chr VII from 529586-529257, Gen...	27.2	0.58		CYP3A7-CYP3A51P protein [Homo sapiens]	124	124	0.9	3e-29	0.26	NP_001243426.2
YOR053W YOR053W SGDID:S000005579, Chr XV from 427817-428158, Geno...	25.5	0.99		RecName: Full=Cytochrome P450 3A7; AltName: Full=CYPIIIA7; AltName: Full=Cytochrome P450-HFLA	123	123	0.89	3e-29	0.26	P24462.2
YPL147W PXA1 SGDID:S000006068, Chr XVI from 273255-275867, Genome...	29.7	0.99		cytochrome P450-3A4 [Homo sapiens]	122	122	0.88	5e-29	0.27	AAF13598.1
YGR042W YGR042W SGDID:S000003274, Chr VII from 579476-580291, Gen...	27.2	1		cytochrome P450 [Homo sapiens]	122	122	0.93	5e-29	0.27	CAD91343.1
				cytochrome P450 3A4 isoform 1 [Homo sapiens]	122	122	0.88	8e-29	0.27	NP_059488.2

## Sheet: FGSG_11915
Yeast (Sc) ortholog (ScDB BLASTp YeastORF.pep)				Human ortholog (NCBI BLASTp vs Homo sapiens)
Sequences producing significant alignments:	Score (bits)	E value		Description	Max score	Total score	Query cover	E value	Ident	Accession
YCL043C PDI1 SGDID:S000000548, Chr III from 50221-48653, Genome R...	307.8	9.9e-88		ER-60 protease [Homo sapiens]	274	274	0.88	4e-85	0.36	BAA11928.1
YDR518W EUG1 SGDID:S000002926, Chr IV from 1478608-1480161, Genom...	244.8	9.2e-69		ER-60 protein [Homo sapiens]	271	271	0.87	4e-84	0.36	AAC51518.1
				protein disulfide-isomerase A3 precursor [Homo sapiens]	271	271	0.87	5e-84	0.36	NP_005304.3
				protein disulfide isomerase [Homo sapiens]	271	271	0.87	6e-84	0.36	CAA89996.1
				glucose-regulated protein ERp57/GRP58	271	271	0.87	7e-84	0.37	2201353A
				phospholipase C-alpha [Homo sapiens]	269	269	0.87	2e-83	0.36	BAA03759.1
				Chain A, TapasinERP57 HETERODIMER	267	267	0.87	1e-82	0.35	3F8U_A
				unnamed protein product [Homo sapiens]	270	507	0.86	3e-82	0.37	BAF83660.1
				protein disulfide-isomerase A4 precursor [Homo sapiens]	270	511	0.86	3e-82	0.37	NP_004902.1
				PREDICTED: protein disulfide-isomerase A4 isoform X1 [Homo sapiens]	270	510	0.86	4e-82	0.37	XP_006716248.1
				Chain A, Crystal Structure Of Reduced Hpdi (abb'xa')	261	261	0.87	3e-80	0.35	4EKZ_A
				protein disulfide-isomerase precursor [Homo sapiens]	261	261	0.87	5e-80	0.35	NP_000909.2
				unnamed protein product [Homo sapiens]	259	333	0.87	1e-79	0.36	BAG52151.1
				protein disulfide isomerase family A, member 3, isoform CRA_a [Homo sapiens]	257	332	0.87	4e-79	0.35	EAW77234.1
				unnamed protein product [Homo sapiens]	257	257	0.92	1e-78	0.34	CAA28775.1
				unnamed protein product [Homo sapiens]	256	336	0.83	2e-78	0.35	BAG60277.1
				thyroid hormone binding protein precursor [Homo sapiens]	254	254	0.86	2e-77	0.35	AAA61169.1
				protein disulfide isomerase family A, member 3, isoform CRA_b [Homo sapiens]	242	316	0.87	3e-73	0.35	EAW77235.1
				unnamed protein product [Homo sapiens]	241	314	0.87	1e-72	0.35	BAG52144.1
				unnamed protein product [Homo sapiens]	233	233	0.82	7e-70	0.34	BAG58760.1
				unnamed protein product [Homo sapiens]	225	225	0.87	5e-67	0.33	BAG62267.1
				unnamed protein product [Homo sapiens]	216	216	0.87	2e-63	0.32	BAG59598.1
				protein disulfide isomerase family A, member 2 [Homo sapiens]	218	290	0.86	2e-63	0.3	CAO78188.1
				protein disulfide isomerase [Homo sapiens]	217	289	0.87	3e-63	0.3	AAC50401.1
				pancreatic protein disulfide isomerase [Homo sapiens]	217	289	0.87	3e-63	0.3	BAE48734.1
				PDIA2 protein [Homo sapiens]	216	288	0.86	4e-63	0.3	AAH00537.2
				protein disulfide-isomerase A2 precursor [Homo sapiens]	217	289	0.86	4e-63	0.3	NP_006840.2
				PDIA2 protein [Homo sapiens]	216	288	0.87	4e-63	0.3	AAH75029.1
				protein disulfide isomerase family A, member 2 variant [Homo sapiens]	214	286	0.86	6e-62	0.3	ABO43034.1
				unnamed protein product [Homo sapiens]	170	221	0.83	2e-46	0.28	BAG58339.1
	138.1	1.2e-36
YBR009C HHF1 SGDID:S000000213, Chr II from 255684-255373, Genome ...	138.1	1.2e-36
YNL030W HHF2 SGDID:S000004975, Chr XIV from 576727-577038, Genome...

## Sheet: FGSG_03543
Yeast (Sc) ortholog (ScDB BLASTp YeastORF.pep)				Human ortholog (NCBI BLASTp vs Homo sapiens)
Sequences producing significant alignments:	Score (bits)	E value		Description	Max score	Total score	Query cover	E value	Ident	Accession
YNL295W YNL295W SGDID:S000005239, Chr XIV from 76946-78520, Genom...	25.8	0.79		No significant similarity found.
YML054C-A YML054C-A SGDID:S000028573, Chr XIII from 167781-167623, ...	18.8	1

## Sheet: FGSG_09471
Yeast (Sc) ortholog (ScDB BLASTp YeastORF.pep)				Human ortholog (NCBI BLASTp vs Homo sapiens)
Sequences producing significant alignments:	Score (bits)	E value		Description	Max score	Total score	Query cover	E value	Ident	Accession
YJL034W KAR2 SGDID:S000003571, Chr X from 381327-383375, Genome R...	804.5	3e-237		78 kDa glucose-regulated protein precursor [Homo sapiens]	889	889	0.95	0	0.69	NP_005338.1
YLL024C SSA2 SGDID:S000003947, Chr XII from 97485-95566, Genome R...	678.1	3.3e-199		HSPA5 protein [Homo sapiens]	889	889	0.95	0	0.69	AAI12964.1
YAL005C SSA1 SGDID:S000000004, Chr I from 141431-139503, Genome R...	677.1	6.8e-199		BiP protein [Homo sapiens]	886	886	0.94	0	0.69	AAF13605.1
YBL075C SSA3 SGDID:S000000171, Chr II from 86448-84499, Genome Re...	673.9	6.2e-198		GRP78 precursor [Homo sapiens]	875	875	0.95	0	0.68	AAA52614.1
YER103W SSA4 SGDID:S000000905, Chr V from 364589-366517, Genome R...	671.8	2.7e-197		Chain A, Atp-bound State Of Bip	856	856	0.91	0	0.69	5E84_A
YDL229W SSB1 SGDID:S000002388, Chr IV from 44065-45906, Genome Re...	542.2	2.6e-158		heat shock cognate 71 kDa protein isoform 1 [Homo sapiens]	814	814	0.91	0	0.64	NP_006588.1
YNL209W SSB2 SGDID:S000005153, Chr XIV from 252059-253900, Genome...	541.2	5.5e-158		heat shock 70kDa protein 8 isoform 1 variant [Homo sapiens]	812	812	0.91	0	0.64	BAD96505.1
YJR045C SSC1 SGDID:S000003806, Chr X from 521602-519638, Genome R...	495.4	3.3e-144		HSP70-2 [Homo sapiens]	800	800	0.9	0	0.63	AAD21815.1
YEL030W ECM10 SGDID:S000000756, Chr V from 94644-96578, Genome Re...	478.2	5.1e-139		heat shock 70 kDa protein 1B [Homo sapiens]	800	800	0.9	0	0.63	NP_005337.2
YLR369W SSQ1 SGDID:S000004361, Chr XII from 859552-861525, Genome...	429.6	2.1e-124		HSP70-1 [Homo sapiens]	799	799	0.9	0	0.63	AAD21816.1
YBR169C SSE2 SGDID:S000000373, Chr II from 575996-573915, Genome ...	226.5	3e-63		heat shock 70kDa protein 1A variant [Homo sapiens]	799	799	0.9	0	0.63	BAD93055.1
YPL106C SSE1 SGDID:S000006027, Chr XVI from 352275-350194, Genome...	220.5	1.9e-61		heat shock protein [Homo sapiens]	791	791	0.9	0	0.63	AAA52697.1
YHR064C SSZ1 SGDID:S000001106, Chr VIII from 227141-225525, Genom...	167.3	4.7e-49		heat shock-related 70 kDa protein 2 [Homo sapiens]	788	788	0.92	0	0.62	NP_068814.2
				Chain A, Structure Of Heat Shock-related 70kda Protein 2 With Small- Molecule Ligand 3,5-dimethyl-1h-pyrazole-4-carboxylic Acid (at9084) In An Alternate Binding Site	787	787	0.91	0	0.62	5FPN_A
				HSPA2 protein [Homo sapiens]	785	785	0.92	0	0.61	AAH36107.1
				heat shock protein [Homo sapiens]	785	785	0.92	0	0.61	AAD11466.1
				unnamed protein product [Homo sapiens]	783	783	0.91	0	0.62	BAG37656.1
				heat shock 70kDa protein 1-like variant [Homo sapiens]	783	783	0.91	0	0.62	BAD97106.1
				HSP70-HOM [Homo sapiens]	783	783	0.91	0	0.62	AAD21817.1
				heat shock protein 70 testis variant [Homo sapiens]	783	783	0.91	0	0.62	BAA32521.1
				heat shock 70kDa protein 1-like [Homo sapiens]	783	783	0.91	0	0.62	EAX03527.1
				unnamed protein product [Homo sapiens]	782	782	0.91	0	0.62	BAG58366.1
				unnamed protein product [Homo sapiens]	782	782	0.9	0	0.62	CAA36061.1
				heat shock 70 kDa protein 1-like [Homo sapiens]	782	782	0.91	0	0.62	NP_005518.3
				heat shock-induced protein [Homo sapiens]	780	780	0.91	0	0.62	AAA63228.1
				Heat shock 70kDa protein 1-like [Homo sapiens]	780	780	0.91	0	0.61	AAH34483.1
				heat shock 70 kDa protein 6 [Homo sapiens]	780	780	0.9	0	0.62	NP_002146.2

## Sheet: FGSG_00071
Yeast (Sc) ortholog (ScDB BLASTp YeastORF.pep)				Human ortholog (NCBI BLASTp vs Homo sapiens)
Sequences producing significant alignments:	Score (bits)	E value		Description	Max score	Total score	Query cover	E value	Ident	Accession
YHR007C ERG11 SGDID:S000001049, Chr VIII from 121683-120091, Geno...	56.8	1.1e-08		cytochrome P-450 S-mephenytoin 4-hydroxylase [Homo sapiens]	57	57	0.46	1e-07	0.24	AAA52157.1
YMR015C ERG5 SGDID:S000004617, Chr XIII from 302485-300869, Genom...	43.4	0.00016		cytochrome P-450 S-mephenytoin 4-hydroxylase [Homo sapiens]	56.6	56.6	0.46	1e-07	0.24	AAA52159.1
YDR402C DIT2 SGDID:S000002810, Chr IV from 1273703-1272234, Genom...	30.1	0.85		cytochrome P-450 [Homo sapiens]	56.6	56.6	0.46	2e-07	0.24	AAB23864.2
YFR006W YFR006W SGDID:S000001902, Chr VI from 156145-157752, Geno...	27.9	1		cytochrome P450 family 2 subfamily C polypeptide 9 [Homo sapiens]	56.6	56.6	0.46	2e-07	0.24	AGS09739.1
				cytochrome P450 family 2 subfamily C polypeptide 9 [Homo sapiens]	56.6	56.6	0.46	2e-07	0.24	AGS09738.1
				cytochrome P450 family 2 subfamily C polypeptide 9 [Homo sapiens]	56.6	56.6	0.46	2e-07	0.24	AGS09718.1
				cytochrome P450 2C9 precursor [Homo sapiens]	56.6	56.6	0.46	2e-07	0.24	NP_000762.2
				cytochrome P450 family 2 subfamily C polypeptide 9 [Homo sapiens]	56.6	56.6	0.46	2e-07	0.24	AGS09717.1

## Sheet: FGSG_00491
Yeast (Sc) ortholog (ScDB BLASTp YeastORF.pep)				Human ortholog (NCBI BLASTp vs Homo sapiens)
Sequences producing significant alignments:	Score (bits)	E value		Description	Max score	Total score	Query cover	E value	Ident	Accession
YAL058W CNE1 SGDID:S000000054, Chr I from 37464-38972, Genome Rel...	183.2	3.2e-50		unnamed protein product [Homo sapiens]	401	401	0.73	3e-132	0.5	BAG57859.1
				calnexin precursor [Homo sapiens]	400	400	0.73	3e-132	0.5	NP_001737.1
				PREDICTED: calnexin isoform X2 [Homo sapiens]	401	401	0.73	7e-132	0.5	XP_011532966.1
				calnexin [Homo sapiens]	398	398	0.73	2e-131	0.5	AAA21749.1
				unnamed protein product [Homo sapiens]	386	386	0.62	5e-128	0.52	BAG65250.1
				unnamed protein product [Homo sapiens]	369	369	0.79	8e-120	0.45	BAF83508.1
				calmegin precursor [Homo sapiens]	368	368	0.79	1e-119	0.45	NP_004353.1
				unnamed protein product [Homo sapiens]	359	359	0.66	4e-117	0.49	BAG61274.1
				calnexin, isoform CRA_b [Homo sapiens]	299	299	0.46	2e-96	0.55	EAW53804.1
				unnamed protein product [Homo sapiens]	298	298	0.46	2e-96	0.55	BAC85269.1
				calnexin [Homo sapiens]	245	245	0.4	3e-75	0.5	AAA35696.1
				calreticulin precursor variant [Homo sapiens]	227	227	0.71	1e-67	0.37	BAD96780.1
				calreticulin precursor [Homo sapiens]	227	227	0.71	2e-67	0.37	NP_004334.1
				calreticulin, isoform CRA_a [Homo sapiens]	219	219	0.71	1e-64	0.37	EAW84330.1
				calnexin [Homo sapiens]	192	192	0.4	4e-56	0.47	AAB29309.2
				unnamed protein product [Homo sapiens]	171	171	0.5	7e-48	0.38	BAG65301.1
				unnamed protein product [Homo sapiens]	164	164	0.3	4e-44	0.48	BAG63520.1
				unnamed protein product [Homo sapiens]	139	139	0.4	5e-37	0.39	BAG58223.1
				calreticulin-3 precursor [Homo sapiens]	142	142	0.68	2e-36	0.29	NP_659483.2
				Calreticulin 3 [Homo sapiens]	142	142	0.68	2e-36	0.29	AAH14595.1

## Sheet: FGSG_07180
Yeast (Sc) ortholog (ScDB BLASTp YeastORF.pep)				Human ortholog (NCBI BLASTp vs Homo sapiens)
Sequences producing significant alignments:	Score (bits)	E value		Description	Max score	Total score	Query cover	E value	Ident	Accession
YCL043C PDI1 SGDID:S000000548, Chr III from 50221-48653, Genome R...	81.1	4.4e-17		protein disulfide-isomerase A6 isoform d precursor [Homo sapiens]	154	225	0.63	7e-42	0.35	NP_005733.1
YDR518W EUG1 SGDID:S000002926, Chr IV from 1478608-1480161, Genom...	68.8	6.1e-13		protein disulfide-isomerase A6 isoform e precursor [Homo sapiens]	154	225	0.63	7e-42	0.35	NP_001269636.1
YOR288C MPD1 SGDID:S000005814, Chr XV from 853077-852121, Genome ...	63.5	1e-11		protein disulfide isomerase-related protein 5 [Homo sapiens]	154	319	0.6	7e-42	0.37	AAB50217.1
				PREDICTED: protein disulfide-isomerase A6 isoform X1 [Homo sapiens]	154	223	0.63	8e-42	0.35	XP_011508610.1
				protein disulfide-isomerase A6 isoform c [Homo sapiens]	154	224	0.63	1e-41	0.35	NP_001269635.1
				unnamed protein product [Homo sapiens]	154	224	0.63	2e-41	0.35	BAG54757.1
				protein disulfide-isomerase A6 isoform b [Homo sapiens]	154	224	0.63	2e-41	0.35	NP_001269634.1
				unnamed protein product [Homo sapiens]	153	223	0.63	3e-41	0.34	BAH12614.1
				unnamed protein product [Homo sapiens]	154	223	0.63	3e-41	0.35	BAC86977.1
				protein disulfide-isomerase A6 isoform a [Homo sapiens]	153	223	0.63	4e-41	0.35	NP_001269633.1
				thioredoxin related protein [Homo sapiens]	139	449	0.6	1e-36	0.39	CAD29430.1
				hypothetical protein [Homo sapiens]	139	448	0.6	2e-36	0.39	CAH56286.1
				hypothetical protein [Homo sapiens]	134	231	0.55	3e-36	0.39	CAD39084.1
				thioredoxin domain-containing protein 5 isoform 1 precursor [Homo sapiens]	139	449	0.6	3e-36	0.39	NP_110437.2
				unnamed protein product [Homo sapiens]	139	447	0.6	4e-36	0.39	BAC11526.1
				Chain A, Crystal Structure Of The A0a Fragment Of Erp72	134	209	0.62	5e-36	0.35	3IDV_A
				thioredoxin domain-containing protein 5 isoform 3 [Homo sapiens]	135	330	0.58	9e-36	0.38	NP_001139021.1

## Sheet: FGSG_03540
Yeast (Sc) ortholog (ScDB BLASTp YeastORF.pep)				Human ortholog (NCBI BLASTp vs Homo sapiens)
Sequences producing significant alignments:	Score (bits)	E value		Description	Max score	Total score	Query cover	E value	Ident	Accession
YDR402C DIT2 SGDID:S000002810, Chr IV from 1273703-1272234, Genom...	67.7	3.4e-12		cytochrome P450-3A4 [Homo sapiens]	137	137	0.79	4e-34	0.25	AAF13598.1
YMR015C ERG5 SGDID:S000004617, Chr XIII from 302485-300869, Genom...	53.6	3.2e-08		Chain A, Crystal Structure Of Cyp3a4 In Complex With An Inhibitor	136	136	0.79	7e-34	0.25	4NY4_A
YHR007C ERG11 SGDID:S000001049, Chr VIII from 121683-120091, Geno...	38.5	0.0068		cytochrome P450 [Homo sapiens]	136	136	0.79	7e-34	0.25	CAD91343.1
YDL063C SYO1 SGDID:S000002221, Chr IV from 340134-338272, Genome ...	26.2	0.58		Chain A, Crystal Structure Of Human Cytochrome P450 3a4	135	135	0.79	7e-34	0.25	1W0E_A
YIL029W-A YIL029W-A SGDID:S000028788, Chr IX from 299735-300106, Ge...	26.2	0.95		Chain A, Crystal Structure Of The Cytochrome P4503a4-Bromoergocryptine Complex	135	135	0.79	8e-34	0.25	3UA1_A
YJR048W CYC1 SGDID:S000003809, Chr X from 526335-526664, Genome R...	24.4	1		Chain A, Crystal Structure Of Human Microsomal P450 3a4	135	135	0.79	8e-34	0.25	1TQN_A
				cytochrome P450 3A4 isoform 1 [Homo sapiens]	135	135	0.79	1e-33	0.25	NP_059488.2
				cytochrome P-450 nifedipine oxidase [Homo sapiens]	135	135	0.79	2e-33	0.25	AAA35744.1
				Chain A, Cytochrome P450 3a4 Bound To Imidazole And An Inhibitor	134	134	0.79	2e-33	0.26	4D6Z_A
				unnamed protein product [Homo sapiens]	134	134	0.79	3e-33	0.25	CAA30944.1
				cytochrome P450 3A7 [Homo sapiens]	134	134	0.79	3e-33	0.25	NP_000756.3
				CYP3A7-CYP3A51P protein [Homo sapiens]	134	134	0.79	4e-33	0.25	NP_001243426.2

[truncated: 31 more sheets: FGSG_09197, FGSG_00046, FGSG_07439, FGSG_06043, FGSG_11655, FGSG_05973, FGSG_00898, FGSG_04289, FGSG_01528, FGSG_05446, FGSG_00043, FGSG_00838, FGSG_06847, FGSG_01241, FGSG_01956, FGSG_07863, FGSG_07896, FGSG_04826, FGSG_10825, FGSG_08811 …]
